# Supplementary material for: Transkingdom network analysis provides insight into host-microbiome interactions in Atlantic salmon
Source: Comput Struct Biotechnol J. 2021 Jan 29;19:1028–34. doi: 10.1016/j.csbj.2021.01.038 (PMC7876536; doi:10.1016/j.csbj.2021.01.038)
Supplement: Supplementary table 1 [file mmc2.xlsx]

## Sheet: Sheet1
Module	gene_id	kTotal	kWithin	kOut	kDiff	symbol	gene_description
1	gene31966:106570826	8481.68	4358.76	4122.93	235.831	LOC106570826	MAM domain-containing protein 2-like
1	gene47915:106586671	8347.12	4272.09	4075.03	197.057	LOC106586671	collagen alpha-2(IV) chain-like
1	gene48060:106586822	8352.4	4259.45	4092.95	166.503	LOC106586822	tensin-1-like
1	gene28073:100380686	8257.9	4239.63	4018.27	221.356	LOC100380686	tensin-2
1	gene31638:106570513	8381.58	4230.52	4151.06	79.465	LOC106570513	collagen alpha-1(XVI) chain-like
1	gene5223:106591896	8281.25	4223.35	4057.9	165.449	LOC106591896	polycystin-1-like
1	gene21750:100195293	8276.46	4221.42	4055.04	166.382	fbln1	fibulin 1
1	gene42572:106581424	8330.65	4213.34	4117.3	96.0408	LOC106581424	rho guanine nucleotide exchange factor 17-like
1	gene23838:106562983	8254.42	4206.1	4048.31	157.791	LOC106562983	inactive carboxypeptidase-like protein X2
1	gene18533:106611539	8221.37	4198.58	4022.8	175.779	LOC106611539	LIM and calponin homology domains-containing protein 1-like
1	gene43075:100286503	8281.27	4191.64	4089.63	102.018	LOC100286503	tensin-1
1	gene50847:106589351	8235.85	4187.09	4048.75	138.341	LOC106589351	anthrax toxin receptor 1-like
1	gene18331:106611378	8281.24	4184.68	4096.56	88.1156	LOC106611378	EMILIN-1-like
1	gene38000:106576706	8238.92	4168.01	4070.91	97.1016	mmrn2	multimerin 2
1	gene39540:106578440	8205.78	4165.31	4040.47	124.844	LOC106578440	pleckstrin homology-like domain family B member 2
1	gene45197:106583953	8194.53	4146.71	4047.81	98.9022	LOC106583953	WW domain-containing transcription regulator protein 1-like
1	gene47933:106586687	8144.38	4145.81	3998.57	147.239	LOC106586687	amyloid beta A4 protein-like
1	gene504:106589425	8228.75	4139.39	4089.36	50.0259	LOC106589425	latent-transforming growth factor beta-binding protein 2-like
1	gene15852:106608957	8143.78	4138.28	4005.5	132.778	htra3	HtrA serine peptidase 3
1	gene47543:106586328	8228.15	4137.45	4090.7	46.7466	LOC106586328	zinc finger E-box-binding homeobox 2-like
1	gene27295:106566246	8164.85	4135.67	4029.19	106.481	LOC106566246	extracellular matrix protein 2-like
1	gene18852:106611851	8157.54	4133.46	4024.08	109.377	LOC106611851	protocadherin gamma-A12-like
1	gene36806:100380696	8104.35	4129.59	3974.76	154.834	LOC100380696	fibronectin
1	gene13194:106606543	8158.33	4129.28	4029.05	100.236	LOC106606543	coagulation factor X-like
1	gene43751:106582581	8230.21	4126.87	4103.34	23.5283	LOC106582581	collagen alpha-2(VI) chain-like
1	gene46057:106584790	8162.46	4123.37	4039.09	84.2802	LOC106584790	protein phosphatase 1 regulatory subunit 12A-like
1	gene37396:100196615	8159.07	4121.77	4037.3	84.4688	tsn9	Tetraspanin-9
1	gene48587:106587322	8154.96	4121.04	4033.92	87.1268	LOC106587322	cingulin-like protein 1
1	gene20506:106613507	8123.85	4120.11	4003.74	116.364	LOC106613507	receptor-type tyrosine-protein phosphatase S-like
1	gene42824:106581666	8217.1	4119.68	4097.42	22.2599	LOC106581666	collagen alpha-3(VI) chain-like
1	gene32418:106571269	8218.61	4119.63	4098.97	20.6588	LOC106571269	collagen alpha-1(XII) chain-like
1	gene45446:106584117	8198.34	4114.23	4084.11	30.1159	pdgfra	platelet-derived growth factor receptor%2C alpha polypeptide
1	gene14795:106607985	8140.05	4105.1	4034.95	70.1493	sash1	SAM and SH3 domain containing 1
1	gene45774:106584496	8131.24	4103.71	4027.53	76.1862	LOC106584496	fibulin-1-like
1	gene10097:106603483	8177.12	4103.23	4073.89	29.3445	LOC106603483	drebrin-like
1	gene19551:106612711	8101.57	4100.35	4001.22	99.1342	LOC106612711	latent-transforming growth factor beta-binding protein 4-like
1	gene15621:106608762	8196.68	4100.25	4096.43	3.82336	LOC106608762	chromodomain-helicase-DNA-binding protein 3-like
1	gene14762:106607926	8142.21	4097.74	4044.47	53.2736	ptpn14	protein tyrosine phosphatase%2C non-receptor type 14
1	gene27548:106566462	8105.77	4097.24	4008.53	88.703	LOC106566462	kelch domain-containing protein 8B-like
1	gene7708:106601339	8162.94	4096.52	4066.42	30.0998	LOC106601339	transforming growth factor beta receptor type 3-like
1	gene38139:106577017	8127.53	4088.58	4038.95	49.6306	sh3pxd2a	SH3 and PX domains 2A
1	gene11580:106604933	8120.62	4087.11	4033.51	53.6045	LOC106604933	slit homolog 3 protein-like
1	gene33365:106572101	8048.44	4085.1	3963.34	121.763	LOC106572101	laminin subunit beta-2-like
1	gene31685:106570545	8181.86	4084.64	4097.22	-12.5762	LOC106570545	collagen alpha-1(XVI) chain-like
1	gene2657:106567724	8141.35	4084.37	4056.98	27.3937	LOC106567724	tenascin-like
1	gene39649:106578556	8061.26	4083.44	3977.81	105.632	LOC106578556	supervillin-like
1	gene9743:106603203	8079.74	4082.08	3997.67	84.4086	LOC106603203	lysine-specific demethylase 6B-like
1	gene52009:106590470	8067.79	4081.43	3986.35	95.0811	LOC106590470	brother of CDO-like
1	gene35673:106574565	8145.94	4080.35	4065.59	14.7683	fndc3b	fibronectin type III domain containing 3B
1	gene18011:106610954	8140.45	4080.26	4060.19	20.0684	LOC106610954	tumor necrosis factor alpha-induced protein 2-like
1	gene26711:106565793	8120.64	4078.87	4041.77	37.1068	LOC106565793	nuclear receptor coactivator 3-like
1	gene48567:106587327	8045.83	4078.05	3967.77	110.279	LOC106587327	cysteine-rich secretory protein LCCL domain-containing 2-like
1	gene39758:106578704	8101.78	4077.48	4024.3	53.1797	LOC106578704	collectin-12-like
1	gene40335:106579193	8077.35	4075.16	4002.19	72.9654	LOC106579193	netrin-3-like
1	gene28434:106567285	8066.56	4072.92	3993.64	79.2746	LOC106567285	protein phosphatase 1 regulatory subunit 12B-like
1	gene23406:106562543	8097.89	4072.48	4025.41	47.0643	LOC106562543	fibrillin-1-like
1	gene6803:106600477	8090.15	4072.4	4017.75	54.647	LOC106600477	supervillin-like
1	gene38893:106577791	8025.77	4071.98	3953.79	118.189	LOC106577791	matrix metalloproteinase-14-like
1	gene27636:106566550	8054.22	4067.27	3986.95	80.3197	LOC106566550	transcription factor MafB-like
1	gene34346:106573225	8121.62	4065.35	4056.27	9.08506	LOC106573225	spondin-1-like
1	gene23818:106562963	8048.61	4062.72	3985.89	76.8324	LOC106562963	formin-binding protein 1-like
1	gene44410:106583162	8079.06	4062.69	4016.37	46.3148	LOC106583162	leucine-rich repeat neuronal protein 1-like
1	gene43067:106581922	8073.64	4059.33	4014.31	45.0153	gpm6b	glycoprotein M6B
1	gene1222:100380761	8127.07	4058.9	4068.18	-9.27802	ltbp1	latent transforming growth factor beta binding protein 1
1	gene24085:106563272	8029.59	4058.28	3971.31	86.9703	LOC106563272	regulator of G-protein signaling 3-like
1	gene29954:106568976	8100.78	4052.09	4048.69	3.40187	LOC106568976	gelsolin-like
1	gene14819:106608010	8160.34	4051.6	4108.74	-57.1367	syne1	spectrin repeat containing%2C nuclear envelope 1
1	gene40913:106579812	8114.66	4051.09	4063.57	-12.4776	LOC106579812	collagen alpha-1(XXVII) chain B-like
1	gene8273:106601909	8081.47	4051.08	4030.39	20.6855	LOC106601909	mannose-binding protein C-like
1	gene26367:106565466	8095.93	4049.02	4046.91	2.11023	LOC106565466	low-density lipoprotein receptor-related protein 1-like
1	gene46459:106585023	8053.59	4048.66	4004.93	43.7363	LOC106585023	thrombospondin-4-B-like
1	gene31464:106570327	8103.28	4048.4	4054.88	-6.47827	lpcat1	lysophosphatidylcholine acyltransferase 1
1	gene31684:106570546	8190.18	4047.57	4142.61	-95.0337	LOC106570546	collagen alpha-1(XVI) chain-like
1	gene28987:100195305	8138.38	4046.8	4091.58	-44.7824	pedf	Pigment epithelium-derived factor
1	gene39463:106578371	8053.12	4046.61	4006.5	40.1078	LOC106578371	tumor necrosis factor ligand superfamily member 10-like
1	gene14099:106607312	8059.07	4045.38	4013.68	31.7023	LOC106607312	receptor activity-modifying protein 1-like
1	gene4796:106586780	7991.9	4044.78	3947.12	97.6663	LOC106586780	SH3 and PX domain-containing protein 2A-like
1	gene9908:106603370	8040.39	4039.38	4001.01	38.3667	LOC106603370	unconventional myosin-Ic-like
1	gene357:106573748	8125.28	4037.88	4087.4	-49.5164	LOC106573748	collagen alpha-1(XII) chain-like
1	gene51580:106590025	8055.13	4036.88	4018.25	18.6262	LOC106590025	integrin beta-1-like
1	gene26179:106565326	7987.68	4036.74	3950.93	85.8116	LOC106565326	prolargin-like
1	gene12196:100194674	8046.81	4036.5	4010.31	26.1914	LOC100194674	oxidation resistance protein 1
1	gene12980:100196468	8104.95	4035.94	4069.01	-33.0653	mbl2	Mannose-binding protein C
1	gene39630:100380415	8124.05	4035.08	4088.96	-53.8798	ccny	cyclin Y
1	gene51304:106589749	8075.87	4034.87	4041	-6.13145	thbs2	thrombospondin 2
1	gene13918:100194731	8076.54	4034.54	4042	-7.46621	LOC100194731	primary amine oxidase%2C liver isozyme
1	gene33911:106572749	8076.76	4032.94	4043.83	-10.8941	LOC106572749	tensin-2-like
1	gene979:106603011	8110.05	4032.64	4077.42	-44.7796	LOC106603011	EMILIN-1-like
1	gene21797:106560961	8099.79	4030.73	4069.06	-38.3357	LOC106560961	A-kinase anchor protein 13-like
1	gene40090:100195253	8044.08	4028.61	4015.47	13.1461	lgi1	Leucine-rich glioma-inactivated protein 1
1	gene45496:106584226	8023.46	4028.21	3995.26	32.9527	LOC106584226	SUN domain-containing ossification factor-like
1	gene14558:100380760	8162.02	4027.59	4134.43	-106.832	LOC100380760	protein 4.1
1	gene127:106604359	8093.16	4025.36	4067.8	-42.4359	LOC106604359	bifunctional epoxide hydrolase 2-like
1	gene17611:106610670	8167.1	4022.45	4144.65	-122.207	LOC106610670	protein quaking-A-like
1	gene4280:106583140	8026.44	4022.01	4004.44	17.5702	LOC106583140	protein eva-1 homolog B-like
1	gene19268:106612255	8083.49	4021.29	4062.2	-40.9155	LOC106612255	SPARC-like
1	gene14085:106607325	7987.05	4019.65	3967.4	52.2479	LOC106607325	G patch domain-containing protein 8-like
1	gene51639:106590095	7990.96	4019.33	3971.63	47.7051	esyt2	extended synaptotagmin-like protein 2
1	gene4598:106585541	8086.24	4017.68	4068.56	-50.8739	LOC106585541	collagen alpha-6(VI) chain-like
1	gene45208:106583964	8088.44	4016.25	4072.19	-55.9445	LOC106583964	prothymosin alpha-A-like
1	gene40545:106579428	8051.09	4012.57	4038.52	-25.9533	LOC106579428	fibroblast growth factor receptor 2-like
1	gene40121:106578998	8005.84	4012.22	3993.62	18.6006	LOC106578998	anthrax toxin receptor 1-like
1	gene19835:106612868	8012.93	4010.92	4002.01	8.90313	LOC106612868	protocadherin-16-like
1	gene24461:106563609	7981.57	4009.85	3971.72	38.1335	arhgap31	Rho GTPase activating protein 31
1	gene46181:106584911	8134.65	4004.89	4129.76	-124.874	LOC106584911	adipocyte enhancer-binding protein 1-like
1	gene20726:106613704	8038.31	4004.83	4033.48	-28.645	LOC106613704	C-C motif chemokine 25-like
1	gene14320:106607421	8023.06	4004.15	4018.91	-14.7546	LOC106607421	pre-B-cell leukemia transcription factor 1-like
1	gene47914:106586666	8057.85	4003.99	4053.86	-49.8673	LOC106586666	collagen alpha-1(IV) chain-like
1	gene22455:106561616	7983.69	4003.61	3980.08	23.536	LOC106561616	anoctamin-1-like
1	gene1587:106610502	8112.76	4002.26	4110.49	-108.229	LOC106610502	collagen alpha-1(I) chain-like
1	gene3796:106577754	7990.82	4001.98	3988.84	13.1404	LOC106577754	annexin A7-like
1	gene38625:100137054	7969.75	4001.55	3968.19	33.3607	rtn3	reticulon 3
1	gene28614:106567513	8026.84	4000.22	4026.62	-26.4026	LOC106567513	dihydropyrimidinase-related protein 3-like
1	gene48054:106586824	8163.71	3999.9	4163.81	-163.909	LOC106586824	collagen alpha-2(V) chain-like
1	gene43218:106582131	8051.08	3998.35	4052.73	-54.3704	LOC106582131	collagen alpha-2(IV) chain-like
1	gene7225:106600868	8016.5	3996.43	4020.08	-23.6472	LOC106600868	sodium channel protein type 4 subunit alpha B-like
1	gene36234:106575232	8021.22	3995.45	4025.78	-30.3304	LOC106575232	zinc finger E-box-binding homeobox 2-like
1	gene7563:100136434	7934.06	3993.65	3940.41	53.2472	mgp	matrix Gla protein
1	gene37550:100380277	8001.18	3993.27	4007.91	-14.6416	pgs2	Decorin
1	gene66848:106591349	7907.64	3992.22	3915.42	76.8013	LOC106591349	tensin-like
1	gene3261:106573456	8007.46	3991.37	4016.09	-24.7164	LOC106573456	thrombospondin type-1 domain-containing protein 4-like
1	gene44010:100380675	7970.41	3991.35	3979.05	12.3014	LOC100380675	neural cell adhesion molecule L1-like protein
1	gene22394:100380677	8051.4	3989.28	4062.12	-72.8365	LOC100380677	receptor-type tyrosine-protein phosphatase beta
1	gene45155:106583914	7992.58	3988.6	4003.97	-15.3728	LOC106583914	tetraspanin-4-like
1	gene43469:106582360	8040.94	3987.84	4053.1	-65.2634	LOC106582360	zinc finger protein GLI2-like
1	gene34365:106573210	7966.15	3986.95	3979.2	7.74201	LOC106573210	matrix metalloproteinase-15-like
1	gene25497:106564693	7926.65	3985.94	3940.7	45.2396	LOC106564693	SH3 and PX domain-containing protein 2A-like
1	gene52217:106590681	7999.37	3985.55	4013.82	-28.2723	LOC106590681	procollagen-lysine%2C2-oxoglutarate 5-dioxygenase 2-like
1	gene28874:106568007	8012.11	3985.16	4026.95	-41.7939	LOC106568007	drebrin-like
1	gene34851:106573623	8058.26	3984.78	4073.48	-88.6938	LOC106573623	A-kinase anchor protein 13-like
1	gene5966:106597294	8116.43	3984.29	4132.13	-147.841	LOC106597294	collagen alpha-1(VI) chain-like
1	gene12683:106606028	7929.18	3983.06	3946.12	36.9443	LOC106606028	focal adhesion kinase 1-like
1	gene20867:106613830	8088.94	3982.87	4106.07	-123.202	LOC106613830	neurogenic locus notch homolog protein 2-like
1	gene34723:106573735	8037.15	3980.61	4056.54	-75.9347	fam65a	family with sequence similarity 65%2C member A
1	gene9992:106603571	8000.95	3978.1	4022.85	-44.7514	LOC106603571	pigment epithelium-derived factor-like
1	gene47497:106586256	7976.48	3974.74	4001.74	-27.0012	LOC106586256	disintegrin and metalloproteinase domain-containing protein 23-like
1	gene22872:106562044	7962.77	3974.48	3988.29	-13.8055	LOC106562044	MTSS1-like protein
1	gene19495:106612474	7941.24	3973.31	3967.93	5.37555	mcam	melanoma cell adhesion molecule
1	gene29635:106568558	7957.77	3973.28	3984.49	-11.2147	tek	TEK tyrosine kinase%2C endothelial
1	gene22835:106561988	7967.48	3968.36	3999.12	-30.7583	LOC106561988	cadherin-11-like
1	gene44233:106583134	7888.11	3967.77	3920.34	47.4218	LOC106583134	matrix-remodeling-associated protein 8-like
1	gene32729:106571703	7875.69	3966.82	3908.87	57.9455	LOC106571703	protein Z-dependent protease inhibitor-like
1	gene41992:106580830	8012.32	3966.66	4045.66	-79.0012	LOC106580830	numb-like protein
1	gene13096:106606431	7955.38	3965.94	3989.44	-23.5019	LOC106606431	metalloproteinase inhibitor 2-like
1	gene40602:106579452	8005.45	3965.77	4039.68	-73.9043	LOC106579452	SH3 domain-containing kinase-binding protein 1-like
1	gene41385:106579839	7891.81	3964.34	3927.47	36.8732	LOC106579839	G-protein coupled receptor 124-like
1	gene46478:106585006	7901.18	3963.98	3937.2	26.7794	LOC106585006	transforming acidic coiled-coil-containing protein 1-like
1	gene24103:106563255	7927.82	3963.18	3964.64	-1.45788	LOC106563255	endothelial differentiation-related factor 1 homolog
1	gene7216:106600878	7959.28	3962.19	3997.09	-34.9027	LOC106600878	protein FAM171A2-like
1	gene40862:106579751	7966.93	3960.78	4006.15	-45.3763	LOC106579751	procollagen-lysine%2C2-oxoglutarate 5-dioxygenase 2-like
1	gene26601:100380445	8034.91	3960.54	4074.37	-113.833	dhrs3	Short-chain dehydrogenase/reductase 3
1	gene32631:100306775	7969.61	3960.47	4009.14	-48.6769	rcan2	regulator of calcineurin 2
1	gene26259:106565381	7968.42	3960.01	4008.41	-48.3945	LOC106565381	transforming acidic coiled-coil-containing protein 1-like
1	gene8016:106601645	8010.13	3959.97	4050.17	-90.1989	LOC106601645	tumor necrosis factor receptor superfamily member 16-like
1	gene27550:100380652	7914.47	3959.49	3954.98	4.51587	LOC100380652	peptidase inhibitor 16
1	gene46281:106584939	8020.65	3959.27	4061.38	-102.11	LOC106584939	adipocyte enhancer-binding protein 1-like
1	gene24250:106563533	8045.01	3958.57	4086.43	-127.861	LOC106563533	CD81 antigen-like
1	gene12978:106606327	7950.81	3958.3	3992.51	-34.2162	LOC106606327	peripheral myelin protein 22-like
1	gene45692:106584419	7985.1	3958.07	4027.02	-68.9498	LOC106584419	C3 and PZP-like alpha-2-macroglobulin domain-containing protein 8
1	gene15522:106608666	7935.38	3957.35	3978.03	-20.6826	LOC106608666	phospholipid scramblase 2-like
1	gene12828:106606173	8087.11	3954.63	4132.49	-177.863	LOC106606173	TGF-beta receptor type-2-like
1	gene4469:106585260	7910.8	3951.99	3958.81	-6.82123	LOC106585260	phosphofurin acidic cluster sorting protein 2-like
1	gene43739:106582569	7976.92	3951.45	4025.47	-74.0257	col6a2	collagen%2C type VI%2C alpha 2
1	gene15943:100136494	7931.82	3950.77	3981.05	-30.2807	LOC100136494	decorin
1	gene45647:106584380	7944.87	3949.42	3995.45	-46.0247	LOC106584380	neurogenic locus notch homolog protein 2-like
1	gene69333:106591834	8014.41	3948.42	4065.99	-117.576	LOC106591834	collagen alpha-2(VI) chain-like
1	gene16559:106609645	7891.28	3946.89	3944.39	2.50182	LOC106609645	voltage-dependent calcium channel subunit alpha-2/delta-1-like
1	gene45514:106584284	7940.85	3946.6	3994.25	-47.6532	LOC106584284	angiopoietin-related protein 1-like
1	gene2497:106565973	7884.28	3945.85	3938.43	7.4131	LOC106565973	regulator of G-protein signaling 3-like
1	gene10297:106603740	7993.63	3944.85	4048.78	-103.934	LOC106603740	rho guanine nucleotide exchange factor 12-like
1	gene10834:106604192	7996.73	3944.03	4052.7	-108.673	LOC106604192	SPARC-like
1	gene26459:106565529	7951.1	3943.28	4007.81	-64.5265	LOC106565529	rho guanine nucleotide exchange factor 25-like
1	gene38715:100380660	7909.94	3941.86	3968.08	-26.2221	frem1	FRAS1 related extracellular matrix 1
1	gene30684:106569572	7877.54	3941.84	3935.71	6.13169	LOC106569572	supervillin-like
1	gene41601:106580487	7990.62	3941.34	4049.29	-107.953	LOC106580487	armadillo repeat protein deleted in velo-cardio-facial syndrome-like
1	gene16317:106609467	7886.96	3938.34	3948.61	-10.2682	LOC106609467	tetraspanin-9-like
1	gene46203:106585229	8072.64	3937.83	4134.81	-196.977	LOC106585229	scavenger receptor class F member 2-like
1	gene2778:106568813	8086.44	3936.67	4149.76	-213.088	LOC106568813	collagen alpha-1(XI) chain-like
1	gene3493:100380376	7902.92	3935.96	3966.96	-31.0059	ecm1	Extracellular matrix protein 1
1	gene31860:106570725	7906.87	3933.45	3973.41	-39.9572	LOC106570725	uncharacterized protein KIAA1522 homolog
1	gene42199:106581051	7939.67	3933.35	4006.32	-72.9643	LOC106581051	elastin-like
1	gene31073:106570046	8042.5	3932.56	4109.94	-177.389	LOC106570046	syndecan-2-A-like
1	gene5027:106590410	7995.97	3929.64	4066.33	-136.696	LOC106590410	zinc finger protein GLIS2-like
1	gene18420:106611468	7987.03	3929.14	4057.89	-128.747	LOC106611468	lysyl oxidase homolog 3-like
1	gene7707:106601340	7854.46	3928.39	3926.07	2.32325	LOC106601340	serine/threonine-protein kinase N2-like
1	gene19441:106612419	7905.93	3927.49	3978.44	-50.9536	LOC106612419	endothelin-converting enzyme 2-like
1	gene46660:106585537	7956.1	3925.71	4030.39	-104.687	hmcn2	hemicentin 2
1	gene47704:106586468	7872.08	3924.96	3947.12	-22.1581	LOC106586468	calcium/calmodulin-dependent 3'%2C5'-cyclic nucleotide phosphodiesterase 1A-like
1	gene34198:106573051	7855.61	3923.49	3932.12	-8.63244	LOC106573051	coiled-coil domain-containing protein 136-like
1	gene34404:106573173	7957.93	3922.97	4034.96	-111.986	LOC106573173	homeodomain-interacting protein kinase 2-like
1	gene47042:106585791	7975.06	3922.64	4052.42	-129.789	LOC106585791	nuclear receptor subfamily 2 group F member 1-A
1	gene33653:100195573	7978.86	3922.18	4056.68	-134.503	cd63	Cd63 antigen
1	gene15459:106608572	7866.7	3922.06	3944.64	-22.5855	LOC106608572	cGMP-specific 3'%2C5'-cyclic phosphodiesterase-like
1	gene38196:106577067	7931.85	3921.97	4009.88	-87.913	bicc1	BicC family RNA binding protein 1
1	gene33760:106572606	7973.34	3920.97	4052.37	-131.402	LOC106572606	junctophilin-2-like
1	gene25460:100380663	7862.87	3919	3943.86	-24.8629	LOC100380663	myosin-11
1	gene40635:106579540	7822.95	3918.35	3904.6	13.7532	tagln3	transgelin 3
1	gene15591:106608788	7876.24	3918.3	3957.95	-39.6493	LOC106608788	multiple PDZ domain protein-like
1	gene19497:100195477	7889.46	3916.72	3972.74	-56.023	c1qtnf5	C1q and tumor necrosis factor related protein 5
1	gene1237:106606853	7855.7	3916.44	3939.25	-22.8108	LOC106606853	calcium/calmodulin-dependent protein kinase type II subunit gamma
1	gene51380:100196053	8024.51	3915.92	4108.59	-192.673	srgn	serglycin
1	gene50588:106589016	7864.39	3915.53	3948.86	-33.332	LOC106589016	MAP7 domain-containing protein 1-like
1	gene32694:106571490	7970.35	3915.23	4055.12	-139.897	LOC106571490	serine protease 23-like
1	gene26137:100380320	7975.48	3914.17	4061.3	-147.129	stk38	Serine/threonine-protein kinase 38
1	gene21270:106560452	7992.49	3913.74	4078.75	-165.015	col24a1	collagen%2C type XXIV%2C alpha 1
1	gene41492:106580293	7789.59	3913.52	3876.07	37.4458	LOC106580293	transforming acidic coiled-coil-containing protein 1-like
1	gene22091:106561261	8007.56	3912.39	4095.17	-182.779	LOC106561261	collagen alpha-1(VI) chain-like
1	gene34254:106573096	7908.19	3910.23	3997.96	-87.7285	LOC106573096	anoctamin-1-like
1	gene37872:106576818	7837.12	3907.83	3929.29	-21.4648	LOC106576818	sorbin and SH3 domain-containing protein 1-like
1	gene43581:106582417	7892.44	3907.37	3985.07	-77.7003	LOC106582417	zinc finger E-box-binding homeobox 2-like
1	gene14766:106607958	7895.1	3907.34	3987.76	-80.4208	fndc1	fibronectin type III domain containing 1
1	gene8227:106601861	7994.19	3906.06	4088.12	-182.061	LOC106601861	nuclear GTPase SLIP-GC-like
1	gene14275:106607459	7911.89	3904.85	4007.04	-102.196	LOC106607459	microtubule-associated protein tau-like
1	gene50409:106588839	7967.57	3904.58	4062.99	-158.409	LOC106588839	collagen alpha-1(XVI) chain-like
1	gene19818:106612883	7909.83	3903.5	4006.33	-102.825	LOC106612883	calpain-5-like
1	gene18467:106611514	8000.9	3903.31	4097.6	-194.291	LOC106611514	septin-6
1	gene37554:100195033	7860.35	3902.81	3957.54	-54.7261	lum	lumican
1	gene21578:106560779	7831.34	3902.25	3929.09	-26.8365	LOC106560779	RNA-binding protein with multiple splicing
1	gene15724:106608848	7791.35	3900.69	3890.66	10.0254	LOC106608848	matrix metalloproteinase-14-like
1	gene24228:106563383	7884.08	3899.6	3984.48	-84.8762	LOC106563383	lysine-specific demethylase 6B-like
1	gene23274:106562416	7787.79	3898.19	3889.6	8.59145	LOC106562416	72 kDa type IV collagenase-like
1	gene2431:100194666	7833.51	3898.14	3935.37	-37.2328	LOC100194666	BCL2/adenovirus E1B 19 kDa protein-interacting protein 3-like
1	gene43444:106582280	7910.65	3897.98	4012.68	-114.701	LOC106582280	TGF-beta receptor type-2-like
1	gene50997:106589479	7921.04	3897.94	4023.09	-125.15	LOC106589479	cerebellar degeneration-related protein 2-like
1	gene37222:106576123	7865.77	3897.35	3968.41	-71.0593	LOC106576123	pleckstrin homology domain-containing family A member 5-like
1	gene6685:106600280	7762.27	3897.05	3865.22	31.8311	LOC106600280	matrix metalloproteinase-14-like
1	gene14517:106607733	7797.9	3895.38	3902.52	-7.14441	LOC106607733	laminin subunit alpha-4-like
1	gene1239:106606915	7907.18	3894.19	4012.98	-118.79	LOC106606915	potassium voltage-gated channel subfamily KQT member 5-like
1	gene15883:106608981	7944.86	3893.98	4050.88	-156.903	LOC106608981	puratrophin-1-like
1	gene50563:106588992	7859.89	3893.25	3966.63	-73.3807	LOC106588992	focal adhesion kinase 1-like
1	gene20348:106613337	7907.06	3892.8	4014.27	-121.47	LOC106613337	transforming growth factor beta-1-like
1	gene27822:106566714	7850.26	3891.1	3959.15	-68.0506	LOC106566714	adenylate cyclase type 6-like
1	gene28281:100380432	7827.65	3891.06	3936.58	-45.5201	ptn12	Tyrosine-protein phosphatase non-receptor type 12
1	gene1476:106609454	7940.78	3890.97	4049.8	-158.83	LOC106609454	cdc42 effector protein 1-like
1	gene9896:106603358	7847.96	3890.84	3957.12	-66.2788	LOC106603358	tubulin polymerization-promoting protein family member 3-like
1	gene42336:106581115	7945.17	3887.98	4057.18	-169.203	LOC106581115	tumor necrosis factor receptor superfamily member 19-like
1	gene12749:106606096	7907.77	3887.89	4019.89	-132	LOC106606096	pleckstrin homology domain-containing family O member 1-like
1	gene41689:106580579	7930.17	3887.16	4043	-155.839	aebp1	AE binding protein 1
1	gene43415:106582256	7889.43	3887.14	4002.28	-115.138	LOC106582256	mitogen-activated protein kinase kinase kinase kinase 4-like
1	gene592:106598511	7835.04	3887.14	3947.9	-60.7581	LOC106598511	reticulon-1-A-like
1	gene14213:106607496	7809.89	3886.75	3923.15	-36.3965	LOC106607496	nuclear receptor subfamily 1 group D member 1-like
1	gene46033:106584768	7895.84	3886.46	4009.38	-122.925	LOC106584768	anoctamin-9-like
1	gene1003:106604225	7974.45	3886.36	4088.1	-201.736	LOC106604225	stromal cell-derived factor 1-like
1	gene28603:106567503	7843.82	3885.47	3958.35	-72.8796	LOC106567503	cyclin-I-like
1	gene20045:106612966	7993.12	3884.94	4108.18	-223.234	LOC106612966	protein c-ets-1-B
1	gene16806:106609893	7807.33	3881.79	3925.54	-43.7517	LOC106609893	membrane-spanning 4-domains subfamily A member 12-like
1	gene18992:106611989	7910.79	3880.37	4030.43	-150.056	LOC106611989	uncharacterized protein KIAA1211-like
1	gene41215:106579985	7938.52	3880.18	4058.34	-178.158	LOC106579985	olfactomedin-like protein 2A
1	gene28768:106567728	7950.14	3880.11	4070.03	-189.919	LOC106567728	neural cell adhesion molecule 1-like
1	gene15464:106608576	7838.45	3878.41	3960.05	-81.6366	LOC106608576	ankyrin-2-like
1	gene19874:106612831	7899.12	3878.41	4020.71	-142.305	LOC106612831	elastin-like
1	gene47408:100196305	7824.9	3876.81	3948.08	-71.2717	dal1b	Death-associated protein-like 1-B
1	gene11566:106604923	7742.51	3876.53	3865.98	10.5529	LOC106604923	spondin-2-like
1	gene19256:106612242	7934.5	3876.24	4058.26	-182.015	c1qtnf2	C1q and tumor necrosis factor related protein 2
1	gene7156:106600932	7946.47	3875.96	4070.51	-194.555	LOC106600932	heme-binding protein 2-like
1	gene1779:106612385	7827.77	3875.49	3952.28	-76.7936	LOC106612385	suppressor of cytokine signaling 3-like
1	gene35313:106574207	7902.98	3875.28	4027.7	-152.427	LOC106574207	dermatopontin-like
1	gene4960:106589772	7831.84	3873.38	3958.46	-85.0777	LOC106589772	stromal cell-derived factor 1-like
1	gene80998:106592181	7935.45	3873.26	4062.19	-188.933	LOC106592181	collagen alpha-2(VI) chain-like
1	gene15832:106608940	7832.01	3873.21	3958.79	-85.5815	LOC106608940	acetylcholinesterase-like
1	gene28618:100380838	7926.15	3873.03	4053.11	-180.08	p4ha2	procollagen-proline%2C 2-oxoglutarate 4-dioxygenase (proline 4-hydroxylase)%2C alpha polypeptide 2
1	gene1500:106609288	7841.28	3872.19	3969.09	-96.8971	LOC106609288	rho GTPase-activating protein 17-like
1	gene48588:106587346	7892.58	3871.48	4021.09	-149.611	LOC106587346	transcription factor 12-like
1	gene41963:106580806	7879.7	3870.37	4009.34	-138.969	LOC106580806	limbic system-associated membrane protein-like
1	gene6509:106599706	7919.36	3870.27	4049.1	-178.831	LOC106599706	cadherin-2-like
1	gene14244:100286406	7978.34	3867.72	4110.62	-242.906	LOC100286406	collagen alpha-1(I) chain
1	gene9666:106603116	7906.14	3866.32	4039.82	-173.497	LOC106603116	latent-transforming growth factor beta-binding protein 3-like
1	gene28212:106567093	7810.27	3865.67	3944.59	-78.9204	LOC106567093	junctophilin-2-like
1	gene24575:106563744	7837.45	3865.57	3971.88	-106.304	LOC106563744	arylsulfatase I-like
1	gene28032:106566774	7922.95	3865.4	4057.54	-192.144	sema3g	sema domain%2C immunoglobulin domain (Ig)%2C short basic domain%2C secreted%2C (semaphorin) 3G
1	gene49034:106587805	7856.38	3863.34	3993.04	-129.698	LOC106587805	fibrillin-1-like
1	gene45933:106584658	7758.97	3861.78	3897.19	-35.4085	LOC106584658	uncharacterized protein C11orf96 homolog
1	gene48039:106586784	7916.17	3861.72	4054.44	-192.718	LOC106586784	coiled-coil domain-containing protein 80-like
1	gene6172:106598970	7780.21	3861.42	3918.79	-57.3609	LOC106598970	plasmalemma vesicle-associated protein-like
1	gene41916:106580764	7836.18	3860.79	3975.38	-114.586	LOC106580764	delta-like protein C
1	gene688:106600509	7901.47	3860.58	4040.89	-180.304	LOC106600509	alcohol dehydrogenase 1-like
1	gene26972:106566021	7863.07	3859.09	4003.99	-144.898	LOC106566021	protein phosphatase 1 regulatory subunit 12B-like
1	gene19738:106612559	7806.92	3858.86	3948.06	-89.1916	LOC106612559	sortilin-related receptor-like
1	gene2097:106561820	7845.31	3858.29	3987.01	-128.722	LOC106561820	integrin alpha-1-like
1	gene18948:106611932	7834.43	3858.28	3976.15	-117.872	LOC106611932	receptor expression-enhancing protein 2-like
1	gene34432:106573299	7847.97	3858.01	3989.96	-131.954	LOC106573299	liprin-beta-1-like
1	gene45221:106583976	7845.81	3856.86	3988.95	-132.093	LOC106583976	integrin beta-1-like
1	gene15455:106608568	7976.97	3855.5	4121.47	-265.965	afap1	actin filament associated protein 1
1	gene6345:106599490	7805.52	3855.44	3950.08	-94.6392	LOC106599490	Krueppel-like factor 6
1	gene34825:106573649	7747.95	3855.22	3892.73	-37.5046	LOC106573649	protein NDRG4
1	gene55899:106593698	7851	3854.64	3996.36	-141.725	LOC106593698	WAS/WASL-interacting protein family member 1-like
1	gene27385:106566333	7752.05	3853.66	3898.39	-44.7252	LOC106566333	uncharacterized LOC106566333
1	gene39916:106578810	7868.33	3851.31	4017.02	-165.715	LOC106578810	prosaposin-like
1	gene30647:106569532	7843.81	3850.34	3993.47	-143.131	tcf3	transcription factor 3
1	gene25306:106564454	7896.67	3849.71	4046.96	-197.248	LOC106564454	vasorin-like
1	gene24027:106563368	7852.9	3849.66	4003.24	-153.584	LOC106563368	uncharacterized LOC106563368
1	gene44511:106583331	7784.87	3849.01	3935.87	-86.8603	LOC106583331	engulfment and cell motility protein 2
1	gene32292:100194749	7891.89	3848.23	4043.66	-195.435	kcrb	Creatine kinase B-type
1	gene27300:106566251	7763.44	3848	3915.44	-67.4475	LOC106566251	stabilin-1-like
1	gene20706:106613682	7919	3846.93	4072.07	-225.144	LOC106613682	epidermal growth factor receptor substrate 15-like 1
1	gene47921:106586677	7793.12	3846.33	3946.79	-100.46	LOC106586677	ankyrin repeat domain-containing protein 10-like
1	gene14163:106607255	7820.33	3846.18	3974.15	-127.976	LOC106607255	alpha-2%2C8-sialyltransferase 8E-like
1	gene22066:106561243	7822.73	3846.08	3976.66	-130.579	kcp	kielin/chordin-like protein
1	gene31525:106570397	7953.56	3844.42	4109.13	-264.714	LOC106570397	collagen alpha-1(XVI) chain-like
1	gene48762:106587530	7741	3843.96	3897.04	-53.0835	pde3b	phosphodiesterase 3B%2C cGMP-inhibited
1	gene16164:106609323	7798.04	3843.8	3954.24	-110.447	LOC106609323	signal peptide%2C CUB and EGF-like domain-containing protein 1
1	gene9141:106602775	7901.97	3842.98	4058.99	-216.008	LOC106602775	leucine-rich repeats and immunoglobulin-like domains protein 1
1	gene35410:106574300	7800.5	3842.91	3957.6	-114.692	LOC106574300	zinc finger E-box-binding homeobox 2-like
1	gene17604:106610662	7867.34	3842.12	4025.22	-183.096	LOC106610662	DNA-binding protein inhibitor ID-3-A-like
1	gene23033:106562198	7791.77	3842.04	3949.72	-107.682	cgnl1	cingulin-like 1
1	gene1724:106612875	7846.97	3841.43	4005.54	-164.112	slit1	slit guidance ligand 1
1	gene39862:106578773	7765.11	3841.11	3924	-82.8912	jag1	jagged 1
1	gene52020:100195508	7936.02	3840.62	4095.41	-254.786	sh3k1	SH3 domain-containing kinase-binding protein 1
1	gene44187:106582983	7778.6	3840.33	3938.27	-97.9454	LOC106582983	short-chain dehydrogenase/reductase 3-like
1	gene47155:106585909	7755.34	3839.23	3916.11	-76.8807	LOC106585909	leukemia inhibitory factor receptor-like
1	gene45141:106583923	7810.48	3838.29	3972.19	-133.905	LOC106583923	U1 small nuclear ribonucleoprotein 70 kDa-like
1	gene3498:100380426	7818.74	3838.23	3980.51	-142.282	il6ra	Interleukin-6 receptor subunit alpha
1	gene40083:106578980	7769.4	3838.07	3931.33	-93.2549	LOC106578980	protein phosphatase 1 regulatory subunit 3C-B-like
1	gene26570:106565700	7778.04	3837.15	3940.89	-103.733	LOC106565700	forkhead box protein P4-like
1	gene28131:106567028	7758.38	3836.72	3921.67	-84.949	LOC106567028	neural cell adhesion molecule L1-like
1	gene32936:106571757	7891.47	3835.52	4055.96	-220.44	LOC106571757	A-kinase anchor protein 12-like
1	gene43238:106582116	7951.37	3834.51	4116.86	-282.355	fstl1	follistatin-like 1
1	gene11398:106604746	7845.06	3832.41	4012.65	-180.233	LOC106604746	rho guanine nucleotide exchange factor 6-like
1	gene890:106602708	7842.84	3830.89	4011.95	-181.054	LOC106602708	zinc finger protein 36%2C C3H1 type-like 1
1	gene18614:106611627	7840.14	3830.46	4009.68	-179.224	ankrd50	ankyrin repeat domain 50
1	gene14638:106607820	7782.42	3827.92	3954.49	-126.567	LOC106607820	G-protein coupled receptor 126-like
1	gene46210:106585224	7992.44	3827.8	4164.64	-336.837	LOC106585224	collagen alpha-1(XXVII) chain B-like
1	gene11518:106604848	7852.59	3826.91	4025.68	-198.774	LOC106604848	platelet-derived growth factor receptor beta-like
1	gene4729:106587417	7795.71	3826.78	3968.93	-142.156	LOC106587417	serine/threonine-protein kinase N2-like
1	gene7415:106601043	7745.32	3825.95	3919.37	-93.4183	LOC106601043	receptor activity-modifying protein 1-like
1	gene21364:106560555	7809.4	3825.29	3984.1	-158.811	LOC106560555	beta-1%2C3-galactosyltransferase 2-like
1	gene156:106606907	7779.62	3825.2	3954.42	-129.217	LOC106606907	zinc finger protein 239-like
1	gene41003:106580165	7718.81	3825.15	3893.66	-68.5056	LOC106580165	arrestin domain-containing protein 3
1	gene10091:106603488	7772.8	3825.09	3947.72	-122.626	LOC106603488	rho GTPase-activating protein 7-like
1	gene14040:100380767	7803.4	3824.88	3978.52	-153.64	LOC100380767	myoferlin
1	gene42081:106580931	7847.31	3824.86	4022.45	-197.592	LOC106580931	A disintegrin and metalloproteinase with thrombospondin motifs 8-like
1	gene48262:106587041	7764.68	3824.42	3940.26	-115.84	prdm6	PR domain containing 6
1	gene1736:106612672	7784.51	3824.16	3960.35	-136.194	LOC106612672	bone morphogenetic protein 5-like
1	gene15480:106608589	7747.99	3823.07	3924.92	-101.843	LOC106608589	reticulon-3-like
1	gene9200:106602731	7747.97	3822.87	3925.1	-102.232	LOC106602731	guanylate cyclase soluble subunit alpha-3-like
1	gene43538:106582372	7698.04	3822.46	3875.59	-53.1296	LOC106582372	inactive phospholipase C-like protein 1
1	gene726:106601584	7861.55	3821.93	4039.63	-217.698	LOC106601584	fermitin family homolog 2
1	gene3067:106571798	7759.69	3821.78	3937.92	-116.137	fbn2	fibrillin 2
1	gene7223:106600872	7825.73	3821.46	4004.27	-182.801	LOC106600872	microtubule-associated protein tau-like
1	gene38702:106577588	7711.48	3821.35	3890.13	-68.7774	LOC106577588	mucin-5AC-like
1	gene8996:106602587	7773.55	3821.1	3952.45	-131.346	LOC106602587	uncharacterized LOC106602587
1	gene22110:106561343	7878.91	3820.99	4057.91	-236.922	LOC106561343	mucin-5AC-like
1	gene33910:106572753	7760.15	3820.94	3939.2	-118.26	LOC106572753	eukaryotic translation initiation factor 4B-like
1	gene3078:106572029	7744.35	3819.8	3924.55	-104.754	angptl2	angiopoietin-like 2
1	gene9738:106603197	7791.05	3819.79	3971.26	-151.466	LOC106603197	vesicle-associated membrane protein 2
1	gene46587:106585608	7696.66	3819.42	3877.24	-57.8204	LOC106585608	vinexin-like
1	gene18066:106611119	7811.31	3817.78	3993.53	-175.748	LOC106611119	fermitin family homolog 2-like
1	gene46508:100846958	7718.59	3817.13	3901.46	-84.3253	p3ip1	Phosphoinositide-3-kinase-interacting protein 1 precursor
1	gene50325:106588767	7821.43	3816.98	4004.45	-187.473	sdc3	syndecan 3
1	gene43205:106582144	7805.69	3816.91	3988.78	-171.875	LOC106582144	amyloid beta A4 protein-like
1	gene21370:106560561	7725.87	3816.89	3908.98	-92.0901	LOC106560561	hemicentin-1-like
1	gene46108:106584838	7738.63	3816.42	3922.21	-105.782	neil1	nei-like DNA glycosylase 1
1	gene11164:106604545	7761.89	3816.31	3945.58	-129.273	LOC106604545	LIM and calponin homology domains-containing protein 1-like
1	gene8036:100380774	7804.09	3816.31	3987.78	-171.475	LOC100380774	CD97 antigen
1	gene24136:106563232	7778.99	3815.56	3963.43	-147.878	LOC106563232	erythrocyte band 7 integral membrane protein-like
1	gene26932:106566054	7814.24	3815.05	3999.18	-184.128	LOC106566054	leiomodin-1-like
1	gene40921:106579808	7809.33	3813.49	3995.83	-182.341	LOC106579808	scavenger receptor class F member 2-like
1	gene22315:106561478	7779.61	3812.92	3966.7	-153.783	LOC106561478	dickkopf-related protein 3-like
1	gene10731:106604157	7851.09	3811.58	4039.51	-227.939	LOC106604157	synaptopodin-like
1	gene17654:106610701	7805.22	3810.88	3994.34	-183.455	LOC106610701	kinase D-interacting substrate of 220 kDa-like
1	gene22273:106561356	8005.21	3810.79	4194.42	-383.626	LOC106561356	G1/S-specific cyclin-D2-like
1	gene33510:106572357	7818.4	3809.65	4008.74	-199.091	LOC106572357	uncharacterized protein KIAA1755-like
1	gene42514:106581366	7753.64	3808.63	3945.01	-136.373	LOC106581366	F-BAR and double SH3 domains protein 2-like
1	gene46745:106585459	7777.17	3808.29	3968.88	-160.586	LOC106585459	stromelysin-3-like
1	gene8692:106602284	7778.37	3808.26	3970.11	-161.843	npnt	nephronectin
1	gene48220:106587004	7717.68	3807.6	3910.09	-102.49	LOC106587004	far upstream element-binding protein 3-like
1	gene32233:106571081	7851.23	3807.31	4043.93	-236.621	LOC106571081	EMILIN-1-like
1	gene33681:106572538	7735.2	3806.23	3928.97	-122.748	LOC106572538	calcium-binding and coiled-coil domain-containing protein 1-like
1	gene1336:106607745	7799.2	3804.11	3995.1	-190.989	LOC106607745	ankyrin-3-like
1	gene45044:106583803	7763.99	3804.05	3959.94	-155.884	ecm2	extracellular matrix protein 2%2C female organ and adipocyte specific
1	gene10189:106603640	7786.05	3803.5	3982.55	-179.053	LOC106603640	neural cell adhesion molecule 1-like
1	gene51744:106590193	7778.09	3803.48	3974.61	-171.126	tmx3	thioredoxin-related transmembrane protein 3
1	gene19722:106612564	7695.27	3803.1	3892.17	-89.0793	LOC106612564	multiple epidermal growth factor-like domains protein 6
1	gene13965:106607149	7783.05	3802.58	3980.46	-177.877	LOC106607149	cdc42 effector protein 1-like
1	gene5375:101448046	7745.67	3801.84	3943.83	-141.982	LOC101448046	serine protease-like protein
1	gene38643:106577544	7759.02	3801.11	3957.91	-156.793	LOC106577544	serine/threonine-protein phosphatase PP1-beta catalytic subunit
1	gene34516:106573377	7802.74	3800.59	4002.15	-201.563	lrrc17	leucine rich repeat containing 17
1	gene7359:106600993	7804.39	3800.48	4003.91	-203.434	LOC106600993	synaptic vesicle membrane protein VAT-1 homolog
1	gene3503:106575420	7707.61	3800.18	3907.43	-107.256	LOC106575420	tuftelin-like
1	gene17126:106610220	7796	3800.14	3995.86	-195.722	LOC106610220	mothers against decapentaplegic homolog 1
1	gene16109:106609210	7712.32	3799.79	3912.53	-112.736	LOC106609210	receptor-type tyrosine-protein phosphatase zeta-like
1	gene48430:106587288	7782.57	3797.54	3985.03	-187.487	LOC106587288	cadherin-11-like
1	gene13874:100195997	7801.48	3797.04	4004.45	-207.412	mgp	matrix Gla protein
1	gene4406:106584327	7741.44	3797.01	3944.43	-147.416	LOC106584327	stathmin-like
1	gene15236:106608419	7815.93	3796.58	4019.34	-222.762	LOC106608419	SH3 domain-containing protein 19-like
1	gene25232:106564381	7859	3796.47	4062.53	-266.063	LOC106564381	85/88 kDa calcium-independent phospholipase A2-like
1	gene11606:100306867	7785.56	3796.3	3989.26	-192.955	cb055	CB055 protein
1	gene5994:106598117	7734.99	3795.31	3939.68	-144.371	anxa13	annexin A13
1	gene46240:106585199	7717.98	3795.25	3922.73	-127.478	sepp1	selenoprotein P%2C plasma%2C 1
1	gene1357:106607945	7795.57	3795.14	4000.43	-205.291	LOC106607945	attractin-like protein 1
1	gene50506:106588939	7908.45	3795.03	4113.42	-318.395	col1a2	collagen%2C type I%2C alpha 2
1	gene41187:106579992	7742.5	3794.83	3947.68	-152.848	LOC106579992	neurogenic locus notch homolog protein 1-like
1	gene44848:106583659	7780.26	3792.64	3987.62	-194.976	cbfa2t2	core-binding factor%2C runt domain%2C alpha subunit 2%3B translocated to%2C 2
1	gene5143:106591452	7858.78	3792.24	4066.54	-274.294	pla2g6	phospholipase A2%2C group VI (cytosolic%2C calcium-independent)
1	gene27486:100194963	7705.68	3792.2	3913.48	-121.28	pnba	Para-nitrobenzyl esterase
1	gene7522:106601060	7685.45	3792.1	3893.34	-101.242	LOC106601060	KN motif and ankyrin repeat domain-containing protein 2-like
1	gene12285:100380391	7685.12	3790.98	3894.14	-103.155	tm149	Transmembrane protein 149
1	gene33249:106572202	7710.07	3790.71	3919.36	-128.655	tprg1l	tumor protein p63 regulated 1-like
1	gene8324:106601960	7835.2	3789.14	4046.06	-256.922	LOC106601960	rho GDP-dissociation inhibitor 2-like
1	gene1296:106607425	7775.24	3788.45	3986.79	-198.339	ctbp2	C-terminal binding protein 2
1	gene13179:106606529	7820.14	3788.42	4031.73	-243.308	LOC106606529	far upstream element-binding protein 2-like
1	gene6634:100380830	7728.45	3787.52	3940.93	-153.416	angl1	Angiopoietin-related protein 1
1	gene27546:106566459	7727.67	3786.73	3940.94	-154.211	LOC106566459	laminin subunit beta-2-like
1	gene33772:106572594	7715.84	3786.61	3929.22	-142.612	LOC106572594	carboxy-terminal domain RNA polymerase II polypeptide A small phosphatase 2-like
1	gene15438:106608554	7675.55	3786.14	3889.41	-103.267	LOC106608554	cholecystokinin receptor type A-like
1	gene26779:106565729	7729.93	3785.7	3944.23	-158.524	LOC106565729	neural cell adhesion molecule L1-like protein
1	gene10839:106604205	7678.04	3785.62	3892.43	-106.806	LOC106604205	coiled-coil domain-containing protein 69-like
1	gene1426:106609185	7695.98	3784.91	3911.06	-126.147	LOC106609185	leucine-rich repeat transmembrane protein FLRT3-like
1	gene21826:106560919	7629.34	3783.08	3846.26	-63.1832	LOC106560919	protein NDRG4-like
1	gene41644:106580522	7753.66	3782.41	3971.25	-188.836	LOC106580522	lysyl oxidase homolog 2B
1	gene30111:106568853	7719.51	3782.28	3937.24	-154.961	LOC106568853	glypican-5-like
1	gene28713:106567592	7760.3	3781.82	3978.48	-196.655	LOC106567592	protein FAM168A-like
1	gene17132:106610223	7683.85	3781.44	3902.42	-120.981	LOC106610223	endothelin B receptor-like
1	gene50941:106589429	7733.92	3780.72	3953.2	-172.475	LOC106589429	calcium/calmodulin-dependent protein kinase type II subunit gamma
1	gene39635:106578544	7740.64	3779.52	3961.11	-181.592	LOC106578544	neuropilin-1a
1	gene36575:106575481	7727.11	3778.67	3948.44	-169.763	LOC106575481	claudin-11-like
1	gene42037:106580873	7721.26	3778.55	3942.72	-164.168	LOC106580873	huntingtin-interacting protein 1-like
1	gene2626:106567272	7699.43	3777.93	3921.5	-143.564	LOC106567272	syntaxin-binding protein 1
1	gene48672:106587373	7866.91	3776.8	4090.1	-313.3	foxf1	forkhead box F1
1	gene49909:106588347	7720.33	3774.4	3945.93	-171.529	LOC106588347	protein AF1q-like
1	gene6740:106600095	7831.74	3774.35	4057.39	-283.032	LOC106600095	mitogen-activated protein kinase kinase kinase MLT-like
1	gene41922:106580770	7726.02	3774.32	3951.7	-177.386	LOC106580770	uncharacterized LOC106580770
1	gene31736:106570598	7825.39	3770.44	4054.96	-284.519	LOC106570598	fatty acid-binding protein%2C heart-like
1	gene32584:106571409	7641.85	3770.4	3871.45	-101.055	LOC106571409	scavenger receptor class A member 3-like
1	gene35817:106574732	7729.68	3769.72	3959.97	-190.248	LOC106574732	uncharacterized LOC106574732
1	gene13863:106607104	7761.75	3769.53	3992.23	-222.699	LOC106607104	CD9 antigen-like
1	gene2483:106565740	7705.18	3768.65	3936.53	-167.879	LOC106565740	G-protein-signaling modulator 1-like
1	gene80850:106594538	7766.55	3768.61	3997.94	-229.329	LOC106594538	collagen alpha-2(VI) chain-like
1	gene24344:106563450	7698.37	3768.17	3930.2	-162.021	LOC106563450	sodium/potassium/calcium exchanger 3-like
1	gene18400:106611448	7641.14	3768.03	3873.11	-105.088	LOC106611448	proline-rich protein 3-like
1	gene51191:106589632	7871.33	3767.09	4104.24	-337.148	LOC106589632	collagen alpha-1(I) chain-like
1	gene10576:100194543	7833.97	3766.4	4067.56	-301.162	hmgb1	high-mobility group box 1
1	gene33200:106572239	7814.05	3765.83	4048.21	-282.378	LOC106572239	short-chain dehydrogenase/reductase 3-like
1	gene10257:106603706	7810.37	3765.12	4045.25	-280.125	fam168a	family with sequence similarity 168%2C member A
1	gene51828:106590283	7781.48	3765.01	4016.47	-251.464	LOC106590283	reversion-inducing cysteine-rich protein with Kazal motifs-like
1	gene38060:106576950	7804.25	3763.25	4041	-277.751	LOC106576950	latent-transforming growth factor beta-binding protein 1-like
1	gene6913:106600556	7787.31	3762.86	4024.45	-261.593	LOC106600556	transcriptional repressor p66 alpha-like
1	gene15609:106608771	7773.98	3761.94	4012.04	-250.1	LOC106608771	cornifelin homolog B-like
1	gene14827:106608017	7816.22	3761.37	4054.85	-293.485	LOC106608017	collagen alpha-1(VIII) chain-like
1	gene50974:106589457	7629.09	3761.34	3867.75	-106.416	cacna1g	calcium channel%2C voltage-dependent%2C T type%2C alpha 1G subunit
1	gene40488:100194942	7742.64	3760.79	3981.86	-221.066	tgfi1	Transforming growth factor beta-1-induced transcript 1 protein
1	gene23815:106562962	7925.1	3760.67	4164.43	-403.761	LOC106562962	collagen alpha-1(V) chain-like
1	gene33384:106572085	7751.47	3759.85	3991.62	-231.763	LOC106572085	extracellular sulfatase Sulf-2-like
1	gene2457:106565521	7767.63	3759.81	4007.82	-248.008	LOC106565521	ectonucleoside triphosphate diphosphohydrolase 2-like
1	gene18782:106611722	7765.01	3759.8	4005.21	-245.404	LOC106611722	rho guanine nucleotide exchange factor 6-like
1	gene21378:106560573	7705.84	3759.68	3946.15	-186.468	plvap	plasmalemma vesicle associated protein
1	gene43342:106582173	7752.47	3759.15	3993.32	-234.163	LOC106582173	tumor necrosis factor ligand superfamily member 11-like
1	gene17841:106610850	7712.9	3758.59	3954.31	-195.72	LOC106610850	GTP cyclohydrolase 1 feedback regulatory protein-like
1	gene18694:106611784	7765.98	3757.73	4008.25	-250.516	pcdh10	protocadherin 10
1	gene18173:106611235	7782.31	3756.93	4025.38	-268.445	LOC106611235	complement component C1q receptor-like
1	gene51070:106589541	7870.4	3756.44	4113.97	-357.53	LOC106589541	cdc42 effector protein 1-like
1	gene11875:106605207	7737.2	3756.01	3981.19	-225.175	etv1	ets variant 1
1	gene23946:106563019	7599.63	3755.72	3843.9	-88.1782	LOC106563019	tenascin-like
1	gene50884:100306843	7635.26	3755.51	3879.75	-124.241	hecd2	Probable E3 ubiquitin-protein ligase HECTD2
1	gene21045:106560233	7705.15	3755.45	3949.69	-194.24	LOC106560233	uncharacterized LOC106560233
1	gene41881:106580734	7660.19	3754.95	3905.24	-150.291	ltbp4	latent transforming growth factor beta binding protein 4
1	gene16382:106609494	7772.18	3754.54	4017.64	-263.108	LOC106609494	semaphorin-3C-like
1	gene22133:106561310	7636.28	3754.06	3882.22	-128.155	pamr1	peptidase domain containing associated with muscle regeneration 1
1	gene5660:106596129	7831.74	3753.81	4077.93	-324.123	LOC106596129	collagen alpha-2(VI) chain-like
1	gene36651:106575567	7602.74	3752.74	3849.99	-97.2484	LOC106575567	tensin-like
1	gene25303:106564452	7803.73	3752.11	4051.62	-299.505	LOC106564452	zinc finger protein GLIS2-like
1	gene14815:106608007	7846.97	3751.76	4095.2	-343.44	akap12	A kinase (PRKA) anchor protein 12
1	gene8761:106602324	7722.14	3751.73	3970.41	-218.672	LOC106602324	polycystin-2-like
1	gene43946:106582605	7694.51	3750.87	3943.63	-192.757	LOC106582605	voltage-dependent calcium channel subunit alpha-2/delta-2-like
1	gene46370:106585097	7713.07	3750.55	3962.52	-211.973	LOC106585097	semaphorin-4C-like
1	gene51679:106590133	7617.95	3750.24	3867.71	-117.467	mrc1	mannose receptor%2C C type 1
1	gene18621:106611632	7761.94	3748.91	4013.03	-264.115	LOC106611632	homeodomain-only protein-like
1	gene7064:106600725	7595.38	3748.53	3846.85	-98.3243	LOC106600725	tetraspanin-4-like
1	gene7596:106601231	7755.07	3747.76	4007.31	-259.544	LOC106601231	cdc42 effector protein 1-like
1	gene29582:106568503	7714.08	3746.12	3967.96	-221.844	ptpn13	protein tyrosine phosphatase%2C non-receptor type 13 (APO-1/CD95 (Fas)-associated phosphatase)
1	gene31592:106570460	7853.14	3745.39	4107.75	-362.362	LOC106570460	collagen alpha-2(I) chain
1	gene35480:106574236	7645.97	3744.91	3901.06	-156.156	LOC106574236	secretory phospholipase A2 receptor-like
1	gene28135:106567031	7564.22	3744.49	3819.73	-75.2445	LOC106567031	dihydropyridine-sensitive L-type skeletal muscle calcium channel subunit alpha-1-like
1	gene4114:106581382	7724.33	3743.92	3980.41	-236.495	LOC106581382	uncharacterized LOC106581382
1	gene10328:106603773	7591.49	3742.9	3848.6	-105.7	LOC106603773	leucine-rich repeat-containing protein 32-like
1	gene10615:100196858	7766.65	3742.43	4024.22	-281.785	bafb	Barrier-to-autointegration factor B
1	gene19327:106612310	7689.61	3742.18	3947.43	-205.25	LOC106612310	RING finger protein 44-like
1	gene38964:100195449	7685.52	3742.07	3943.46	-201.39	mfa3l	Microfibrillar-associated protein 3-like
1	gene26775:106565732	7666.56	3742.02	3924.54	-182.517	LOC106565732	glucoside xylosyltransferase 2-like
1	gene31267:106569887	7667.4	3742.01	3925.39	-183.376	LOC106569887	GTP-binding protein Rit1-like
1	gene21677:106561045	7604.71	3741.81	3862.9	-121.086	ptpn5	protein tyrosine phosphatase%2C non-receptor type 5 (striatum-enriched)
1	gene48526:106587202	7622.86	3741.59	3881.27	-139.679	LOC106587202	protein MRVI1-like
1	gene49742:100286457	7805.56	3741.5	4064.06	-322.558	sdc2a	Syndecan-2-A
1	gene51829:106590282	7747.28	3741.46	4005.82	-264.365	LOC106590282	collagen alpha-1(XVIII) chain-like
1	gene48044:106586833	7727.24	3741.15	3986.09	-244.944	LOC106586833	coiled-coil domain-containing protein 80-like
1	gene43853:106582693	7753.3	3741.1	4012.2	-271.095	LOC106582693	protein FAM208A-like
1	gene14004:106607385	7663.92	3740.23	3923.68	-183.451	LOC106607385	KN motif and ankyrin repeat domain-containing protein 2-like
1	gene26187:106565330	7775.2	3740.21	4034.99	-294.784	LOC106565330	receptor-type tyrosine-protein phosphatase gamma-like
1	gene35872:106574791	7692.16	3740.19	3951.97	-211.787	LOC106574791	fibronectin-like
1	gene43697:106582526	7694.61	3740.12	3954.49	-214.369	LOC106582526	fibronectin-like
1	gene3458:106574957	7741.86	3739.45	4002.41	-262.954	LOC106574957	ADAMTS-like protein 4
1	gene27297:106566248	7653.78	3739.33	3914.46	-175.128	LOC106566248	mimecan-like
1	gene10640:100194797	7691.46	3738.82	3952.64	-213.827	itm2a	Integral membrane protein 2A
1	gene37176:106576070	7775.41	3737.65	4037.76	-300.113	LOC106576070	non-muscle caldesmon-like
1	gene37000:106575913	7759.03	3737.44	4021.59	-284.144	LOC106575913	transmembrane protein 47-like
1	gene30212:106569067	7755.29	3736.94	4018.35	-281.403	LOC106569067	laminin subunit gamma-1-like
1	gene25569:106564724	7665.49	3735.34	3930.15	-194.811	LOC106564724	serine/threonine-protein kinase N1-like
1	gene18912:106611876	7580.91	3734.8	3846.11	-111.303	LOC106611876	platelet-derived growth factor receptor beta-like
1	gene17653:106610699	7718.53	3734.56	3983.97	-249.416	id2	inhibitor of DNA binding 2%2C dominant negative helix-loop-helix protein
1	gene14863:106608048	7636.54	3734.25	3902.29	-168.044	ubxn2a	UBX domain protein 2A
1	gene465:106583112	7660.09	3733.97	3926.12	-192.15	LOC106583112	GTP cyclohydrolase 1 feedback regulatory protein
1	gene26521:106565647	7799.52	3733.8	4065.72	-331.916	LOC106565647	von Willebrand factor A domain-containing protein 1-like
1	gene41809:106580650	7574.82	3733.66	3841.16	-107.503	LOC106580650	multidrug resistance-associated protein 5-like
1	gene638:106599679	7658.92	3733.3	3925.62	-192.317	LOC106599679	beta-soluble NSF attachment protein-like
1	gene16185:100380678	7605.57	3732.93	3872.63	-139.7	stab2	stabilin 2
1	gene45148:106583894	7732.57	3732.9	3999.67	-266.762	LOC106583894	glutamine and serine-rich protein 1-like
1	gene10388:100195364	7780.68	3732.68	4048	-315.316	dpyl3	Dihydropyrimidinase-related protein 3
1	gene29111:106567799	7725.25	3731.9	3993.35	-261.445	LOC106567799	SWI/SNF-related matrix-associated actin-dependent regulator of chromatin subfamily A member 5-like
1	gene44231:106583135	7593.28	3731.72	3861.56	-129.841	LOC106583135	sortilin-like
1	gene7431:106601128	7598.68	3731.51	3867.17	-135.654	LOC106601128	G patch domain-containing protein 8-like
1	gene3470:106575133	7573.67	3730.07	3843.6	-113.523	LOC106575133	microfibrillar-associated protein 5-like
1	gene17727:106610779	7728.75	3729.28	3999.47	-270.193	LOC106610779	rho guanine nucleotide exchange factor 10-like
1	gene31505:106570370	7685.4	3729.12	3956.28	-227.157	map7d1	MAP7 domain containing 1
1	gene18184:106611243	7704.58	3728.78	3975.81	-247.031	LOC106611243	F-box only protein 34-like
1	gene32550:106571382	7658.9	3728.74	3930.16	-201.413	LOC106571382	cardiac phospholamban-like
1	gene4316:106583419	7687.43	3727.46	3959.97	-232.507	LOC106583419	prolyl 3-hydroxylase 3-like
1	gene34878:106573596	7698.61	3726.62	3971.99	-245.375	LOC106573596	cartilage intermediate layer protein 1-like
1	gene43447:106582283	7733.69	3725.71	4007.99	-282.283	LOC106582283	protein HEG-like
1	gene34669:106573504	7652.9	3725.46	3927.44	-201.984	LOC106573504	talin-2
1	gene39754:106578706	7565.09	3724.8	3840.29	-115.489	LOC106578706	voltage-dependent L-type calcium channel subunit beta-2-like
1	gene44082:106582913	7699.46	3724.48	3974.98	-250.492	LOC106582913	dysbindin-like
1	gene1812:106612072	7633.05	3724.42	3908.64	-184.221	LOC106612072	complement C1q tumor necrosis factor-related protein 1-like
1	gene44005:106582844	7585.14	3724.04	3861.11	-137.071	LOC106582844	band 4.1-like protein 1
1	gene28201:106567083	7651.76	3723.01	3928.75	-205.735	LOC106567083	carboxy-terminal domain RNA polymerase II polypeptide A small phosphatase 2-like
1	gene23333:106562483	7702.27	3722.04	3980.23	-258.195	LOC106562483	fibrillin-1-like
1	gene22111:106561342	7712.78	3721.96	3990.82	-268.857	LOC106561342	putative uncharacterized protein DDB_G0271982
1	gene46794:106585423	7637.54	3721.4	3916.14	-194.732	LOC106585423	neurogenic locus notch homolog protein 1-like
1	gene786:106601027	7552.69	3720.63	3832.07	-111.438	LOC106601027	apoptosis-stimulating of p53 protein 1-like
1	gene6771:106599996	7697.59	3720.62	3976.97	-256.345	LOC106599996	transcription factor E2-alpha-like
1	gene33514:106572352	7607.07	3719.89	3887.18	-167.293	scube3	signal peptide%2C CUB domain%2C EGF-like 3
1	gene36182:106575113	7645.27	3719.28	3925.98	-206.7	app	amyloid beta (A4) precursor protein
1	gene30681:106569569	7723.97	3718.93	4005.05	-286.119	LOC106569569	zinc finger E-box-binding homeobox 1-like
1	gene28883:106568000	7698.02	3718.43	3979.59	-261.159	LOC106568000	delta-sarcoglycan-like
1	gene9957:100380691	7832.55	3717.78	4114.77	-396.997	LOC100380691	guanine nucleotide-binding protein G(I)/G(S)/G(T) subunit beta-2
1	gene37549:106576454	7645.42	3717.5	3927.93	-210.431	LOC106576454	lumican-like
1	gene48710:106587471	7870.59	3717.42	4153.17	-435.743	LOC106587471	CD81 antigen-like
1	gene39518:106578458	7662.89	3717.14	3945.75	-228.614	zc2hc1a	zinc finger%2C C2HC-type containing 1A
1	gene35472:106574245	7673.6	3717.09	3956.5	-239.41	LOC106574245	frizzled-7-A-like
1	gene6766:106600009	7575.06	3716.14	3858.91	-142.77	LOC106600009	elongation factor 2-like
1	gene14739:106607946	7694.07	3713.94	3980.13	-266.199	LOC106607946	serine protease 23-like
1	gene956:106603227	7752.96	3713.73	4039.22	-325.491	LOC106603227	guanine nucleotide-binding protein G(I)/G(S)/G(O) subunit gamma-2-like
1	gene48070:106586813	7828.75	3712.32	4116.43	-404.105	LOC106586813	thymosin beta-12
1	gene25916:106565068	7716.34	3712.11	4004.23	-292.117	pmepa1	prostate transmembrane protein%2C androgen induced 1
1	gene26178:106565325	7564.3	3711.91	3852.39	-140.483	LOC106565325	lumican-like
1	gene20746:106613721	7677.8	3710.99	3966.82	-255.827	LOC106613721	minor histocompatibility protein HA-1-like
1	gene10393:106603845	7709.74	3710.68	3999.06	-288.383	LOC106603845	SH3 and PX domain-containing protein 2B-like
1	gene40536:100196707	7706.19	3709.86	3996.33	-286.469	cpn1	carboxypeptidase N%2C polypeptide 1
1	gene45263:106584025	7716.13	3709.69	4006.44	-296.757	LOC106584025	KN motif and ankyrin repeat domain-containing protein 4-like
1	gene47271:106586023	7611.89	3709.6	3902.29	-192.688	LOC106586023	regulator of nonsense transcripts 3A-like
1	gene33535:106572423	7673.29	3709.4	3963.89	-254.485	LOC106572423	protein phosphatase 1 regulatory subunit 12B-like
1	gene44224:106583051	7629.12	3709.18	3919.94	-210.76	LOC106583051	forkhead box protein P4-like
1	gene34299:106573126	7577.75	3708.38	3869.38	-161.003	LOC106573126	receptor-type tyrosine-protein phosphatase beta-like
1	gene13197:106606547	7618.56	3708.01	3910.55	-202.539	LOC106606547	SUN domain-containing protein 1-like
1	gene10345:106603793	7672.35	3707.86	3964.49	-256.621	LOC106603793	dapper homolog 3-like
1	gene46289:106585164	7698.08	3707.84	3990.24	-282.396	LOC106585164	A disintegrin and metalloproteinase with thrombospondin motifs 12-like
1	gene13047:100196250	7656.8	3707.78	3949.02	-241.235	timp2	Metalloproteinase inhibitor 2
1	gene46801:106585417	7587.59	3707.5	3880.09	-172.589	LOC106585417	uncharacterized LOC106585417
1	gene17236:106610313	7657.75	3706.32	3951.44	-245.118	LOC106610313	nephronectin-like
1	gene35535:106574411	7645.83	3705.95	3939.88	-233.934	LOC106574411	rho GTPase-activating protein 6-like
1	gene26699:106565805	7717.95	3705.62	4012.34	-306.717	LOC106565805	RNA-binding protein 38-like
1	gene38596:106577495	7673.76	3705.35	3968.41	-263.062	LOC106577495	actin filament-associated protein 1-like
1	gene24417:106563572	7642.99	3704.01	3938.99	-234.98	LOC106563572	pleckstrin homology-like domain family B member 2
1	gene4927:106589508	7604.71	3703.82	3900.89	-197.076	LOC106589508	choline transporter-like protein 2
1	gene51603:106590046	7649.91	3703.31	3946.6	-243.287	LOC106590046	cadherin-18-like
1	gene16717:106609803	7628.17	3702.29	3925.89	-223.6	LOC106609803	23 kDa integral membrane protein-like
1	gene40741:106579643	7603.9	3700.94	3902.96	-202.014	LOC106579643	twisted gastrulation protein homolog 1-A-like
1	gene5521:106594917	7650.1	3700.8	3949.3	-248.5	LOC106594917	uncharacterized LOC106594917
1	gene32610:106571431	7642.94	3700.68	3942.26	-241.576	LOC106571431	protein stum homolog
1	gene35736:106574647	7644.86	3700.65	3944.21	-243.564	LOC106574647	tetraspanin-7-like
1	gene46233:100194744	7632.19	3699.41	3932.78	-233.374	co7	Complement component C7
1	gene48777:106587543	7589.08	3699.33	3889.75	-190.426	LOC106587543	DENN domain-containing protein 5A-like
1	gene20479:106613483	7633.04	3698.92	3934.12	-235.197	camsap2	calmodulin regulated spectrin-associated protein family%2C member 2
1	gene40575:106579474	7580.76	3698.89	3881.86	-182.97	LOC106579474	MAP7 domain-containing protein 2-like
1	gene50630:106589060	7624.29	3698.71	3925.58	-226.865	atat1	alpha tubulin acetyltransferase 1
1	gene13837:106607023	7746.47	3698.6	4047.87	-349.277	LOC106607023	mucin-17-like
1	gene16191:106609299	7618.75	3698.07	3920.69	-222.616	LOC106609299	filamin-C-like
1	gene31426:106570300	7693.29	3697.99	3995.3	-297.301	LOC106570300	septin-7
1	gene26212:106565347	7613.84	3694.01	3919.83	-225.821	LOC106565347	ectonucleoside triphosphate diphosphohydrolase 8-like
1	gene42152:106581003	7648.15	3693.75	3954.41	-260.66	LOC106581003	tripartite motif-containing protein 3-like
1	gene21640:106561079	7648.06	3693.12	3954.94	-261.821	LOC106561079	40S ribosomal protein S13
1	gene7293:106600825	7567.3	3693.06	3874.24	-181.181	LOC106600825	nuclear receptor subfamily 1 group D member 1-like
1	gene34601:106573476	7625.81	3691.54	3934.27	-242.735	LOC106573476	proteoglycan 4-like
1	gene454:106583826	7647.13	3691.04	3956.09	-265.05	LOC106583826	phospholipase D4-like
1	gene45048:106583805	7609.52	3690.98	3918.54	-227.567	LOC106583805	mimecan-like
1	gene40195:100306746	7727.29	3690.78	4036.51	-345.728	cbx1	chromobox homolog 1
1	gene44371:106583145	7656.08	3690.7	3965.38	-274.678	LOC106583145	collagen alpha-1(VII) chain-like
1	gene32769:106571671	7600.59	3689.79	3910.81	-221.02	LOC106571671	breast cancer metastasis-suppressor 1-like protein-A
1	gene33058:106571892	7560.46	3689.41	3871.05	-181.64	LOC106571892	FYVE%2C RhoGEF and PH domain-containing protein 3-like
1	gene31383:106570248	7696.7	3688.89	4007.81	-318.924	LOC106570248	protein FAM46A-like
1	gene28163:106567058	7672.91	3688.89	3984.03	-295.139	LOC106567058	formin-like protein 3
1	gene21902:106560850	7621.93	3688.56	3933.37	-244.805	LOC106560850	protein NLRC5-like
1	gene25745:106564847	7695.56	3688.45	4007.11	-318.664	LOC106564847	homeobox protein Meis1-like
1	gene32478:106571317	7609	3688.39	3920.61	-232.216	LOC106571317	tyrosine-protein kinase Fyn-like
1	gene13835:106607025	7717.09	3687.9	4029.19	-341.286	LOC106607025	transforming growth factor beta receptor type 3-like
1	gene13836:106607024	7658.62	3687.89	3970.73	-282.841	LOC106607024	serine/threonine-protein kinase N1-like
1	gene5110:106591187	7608.81	3687.28	3921.52	-234.241	LOC106591187	homeobox protein Nkx-2.3-like
1	gene7407:106601035	7714.93	3686.92	4028.01	-341.087	LOC106601035	frizzled-2-like
1	gene9199:106602732	7473.23	3686.78	3786.44	-99.6582	gucy1b3	guanylate cyclase 1%2C soluble%2C beta 3
1	gene18584:106611591	7634.16	3686.29	3947.87	-261.584	rnf130	ring finger protein 130
1	gene350:106572928	7700.03	3685.81	4014.22	-328.402	LOC106572928	peroxidasin-like
1	gene23178:106562335	7513.77	3685.73	3828.03	-142.299	LOC106562335	cGMP-inhibited 3'%2C5'-cyclic phosphodiesterase B-like
1	gene4879:106589071	7580.5	3685.61	3894.9	-209.292	LOC106589071	myosin-11-like
1	gene23553:106562703	7674.81	3685.45	3989.36	-303.919	LOC106562703	proline-rich P65 protein homolog
1	gene20685:106613664	7636.44	3685.31	3951.13	-265.821	LOC106613664	ankyrin repeat domain-containing protein 13C-like
1	gene15536:106608695	7709.36	3684.95	4024.41	-339.457	LOC106608695	uncharacterized LOC106608695
1	gene21845:106560901	7538	3684.32	3853.68	-169.355	LOC106560901	vacuolar protein sorting-associated protein 4A
1	gene33048:106571875	7629.75	3684.22	3945.53	-261.303	LOC106571875	plexin-D1-like
1	gene42012:106580853	7591.83	3683.24	3908.59	-225.345	LOC106580853	serine/arginine-rich splicing factor 7-like
1	gene8833:106602380	7670.97	3683	3987.97	-304.973	LOC106602380	neuronal membrane glycoprotein M6-a
1	gene14383:106607590	7586.42	3682.65	3903.77	-221.127	LOC106607590	dual specificity protein phosphatase 10-like
1	gene30440:106569327	7614.81	3681.85	3932.96	-251.105	LOC106569327	aquaporin FA-CHIP-like
1	gene14628:106607813	7566.86	3681.56	3885.3	-203.747	LOC106607813	scavenger receptor class A member 3-like
1	gene46408:106585065	7575.96	3681.41	3894.55	-213.137	LOC106585065	single-stranded DNA-binding protein 2-like
1	gene48609:106587427	7566.63	3681.31	3885.31	-204.002	LOC106587427	cell cycle progression protein 1-like
1	gene3325:106573899	7748.49	3681.28	4067.21	-385.927	LOC106573899	syndecan-2-like
1	gene26782:106565726	7560.65	3681.02	3879.63	-198.616	LOC106565726	band 4.1-like protein 1
1	gene13746:106606975	7636.21	3680.96	3955.25	-274.294	LOC106606975	Na(+)/H(+) exchange regulatory cofactor NHE-RF1-like
1	gene29986:106568949	7693.17	3680.87	4012.3	-331.425	LOC106568949	phosphatidylinositol 3-kinase regulatory subunit beta-like
1	gene37857:106576830	7592.92	3680.85	3912.07	-231.225	mypn	myopalladin
1	gene26388:106565587	7632.4	3680.55	3951.85	-271.305	LOC106565587	protein polybromo-1-like
1	gene7804:106601418	7569.56	3680.22	3889.34	-209.115	LOC106601418	butyrophilin subfamily 1 member A1-like
1	gene42854:106581691	7622.62	3680.14	3942.48	-262.335	LOC106581691	E3 ubiquitin-protein ligase HECW2-like
1	gene34806:106573669	7720.99	3679.93	4041.07	-361.136	LOC106573669	beta-2-syntrophin-like
1	gene28141:106567037	7662.52	3679.56	3982.97	-303.409	LOC106567037	zinc finger protein 385A-like
1	gene42111:106580958	7583.22	3679.23	3903.99	-224.757	LOC106580958	rab5 GDP/GTP exchange factor-like
1	gene27592:106566505	7548.01	3678.67	3869.34	-190.671	LOC106566505	catechol O-methyltransferase-like
1	gene36415:106575324	7747.22	3678.28	4068.94	-390.662	LOC106575324	radixin-like
1	gene11966:106605328	7645.85	3677.74	3968.11	-290.363	LOC106605328	cathepsin S-like
1	gene49944:106588318	7542.44	3677.45	3864.98	-187.527	LOC106588318	synaptotagmin-11-like
1	gene16096:106609224	7692.39	3677	4015.4	-338.4	LOC106609224	caldesmon%2C smooth muscle-like
1	gene13755:100195070	7495.3	3676.68	3818.62	-141.943	peca1	Platelet endothelial cell adhesion molecule
1	gene1865:106613597	7627.67	3676.57	3951.09	-274.517	slc35f3	solute carrier family 35%2C member F3
1	gene59954:100196753	7552.93	3676.11	3876.82	-200.708	i2b2b	Interferon regulatory factor 2-binding protein 2-B
1	gene34172:100195077	7590.61	3675.96	3914.66	-238.701	tspan18	tetraspanin 18
1	gene20591:106613582	7662.36	3675.62	3986.73	-311.11	LOC106613582	uncharacterized protein KIAA1614-like
1	gene51318:106589761	7480.89	3675.03	3805.86	-130.829	LOC106589761	homeobox protein Nkx-2.5-like
1	gene44456:100380606	7552.7	3675.02	3877.68	-202.655	prph	peripherin
1	gene19753:106612540	7618.31	3674.86	3943.45	-268.596	LOC106612540	alpha-2-macroglobulin-like
1	gene1052:106604566	7575.46	3674.26	3901.2	-226.941	LOC106604566	proto-oncogene tyrosine-protein kinase receptor Ret-like
1	gene13208:106606560	7542.12	3673.75	3868.37	-194.615	LOC106606560	BAH and coiled-coil domain-containing protein 1-like
1	gene2828:106569377	7609.09	3673.66	3935.42	-261.761	st8sia5	ST8 alpha-N-acetyl-neuraminide alpha-2%2C8-sialyltransferase 5
1	gene12096:106605423	7579.87	3673.48	3906.4	-232.92	LOC106605423	NAC-alpha domain-containing protein 1-like
1	gene46802:106585418	7628.17	3673.18	3954.99	-281.807	LOC106585418	prostaglandin G/H synthase 1-like
1	gene12261:100141320	7683.42	3673.01	4010.4	-337.387	fxyd9b	FXYD domain containing ion transport regulator 9b
1	gene38465:106577369	7603.57	3672.78	3930.79	-258.008	LOC106577369	butyrophilin subfamily 2 member A1-like
1	gene34908:106573567	7785.71	3672.58	4113.13	-440.551	LOC106573567	fibrillin-2-like
1	gene41336:106579879	7570.55	3672.58	3897.98	-225.399	LOC106579879	BCL2/adenovirus E1B 19 kDa protein-interacting protein 3-like
1	gene40785:106579667	7670.82	3672.09	3998.74	-326.65	LOC106579667	microtubule-associated protein 4-like
1	gene31649:100196642	7625.72	3671.76	3953.96	-282.201	hoxa3aa	homeobox protein HoxA3aa
1	gene40403:106579136	7669.78	3671.58	3998.2	-326.613	ptrf	polymerase I and transcript release factor
1	gene3940:106579702	7600.56	3671.25	3929.31	-258.061	LOC106579702	uncharacterized protein KIAA0754-like
1	gene46568:106585621	7631.71	3670.52	3961.19	-290.67	LOC106585621	probable tumor suppressor protein MN1
1	gene28220:106567099	7648.11	3669.47	3978.64	-309.18	LOC106567099	cAMP-dependent protein kinase inhibitor gamma-like
1	gene26920:106566067	7617.91	3669.42	3948.49	-279.071	LOC106566067	protein FAM212A-like
1	gene6156:106598932	7645.65	3669.13	3976.52	-307.388	LOC106598932	gelsolin-like
1	gene43432:100195242	7520.23	3668.4	3851.83	-183.433	ub2e3	Ubiquitin-conjugating enzyme E2 E3
1	gene51921:106590359	7590.21	3668.35	3921.86	-253.506	LOC106590359	heparan-sulfate 6-O-sulfotransferase 1-B-like
1	gene51019:106589495	7580.85	3667.68	3913.16	-245.484	glp2r	glucagon-like peptide 2 receptor
1	gene3275:106573538	7727.34	3667.67	4059.68	-392.01	LOC106573538	uncharacterized LOC106573538
1	gene31208:106569938	7580.83	3666.79	3914.04	-247.257	LOC106569938	H-2 class I histocompatibility antigen%2C Q10 alpha chain-like
1	gene27525:106566440	7532.74	3665.37	3867.38	-202.007	LOC106566440	peptidyl-prolyl cis-trans isomerase FKBP1A-like
1	gene45749:106584470	7564.05	3665.36	3898.69	-233.326	LOC106584470	SRSF protein kinase 2-like
1	gene14464:106607687	7640.11	3664.61	3975.5	-310.891	col12a1	collagen%2C type XII%2C alpha 1
1	gene9195:106602736	7540.53	3664.28	3876.25	-211.979	LOC106602736	synaptopodin-2-like
1	gene40796:106579677	7692.73	3664.16	4028.57	-364.402	LOC106579677	collagen alpha-1(XVIII) chain-like
1	gene32498:106571336	7597.98	3663.38	3934.59	-271.209	LOC106571336	mitogen-activated protein kinase kinase kinase 5-like
1	gene16135:106609184	7579.2	3663.27	3915.93	-252.664	LOC106609184	pleckstrin homology domain-containing family A member 5-like
1	gene31769:106570634	7659.58	3662.79	3996.79	-334.005	LOC106570634	syndecan-3-like
1	gene13146:106606493	7624.78	3661.83	3962.95	-301.121	LOC106606493	uncharacterized LOC106606493
1	gene47175:106585928	7569.63	3661.8	3907.83	-246.03	LOC106585928	anthrax toxin receptor 2-like
1	gene14796:106607987	7564.92	3661.76	3903.16	-241.4	LOC106607987	ankyrin repeat and SOCS box protein 2-like
1	gene15115:106608304	7596	3661.64	3934.36	-272.727	LOC106608304	acetyl-coenzyme A synthetase 2-like%2C mitochondrial
1	gene38774:106577648	7609.01	3661.63	3947.38	-285.748	chd3	chromodomain helicase DNA binding protein 3
1	gene20822:106613471	7693.91	3661.51	4032.41	-370.901	LOC106613471	C3 and PZP-like alpha-2-macroglobulin domain-containing protein 8
1	gene23640:106562796	7722.1	3660.67	4061.43	-400.759	LOC106562796	non-muscle caldesmon-like
1	gene40161:106579340	7590.21	3660.28	3929.93	-269.641	LOC106579340	formin-like protein 1
1	gene41604:106580489	7602.05	3660.22	3941.83	-281.617	LOC106580489	semaphorin-4C-like
1	gene6649:106600395	7547.92	3659.55	3888.37	-228.814	LOC106600395	zinc finger protein 263-like
1	gene32509:106571353	7658.12	3658.64	3999.48	-340.841	LOC106571353	receptor-type tyrosine-protein phosphatase kappa
1	gene35001:106573864	7563.07	3658.63	3904.44	-245.814	LOC106573864	protein FAM43A-like
1	gene42567:106581418	7577.26	3657.27	3919.99	-262.723	fzd4	frizzled class receptor 4
1	gene41967:106580809	7621.71	3657.05	3964.66	-307.602	LOC106580809	neuromodulin-like
1	gene4540:106585964	7530.92	3656.59	3874.32	-217.732	LOC106585964	homeobox protein Meis1-like
1	gene43273:106582090	7593.85	3656.23	3937.63	-281.398	LOC106582090	rho GTPase-activating protein 20-like
1	gene8386:106602020	7607.35	3656.15	3951.2	-295.052	LOC106602020	acyl-CoA synthetase family member 2%2C mitochondrial-like
1	gene51160:106589606	7681.17	3655.86	4025.31	-369.45	rac3	ras-related C3 botulinum toxin substrate 3 (rho family%2C small GTP binding protein Rac3)
1	gene25226:106564375	7602.55	3655.27	3947.28	-292.01	LOC106564375	slit homolog 1 protein-like
1	gene25861:106565009	7714.91	3655.09	4059.82	-404.726	LOC106565009	calpain-2 catalytic subunit-like
1	gene405:100196795	7628.75	3655.07	3973.67	-318.603	clic4	chloride intracellular channel 4
1	gene50920:106589408	7559.82	3655.04	3904.79	-249.751	LOC106589408	DNA-directed RNA polymerase II subunit 1-like
1	gene28610:106567509	7548.79	3654.7	3894.09	-239.388	LOC106567509	SH3 and PX domain-containing protein 2B-like
1	gene20260:106613247	7541.34	3654.61	3886.72	-232.113	LOC106613247	Golgi integral membrane protein 4-like
1	gene3219:106573122	7502.59	3654.24	3848.35	-194.11	LOC106573122	succinate dehydrogenase [ubiquinone] flavoprotein subunit%2C mitochondrial-like
1	gene3207:106573034	7662.7	3653.97	4008.73	-354.755	LOC106573034	collagen alpha-1(XIV) chain-like
1	gene39886:106578792	7624.69	3653.77	3970.92	-317.149	LOC106578792	uncharacterized LOC106578792
1	gene23034:106562197	7653.53	3653.66	3999.86	-346.2	tcf12	transcription factor 12
1	gene7821:106601448	7564.79	3653.38	3911.42	-258.041	LOC106601448	growth arrest-specific protein 7-like
1	gene27954:106566841	7620.71	3653.03	3967.68	-314.644	LOC106566841	plasma membrane calcium-transporting ATPase 3-like
1	gene8828:106602386	7599.32	3653.03	3946.29	-293.255	LOC106602386	heart- and neural crest derivatives-expressed protein 2-like
1	gene2826:106569393	7547.9	3652.91	3894.99	-242.083	rnf165	ring finger protein 165
1	gene21628:106561093	7530.46	3652.89	3877.57	-224.677	LOC106561093	uncharacterized protein C11orf96 homolog
1	gene18616:106611628	7587.87	3652.87	3934.99	-282.119	LOC106611628	protocadherin Fat 4-like
1	gene44454:106583281	7540.27	3652.65	3887.62	-234.967	LOC106583281	transmembrane protein 198-like
1	gene11246:106604622	7592.76	3651.92	3940.83	-288.911	LOC106604622	protocadherin Fat 4-like
1	gene46302:106585152	7575.93	3651.63	3924.3	-272.679	ptch1	patched 1
1	gene29561:106568486	7717.79	3651.61	4066.18	-414.569	agxt2	alanine--glyoxylate aminotransferase 2
1	gene28708:106567586	7599.83	3650.94	3948.89	-297.947	LOC106567586	glycerophosphodiester phosphodiesterase domain-containing protein 5-like
1	gene16654:106609740	7581.48	3650.62	3930.86	-280.242	LOC106609740	neuron navigator 3-like
1	gene33473:106572006	7495.36	3650.18	3845.18	-194.998	LOC106572006	rho guanine nucleotide exchange factor 19-like
1	gene26006:106565229	7629.62	3649.89	3979.73	-329.832	LOC106565229	keratin%2C type I cytoskeletal 18-like
1	gene43618:106582452	7674.37	3649.69	4024.67	-374.981	LOC106582452	FERM%2C RhoGEF and pleckstrin domain-containing protein 1-like
1	gene36325:106575248	7579.95	3649.66	3930.29	-280.635	LOC106575248	guanine nucleotide-binding protein G(I)/G(S)/G(O) subunit gamma-7-like
1	gene17640:106610690	7579.97	3649.39	3930.58	-281.186	LOC106610690	sorting nexin-14-like
1	gene136:100380763	7606.52	3649.29	3957.23	-307.938	xdh	xanthine dehydrogenase
1	gene16453:106609565	7551.15	3648.17	3902.98	-254.806	LOC106609565	ankyrin repeat and sterile alpha motif domain-containing protein 1B-like
1	gene29989:106568947	7577.49	3648.13	3929.36	-281.232	LOC106568947	cAMP-specific 3'%2C5'-cyclic phosphodiesterase 4D-like
1	gene51832:106590280	7616.94	3647.14	3969.8	-322.659	LOC106590280	solute carrier family 12 member 7-like
1	gene50353:106588751	7640.85	3646.87	3993.98	-347.106	LOC106588751	SH3 domain-binding protein 5-like
1	gene20861:106613825	7645.52	3646.5	3999.02	-352.52	LOC106613825	uncharacterized protein C1orf21 homolog
1	gene39186:106578075	7513.76	3645.08	3868.68	-223.595	LOC106578075	uncharacterized LOC106578075
1	gene34170:106573025	7646.32	3644.42	4001.9	-357.48	LOC106573025	CD82 antigen-like
1	gene45003:106583764	7604.93	3644.19	3960.74	-316.551	LOC106583764	arf-GAP with coiled-coil%2C ANK repeat and PH domain-containing protein 3-like
1	gene19049:106612030	7495.37	3643.58	3851.78	-208.199	pdgfrl	platelet-derived growth factor receptor-like
1	gene2112:106561897	7559.79	3642.96	3916.83	-273.873	apc	adenomatous polyposis coli
1	gene21473:106560661	7625.89	3641.78	3984.11	-342.329	LOC106560661	allantoinase%2C mitochondrial-like
1	gene43062:100195705	7753.19	3640.49	4112.69	-472.197	tmsb4x	thymosin beta 4%2C X-linked
1	gene1325:106607693	7627.04	3640.37	3986.68	-346.31	LOC106607693	gremlin-2-like
1	gene46624:106585560	7551.09	3639.63	3911.46	-271.829	cabin1	calcineurin binding protein 1
1	gene35040:106573900	7511.04	3638.88	3872.16	-233.284	LOC106573900	phosphatidylinositol 3-kinase regulatory subunit gamma-like
1	gene40094:106578982	7457.86	3638.6	3819.26	-180.664	LOC106578982	retinol-binding protein 4-B
1	gene41540:106580420	7528.99	3638.14	3890.85	-252.712	LOC106580420	single-stranded DNA-binding protein 2
1	gene14208:106607413	7484.26	3637.25	3847.01	-209.764	LOC106607413	junction plakoglobin-like
1	gene6906:106600560	7455.86	3637.17	3818.68	-181.514	LOC106600560	myomegalin-like
1	gene43875:106582711	7607.47	3636.83	3970.64	-333.813	LOC106582711	neuron navigator 1-like
1	gene39637:106578567	7527.98	3636.76	3891.22	-254.465	LOC106578567	integrin beta-1-like
1	gene26304:106565417	7694.33	3636.3	4058.03	-421.731	olfml3	olfactomedin-like 3
1	gene14837:106608024	7535.78	3636.01	3899.77	-263.756	tdrp	testis development related protein
1	gene29821:106568726	7585.7	3635.62	3950.08	-314.458	LOC106568726	plasminogen activator inhibitor 1 RNA-binding protein-like
1	gene40612:106579445	7577.02	3634.71	3942.31	-307.608	LOC106579445	brother of CDO-like
1	gene19285:106612274	7735.01	3634.44	4100.57	-466.129	LOC106612274	neuroblast differentiation-associated protein AHNAK-like
1	gene65796:106596317	7664.37	3634.34	4030.03	-395.689	LOC106596317	uncharacterized LOC106596317
1	gene26641:106565857	7546.24	3634.01	3912.22	-278.212	LOC106565857	coiled-coil domain-containing protein 3-like
1	gene30788:106569669	7561.16	3633.63	3927.53	-293.901	LOC106569669	calmodulin-regulated spectrin-associated protein 2-like
1	gene31248:106569899	7559.91	3632.98	3926.93	-293.951	LOC106569899	uncharacterized LOC106569899
1	gene4102:106580670	7533.89	3632.3	3901.59	-269.291	LOC106580670	platelet endothelial aggregation receptor 1-like
1	gene63467:106596003	7679.4	3632.06	4047.34	-415.277	LOC106596003	collagen alpha-1(VI) chain-like
1	gene22648:106561812	7707.12	3631.83	4075.29	-443.454	LOC106561812	CD81 antigen-like
1	gene21593:106560764	7479.91	3629.82	3850.09	-220.274	LOC106560764	diacylglycerol kinase zeta-like
1	gene12694:106606041	7554.14	3629.82	3924.32	-294.503	LOC106606041	kinesin-like protein KIF13A
1	gene37586:106576490	7582.3	3629.73	3952.57	-322.845	LOC106576490	receptor-type tyrosine-protein phosphatase beta-like
1	gene91:106600942	7613.46	3629.64	3983.82	-354.184	LOC106600942	alpha-actinin-1-like
1	gene29696:106568620	7538.66	3629.4	3909.26	-279.853	asap1	ArfGAP with SH3 domain%2C ankyrin repeat and PH domain 1
1	gene51329:106589770	7529.53	3628.96	3900.57	-271.615	LOC106589770	slit homolog 1 protein-like
1	gene40565:106579482	7536.99	3628.37	3908.62	-280.253	LOC106579482	vasoactive intestinal polypeptide receptor 2-like
1	gene19673:106612609	7638.97	3628	4010.98	-382.977	LOC106612609	homeobox protein meis3-like
1	gene8394:106602034	7448.03	3627.87	3820.16	-192.283	LOC106602034	mannose-binding protein C-like
1	gene38600:106577501	7482.21	3627.61	3854.6	-226.984	LOC106577501	cGMP-specific 3'%2C5'-cyclic phosphodiesterase-like
1	gene51596:106590044	7435.44	3627.46	3807.98	-180.517	LOC106590044	supervillin-like
1	gene37794:106576891	7572.17	3627.04	3945.12	-318.079	fgfr2	fibroblast growth factor receptor 2
1	gene70926:106593020	7458.16	3626.92	3831.25	-204.329	LOC106593020	focal adhesion kinase 1-like
1	gene3645:100196420	7480.75	3626.2	3854.55	-228.347	c209e	CD209 antigen-like protein E
1	gene12288:100194524	7424.28	3625.62	3798.66	-173.041	hspb6l	small heat shock protein-like
1	gene43914:106582746	7572.87	3624.92	3947.95	-323.029	LOC106582746	leiomodin-1-like
1	gene36579:106575483	7561.29	3624.68	3936.61	-311.925	LOC106575483	paralemmin-1-like
1	gene617:106599217	7497.24	3623.14	3874.1	-250.965	LOC106599217	BTB/POZ domain-containing protein 6-B-like
1	gene378:106575860	7548.06	3622.94	3925.12	-302.175	LOC106575860	serine/threonine-protein kinase D3-like
1	gene36524:106575442	7576.61	3622.16	3954.45	-332.285	LOC106575442	glycogenin-1-like
1	gene37269:106576205	7458.11	3621.88	3836.23	-214.354	LOC106576205	filamin-C-like
1	gene42386:106581235	7528.88	3621.57	3907.32	-285.75	LOC106581235	dehydrogenase/reductase SDR family member 13-like
1	gene6124:106598877	7544.7	3621.09	3923.62	-302.528	LOC106598877	kinesin-like protein KIF1A
1	gene26334:106565443	7521.21	3620.98	3900.23	-279.246	LOC106565443	matrix metalloproteinase-19-like
1	gene15831:106608936	7541.14	3620.89	3920.25	-299.354	LOC106608936	P2Y purinoceptor 3-like
1	gene24355:106563440	7591.83	3620.85	3970.97	-350.124	LOC106563440	U2 snRNP-associated SURP motif-containing protein-like
1	gene32696:106571492	7504.48	3619.08	3885.4	-266.32	LOC106571492	protein FAM46A-like
1	gene614:106599208	7704.35	3619	4085.35	-466.346	LOC106599208	protein jagged-2-like
1	gene24402:106563561	7506.35	3618.43	3887.92	-269.486	LOC106563561	tyrosine-protein kinase receptor UFO-like
1	gene1391:106608331	7601.36	3618.38	3982.98	-364.606	LOC106608331	sodium/calcium exchanger 1-like
1	gene22027:106561200	7494.04	3618.32	3875.72	-257.403	LOC106561200	protein FAM107B-like
1	gene32369:100196323	7484.82	3618.12	3866.7	-248.582	hlx	H2.0-like homeobox protein
1	gene30088:106568869	7536.5	3618.01	3918.49	-300.477	LOC106568869	uncharacterized LOC106568869
1	gene9215:106602722	7589.29	3617.71	3971.58	-353.864	LOC106602722	caspase-3-like
1	gene38992:106577890	7679.85	3617.15	4062.7	-445.552	LOC106577890	arrestin red cell isoform 1-like
1	gene30065:106569013	7575.63	3616.15	3959.48	-343.323	LOC106569013	protein FAM151A-like
1	gene46386:106585083	7499.91	3615.82	3884.1	-268.277	LOC106585083	autism susceptibility gene 2 protein-like
1	gene12225:106605571	7567.71	3615.78	3951.93	-336.153	LOC106605571	multiple epidermal growth factor-like domains protein 8
1	gene6020:100380460	7540.57	3615.6	3924.97	-309.37	extl2	exostosin-like glycosyltransferase 2
1	gene33748:106572619	7565.81	3615.5	3950.32	-334.821	LOC106572619	inter-alpha-trypsin inhibitor heavy chain H6-like
1	gene301:106567684	7489.59	3615.03	3874.56	-259.525	LOC106567684	proenkephalin-A-like
1	gene30121:106568844	7465.33	3614.9	3850.44	-235.538	LOC106568844	integrin beta-1-like
1	gene44115:106583046	7475.05	3614.87	3860.18	-245.307	LOC106583046	FYVE%2C RhoGEF and PH domain-containing protein 5-like
1	gene15973:106609059	7529.24	3614.86	3914.37	-299.507	nhsl2	NHS-like 2
1	gene38775:106577651	7590.54	3614.55	3975.99	-361.441	LOC106577651	tumor necrosis factor ligand superfamily member 12-like
1	gene76349:106591933	7627.92	3614.01	4013.91	-399.906	LOC106591933	oxysterol-binding protein-related protein 3-like
1	gene41944:106580790	7518.12	3613.58	3904.54	-290.963	LOC106580790	inositol polyphosphate 5-phosphatase K-like
1	gene29955:106568975	7553.83	3613.35	3940.48	-327.128	LOC106568975	protein wntless homolog
1	gene21114:106560296	7510.4	3613.07	3897.33	-284.258	LOC106560296	regulator of G-protein signaling 5-like
1	gene41773:106580623	7523.37	3613.01	3910.36	-297.352	LOC106580623	PI-PLC X domain-containing protein 3
1	gene17190:106610283	7562.4	3611.2	3951.2	-339.995	LOC106610283	polycystin-2-like
1	gene15403:106608513	7527.26	3611.19	3916.08	-304.887	LOC106608513	disintegrin and metalloproteinase domain-containing protein 19-like
1	gene50792:106589303	7477.26	3610.99	3866.26	-255.271	LOC106589303	ETS translocation variant 4-like
1	gene23049:100380280	7497.74	3610.73	3887.01	-276.281	ccpg1	cell cycle progression 1
1	gene30474:106569297	7472.24	3610.59	3861.64	-251.05	LOC106569297	transcription factor SOX-4-like
1	gene51677:100380803	7438.61	3610.12	3828.49	-218.375	cacb2	Voltage-dependent L-type calcium channel subunit beta-2
1	gene49913:106588342	7531.5	3609.69	3921.81	-312.113	LOC106588342	protein prune homolog
1	gene23377:106562521	7553.87	3608.3	3945.57	-337.271	LOC106562521	serine/arginine repetitive matrix protein 2-like
1	gene41507:106580280	7470.79	3607.69	3863.1	-255.408	LOC106580280	SET-binding protein-like
1	gene39606:100195446	7526.43	3607.42	3919.01	-311.587	vim	vimentin
1	gene5247:106592100	7443.77	3606.91	3836.86	-229.956	LOC106592100	calcium-binding mitochondrial carrier protein SCaMC-3-like
1	gene50631:106589061	7513.64	3606.79	3906.85	-300.065	LOC106589061	transcription factor SOX-4-like
1	gene35987:106574912	7674.48	3606.55	4067.93	-461.377	LOC106574912	serum deprivation-response protein-like
1	gene9491:100380851	7468.38	3606.43	3861.95	-255.529	LOC100380851	platelet-derived growth factor receptor beta
1	gene12460:106605810	7436.97	3605.92	3831.05	-225.135	LOC106605810	hepatic leukemia factor-like
1	gene43083:106581929	7755.89	3605.12	4150.77	-545.652	LOC106581929	collagen alpha-2(V) chain-like
1	gene34116:106572970	7661.77	3605.11	4056.66	-451.548	LOC106572970	rho guanine nucleotide exchange factor 3-like
1	gene19047:106612040	7599.1	3604.67	3994.44	-389.767	LOC106612040	fibrinogen-like protein 1
1	gene44328:106583230	7484.92	3604.61	3880.31	-275.694	LOC106583230	uncharacterized LOC106583230
1	gene3962:106579955	7454.81	3604.61	3850.2	-245.595	LOC106579955	protein piccolo-like
1	gene14629:106607816	7493.58	3604.57	3889.01	-284.439	LOC106607816	clusterin-like
1	gene23196:100380403	7498.15	3604.51	3893.64	-289.13	st5	suppression of tumorigenicity 5
1	gene30429:106569336	7529.87	3603.61	3926.26	-322.654	gjc2	gap junction protein%2C gamma 2%2C 47kDa
1	gene1832:100192337	7502.54	3603.59	3898.95	-295.353	mkk6b	MAPK kinase 6b
1	gene39561:106578470	7556.18	3603.31	3952.87	-349.557	arhgef4	Rho guanine nucleotide exchange factor (GEF) 4
1	gene18963:106611956	7475.61	3603.3	3872.31	-269.009	LOC106611956	slit homolog 3 protein-like
1	gene4762:106587125	7624.47	3602.62	4021.84	-419.22	LOC106587125	hematological and neurological expressed 1 protein-like
1	gene14098:106607313	7416.96	3602.02	3814.94	-212.914	LOC106607313	histone-lysine N-methyltransferase EZH1-like
1	gene43821:106582667	7508.17	3601.64	3906.53	-304.894	LOC106582667	rho GTPase-activating protein 15-like
1	gene50320:106588724	7602.35	3601.43	4000.92	-399.489	LOC106588724	AT-hook DNA-binding motif-containing protein 1-like
1	gene44314:106583068	7577.36	3601.38	3975.98	-374.604	LOC106583068	prefoldin subunit 5-like
1	gene5757:106597174	7594.63	3600.95	3993.68	-392.736	LOC106597174	nuclear receptor-binding protein 2-like
1	gene7361:106600995	7571.3	3600.49	3970.82	-370.33	LOC106600995	C-type mannose receptor 2-like
1	gene17230:100194745	7539.6	3600.34	3939.26	-338.923	loxe3	Epidermis-type lipoxygenase 3
1	gene36191:106575102	7490.81	3599.94	3890.88	-290.942	nrp2	neuropilin 2
1	gene38311:100195082	7400.56	3599.72	3800.83	-201.114	zn503	Zinc finger protein 503
1	gene33500:106572365	7512.48	3599.71	3912.77	-313.058	LOC106572365	histone deacetylase 7-like
1	gene43881:106582716	7614.77	3599.48	4015.29	-415.82	LOC106582716	transcriptional enhancer factor TEF-5-like
1	gene17975:106610981	7502.39	3599.43	3902.96	-303.531	rtn1	reticulon 1
1	gene32549:106571383	7493.07	3598.53	3894.54	-296.011	LOC106571383	centrosomal protein of 85 kDa-like
1	gene33299:100196831	7492.36	3598.34	3894.02	-295.683	emp3	Epithelial membrane protein 3
1	gene4346:106583742	7475.62	3598.09	3877.53	-279.439	LOC106583742	R-spondin-2-like
1	gene42800:106581641	7548.18	3597.73	3950.46	-352.733	itgbl1	integrin%2C beta-like 1 (with EGF-like repeat domains)
1	gene21883:106560866	7495.2	3597.67	3897.53	-299.854	LOC106560866	transmembrane protein 189-like
1	gene5154:106591506	7581.31	3597.5	3983.81	-386.316	LOC106591506	slit homolog 1 protein-like
1	gene41192:106579993	7450.56	3597.17	3853.39	-256.224	LOC106579993	voltage-dependent N-type calcium channel subunit alpha-1B-like
1	gene30347:106569171	7548.9	3596.45	3952.45	-355.994	LOC106569171	cadherin-2-like
1	gene11497:106604868	7540.67	3596.44	3944.23	-347.795	LOC106604868	Kv channel-interacting protein 1-like
1	gene7107:106600749	7461.06	3596.36	3864.71	-268.352	LOC106600749	tumor suppressor candidate 5 homolog
1	gene14245:106607474	7542.21	3596.3	3945.91	-349.606	LOC106607474	neurabin-2-like
1	gene71885:106598858	7421.25	3595.41	3825.84	-230.424	LOC106598858	succinate dehydrogenase [ubiquinone] flavoprotein subunit%2C mitochondrial-like
1	gene46106:106584836	7474.99	3595.35	3879.64	-284.284	LOC106584836	immunoglobulin superfamily containing leucine-rich repeat protein 2-like
1	gene21329:106560517	7476.39	3595.05	3881.34	-286.289	LOC106560517	tyrosine-protein kinase receptor Tie-1-like
1	gene41828:106580666	7501.82	3594.78	3907.04	-312.269	LOC106580666	endothelin-converting enzyme 2-like
1	gene20729:106613707	7559.06	3594.72	3964.34	-369.623	LOC106613707	neurturin-like
1	gene38248:106577104	7524.83	3594.66	3930.17	-335.519	LOC106577104	VIP peptides-like
1	gene33569:106572387	7427.65	3594.55	3833.09	-238.538	LOC106572387	rap1 GTPase-activating protein 1-like
1	gene11556:106604914	7645.95	3594.48	4051.47	-456.989	LOC106604914	collagen alpha-1(XXIII) chain-like
1	gene25799:106564807	7538.06	3594.13	3943.93	-349.801	LOC106564807	inactive tyrosine-protein kinase 7-like
1	gene14677:106607852	7555.77	3593.9	3961.87	-367.974	rcan2	regulator of calcineurin 2
1	gene41456:106580322	7450.43	3593.11	3857.32	-264.215	LOC106580322	phosphoinositide-3-kinase-interacting protein 1-like
1	gene3507:106575512	7426.67	3592.56	3834.11	-241.546	LOC106575512	SH2 domain-containing adapter protein E-like
1	gene28526:106567417	7525.55	3592.1	3933.45	-341.351	LOC106567417	glutamate receptor 1-like
1	gene26969:106566024	7562.94	3591.77	3971.18	-379.413	LOC106566024	neuron navigator 1-like
1	gene15638:106608745	7606.62	3591.42	4015.21	-423.79	LOC106608745	kin of IRRE-like protein 1
1	gene13889:106607222	7545.85	3591	3954.85	-363.846	LOC106607222	ELAV-like protein 3
1	gene31386:106570254	7487.9	3590.61	3897.29	-306.672	LOC106570254	endothelin-2-like
1	gene20865:106613828	7484.09	3589.56	3894.53	-304.975	LOC106613828	cysteine-rich motor neuron 1 protein-like
1	gene27716:100195655	7413.21	3588.69	3824.52	-235.827	mime	Mimecan
1	gene16397:106609509	7495.37	3587.71	3907.66	-319.955	LOC106609509	aryl hydrocarbon receptor nuclear translocator-like protein 1
1	gene6426:106599349	7385.89	3587.6	3798.3	-210.697	LOC106599349	cadherin-6-like
1	gene24348:106563447	7510.59	3587.47	3923.13	-335.66	LOC106563447	latent-transforming growth factor beta-binding protein 3-like
1	gene6357:106599468	7461.56	3587.02	3874.54	-287.525	LOC106599468	receptor-type tyrosine-protein phosphatase N2-like
1	gene46365:106585101	7469.94	3586.93	3883.01	-296.072	LOC106585101	methylcytosine dioxygenase TET3-like
1	gene39603:106578515	7398.33	3586.68	3811.66	-224.98	LOC106578515	coiled-coil domain-containing protein 129-like
1	gene32150:100195288	7385.27	3585.47	3799.8	-214.334	tcf21	transcription factor 21
1	gene7989:106601618	7594.48	3585.41	4009.08	-423.671	LOC106601618	tumor necrosis factor receptor superfamily member 16-like
1	gene11601:100196367	7536.57	3584.89	3951.68	-366.798	LOC100196367	mitogen-activated protein kinase kinase kinase kinase 4
1	gene29352:106568270	7432.39	3584.35	3848.04	-263.694	LOC106568270	ras-specific guanine nucleotide-releasing factor 2-like
1	gene19746:106612541	7565.03	3584.17	3980.86	-396.691	LOC106612541	A disintegrin and metalloproteinase with thrombospondin motifs 8-like
1	gene38256:106577154	7492.7	3583.95	3908.75	-324.797	LOC106577154	rho guanine nucleotide exchange factor 33-like
1	gene22407:106561554	7600.35	3583.88	4016.47	-432.596	LOC106561554	caveolin-1
1	gene23996:106563157	7437.68	3583.74	3853.93	-270.193	LOC106563157	serine/threonine-protein kinase ULK1-like
1	gene14681:106607854	7470.31	3583.65	3886.65	-303.001	LOC106607854	uncharacterized LOC106607854
1	gene3780:100141317	7530.34	3583.49	3946.85	-363.358	fxyd5a	FXYD domain containing ion transport regulator 5a
1	gene573:106586068	7467.03	3582.45	3884.57	-302.12	LOC106586068	protein unc-79 homolog
1	gene42359:106581097	7413.4	3582.41	3831	-248.59	LOC106581097	Friend leukemia integration 1 transcription factor-like
1	gene46345:106585117	7633.77	3582.28	4051.5	-469.219	LOC106585117	vesicle-associated membrane protein 5-like
1	gene17884:106611061	7552.68	3582.05	3970.63	-388.581	LOC106611061	latent-transforming growth factor beta-binding protein 2-like
1	gene46529:106585263	7434.58	3581.83	3852.75	-270.924	LOC106585263	proactivator polypeptide-like
1	gene24020:100136463	7406.66	3581.64	3825.02	-243.385	LOC100136463	growth hormone receptor isoform 2 precursor
1	gene45444:106584120	7434.58	3581.61	3852.97	-271.363	kdr	kinase insert domain receptor
1	gene30790:106569671	7469.15	3581.36	3887.79	-306.431	LOC106569671	WD repeat-containing protein 47-like
1	gene50870:106589368	7467.51	3581.2	3886.31	-305.107	myof	myoferlin
1	gene42786:106581632	7503.81	3581.08	3922.73	-341.651	klf12	Kruppel-like factor 12
1	gene36232:106575234	7445.79	3580.75	3865.04	-284.298	LOC106575234	activin receptor type-2A-like
1	gene26371:106565469	7681.23	3580.72	4100.51	-519.797	LOC106565469	extended synaptotagmin-1-like
1	gene26274:106565392	7421.83	3580.21	3841.62	-261.413	LOC106565392	GTP-binding protein REM 1-like
1	gene62521:106591029	7478.02	3579.91	3898.11	-318.207	LOC106591029	ankyrin-3-like
1	gene23427:106562571	7420.04	3579.17	3840.87	-261.701	LOC106562571	leucine-rich repeat serine/threonine-protein kinase 1-like
1	gene42437:106581290	7538.04	3578.55	3959.49	-380.943	LOC106581290	chordin-like
1	gene4595:106585544	7505.08	3578.53	3926.55	-348.019	LOC106585544	collagen alpha-6(VI) chain-like
1	gene50170:106588589	7467.57	3578.35	3889.22	-310.866	LOC106588589	potassium voltage-gated channel subfamily G member 2-like
1	gene24604:106563762	7488.15	3578.35	3909.8	-331.447	LOC106563762	A disintegrin and metalloproteinase with thrombospondin motifs 2-like
1	gene50665:106589094	7486.36	3578.25	3908.11	-329.857	LOC106589094	uncharacterized protein KIAA1522 homolog
1	gene15004:106608158	7446.92	3577.87	3869.04	-291.171	LOC106608158	serine/arginine-rich splicing factor 5-like
1	gene29277:106568189	7433.55	3577.59	3855.96	-278.365	LOC106568189	ARF GTPase-activating protein GIT2-like
1	gene34083:106572935	7442.69	3576.61	3866.09	-289.48	syp	synaptophysin
1	gene47353:100306785	7539.66	3575.79	3963.88	-388.091	itb2	Integrin beta-2
1	gene42161:106580995	7497.38	3575.48	3921.91	-346.429	LOC106580995	T-box transcription factor TBX2b-like
1	gene14591:106607782	7404.45	3575.19	3829.26	-254.07	LOC106607782	cardiac phospholamban-like
1	gene47604:106586375	7529.5	3575.13	3954.37	-379.241	LOC106586375	serine/threonine-protein phosphatase 6 regulatory ankyrin repeat subunit B-like
1	gene45469:106584225	7503.19	3575.06	3928.13	-353.077	LOC106584225	E3 ubiquitin-protein ligase SH3RF1-like
1	gene44045:106582875	7534.8	3573.81	3960.99	-387.181	LOC106582875	CXXC-type zinc finger protein 1-like
1	gene9448:106602896	7438.47	3573.41	3865.06	-291.659	LOC106602896	eukaryotic initiation factor 4A-I
1	gene34816:106573656	7425.74	3572.08	3853.66	-281.587	LOC106573656	exocyst complex component 3-like protein
1	gene28556:106567432	7418.15	3572.06	3846.1	-274.04	afap1l1	actin filament associated protein 1-like 1
1	gene20947:106613894	7511.23	3571.73	3939.5	-367.767	LOC106613894	ELAV-like protein 4
1	gene13286:106606634	7458.01	3571.73	3886.29	-314.56	LOC106606634	uncharacterized LOC106606634
1	gene34682:106573780	7641.47	3571.02	4070.45	-499.438	LOC106573780	solute carrier organic anion transporter family member 3A1-like
1	gene16065:106609095	7467.9	3570.87	3897.03	-326.158	LOC106609095	laminin subunit beta-1-like
1	gene6035:106598377	7397.39	3570.79	3826.6	-255.804	LOC106598377	CMRF35-like molecule 3
1	gene35530:106574417	7495.72	3570.48	3925.25	-354.773	LOC106574417	SLIT and NTRK-like protein 6
1	gene2090:106561770	7326.24	3570.39	3755.85	-185.459	LOC106561770	ras-GEF domain-containing family member 1B-B-like
1	gene6872:106600594	7522.55	3570.21	3952.34	-382.129	LOC106600594	muscleblind-like protein 1
1	gene3686:106577146	7533.13	3569.82	3963.32	-393.5	LOC106577146	uncharacterized LOC106577146
1	gene47064:106585819	7460.99	3569.34	3891.65	-322.316	bmpr1b	bone morphogenetic protein receptor%2C type IB
1	gene23552:106562700	7507.85	3568.25	3939.6	-371.352	LOC106562700	coronin-2B
1	gene7263:106600852	7647.83	3568.02	4079.81	-511.791	LOC106600852	collagen alpha-1(I) chain-like
1	gene15175:106608357	7410.84	3567.48	3843.36	-275.88	tcf21	transcription factor 21
1	gene6081:106598802	7448.08	3567.3	3880.78	-313.485	LOC106598802	deoxyribodipyrimidine photo-lyase-like
1	gene23666:106562823	7431.04	3567.02	3864.03	-297.01	LOC106562823	zinc finger SWIM domain-containing protein 6-like
1	gene34244:106573091	7538.91	3566.95	3971.96	-405.007	LOC106573091	prickle-like protein 1
1	gene17060:106610066	7443.04	3566.79	3876.25	-309.455	LOC106610066	protein WWC2-like
1	gene48499:106587228	7516.45	3565.74	3950.71	-384.972	LOC106587228	neuronal acetylcholine receptor subunit beta-4-like
1	gene11311:106604670	7486.58	3565.68	3920.9	-355.216	LOC106604670	trichohyalin-like
1	gene39831:106578745	7637.42	3565.08	4072.34	-507.268	LOC106578745	nidogen-1-like
1	gene43296:106582069	7505.42	3564.94	3940.48	-375.532	LOC106582069	serine/threonine-protein kinase LATS2-like
1	gene44333:106583226	7509.76	3564.66	3945.1	-380.444	LOC106583226	rho guanine nucleotide exchange factor 25-like
1	gene16342:106609419	7471.4	3564.49	3906.91	-342.42	LOC106609419	protein phosphatase 1 regulatory subunit 12A-like
1	gene42991:100195295	7515.74	3564.38	3951.36	-386.984	mettl8	methyltransferase like 8
1	gene18470:106611515	7460.75	3564.25	3896.49	-332.242	LOC106611515	regulator of nonsense transcripts 3B-like
1	gene244:106562977	7524.76	3563.18	3961.58	-398.4	LOC106562977	heterogeneous nuclear ribonucleoprotein R
1	gene28241:106567119	7461.66	3563.1	3898.56	-335.461	LOC106567119	teashirt homolog 2-like
1	gene26466:106565525	7488.65	3562.32	3926.32	-364.002	LOC106565525	uncharacterized LOC106565525
1	gene30382:106569141	7510.82	3561.16	3949.66	-388.502	LOC106569141	adhesion G protein-coupled receptor L2-like
1	gene35227:106574124	7474.88	3561.08	3913.8	-352.718	sned1	sushi%2C nidogen and EGF-like domains 1
1	gene18964:100195796	7406.58	3560.48	3846.11	-285.629	cxl14	C-X-C motif chemokine 14
1	gene16808:106609894	7478.93	3560.18	3918.75	-358.573	LOC106609894	DNA-directed RNA polymerase II subunit 1-like
1	gene4088:106580807	7469.74	3559.71	3910.03	-350.312	LOC106580807	semaphorin-7A-like
1	gene10449:106603899	7493.53	3559.23	3934.31	-375.077	LOC106603899	lymphocyte cytosolic protein 2-like
1	gene11244:100194988	7557.5	3559.2	3998.3	-439.107	spy1	sprouty homolog 1
1	gene23270:106562419	7359.7	3559.12	3800.59	-241.472	LOC106562419	dipeptidase 2-like
1	gene52219:106590683	7415.2	3558.58	3856.62	-298.042	LOC106590683	uncharacterized LOC106590683
1	gene20080:106613094	7487.79	3558.52	3929.28	-370.759	LOC106613094	WD repeat and SOCS box-containing protein 1
1	gene36184:106575111	7382.67	3558.14	3824.54	-266.398	LOC106575111	junctional adhesion molecule B-like
1	gene20793:106613767	7504.51	3558.08	3946.43	-388.351	LOC106613767	BTB/POZ domain-containing protein 2-like
1	gene37270:106576174	7441.55	3555.77	3885.78	-330.016	LOC106576174	coiled-coil domain-containing protein 136-like
1	gene52136:106590602	7571.9	3555.36	4016.53	-461.168	hgd	homogentisate 1%2C2-dioxygenase
1	gene14047:106607353	7409.23	3555	3854.22	-299.219	LOC106607353	3-phosphoinositide-dependent protein kinase 1-like
1	gene26596:106565901	7551.72	3554.76	3996.96	-442.203	LOC106565901	rho guanine nucleotide exchange factor 10-like protein
1	gene27408:106566357	7414.72	3554.05	3860.67	-306.617	LOC106566357	nociceptin receptor-like
1	gene47693:106586460	7414.79	3553.78	3861.01	-307.229	LOC106586460	SEC14 domain and spectrin repeat-containing protein 1-like
1	gene19713:106612574	7451.02	3553.68	3897.34	-343.663	pid1	phosphotyrosine interaction domain containing 1
1	gene12414:106605765	7427.35	3552.59	3874.76	-322.174	LOC106605765	uncharacterized LOC106605765
1	gene735:106601461	7447.04	3552.53	3894.51	-341.972	meis2	Meis homeobox 2
1	gene28148:106567044	7482.89	3552.28	3930.61	-378.333	LOC106567044	serine/threonine-protein kinase receptor R3-like
1	gene12111:106605411	7382.18	3552.27	3829.91	-277.646	LOC106605411	triple functional domain protein-like
1	gene30142:106568823	7466.18	3552.05	3914.13	-362.084	LOC106568823	vasoactive intestinal polypeptide receptor 2-like
1	gene51100:106589560	7427.73	3551.98	3875.75	-323.766	arhgap17	Rho GTPase activating protein 17
1	gene41667:106580561	7460.22	3551.82	3908.41	-356.591	LOC106580561	protein patched homolog 1-like
1	gene34977:100196438	7708.05	3551.8	4156.26	-604.461	tba1a	Tubulin alpha-1A chain
1	gene11638:106605008	7529.17	3551.38	3977.79	-426.407	LOC106605008	stathmin-like
1	gene23972:106563129	7456.62	3551.04	3905.58	-354.542	LOC106563129	syntaxin-binding protein 1-like
1	gene15437:106608544	7522.15	3550.33	3971.82	-421.486	LOC106608544	protocadherin-7-like
1	gene28755:100195439	7461.87	3550.2	3911.68	-361.482	fez1	fasciculation and elongation protein zeta 1 (zygin I)
1	gene37504:106576400	7512.12	3550.01	3962.11	-412.094	LOC106576400	plakophilin-2-like
1	gene49877:106588380	7438.49	3549.48	3889.01	-339.532	LOC106588380	class I histocompatibility antigen%2C F10 alpha chain-like
1	gene38671:106577565	7414.21	3549.24	3864.97	-315.731	cpz	carboxypeptidase Z
1	gene42681:106581531	7466.61	3548.44	3918.17	-369.732	LOC106581531	T-lymphoma invasion and metastasis-inducing protein 1-like
1	gene37470:100286427	7519.1	3548.2	3970.9	-422.701	ptn	pleiotrophin
1	gene45697:106584424	7508.93	3547.37	3961.56	-414.188	ssbp4	single stranded DNA binding protein 4
1	gene31697:106570558	7446.42	3547.21	3899.21	-351.997	LOC106570558	stathmin-2-like
1	gene33675:106572511	7499.06	3547.21	3951.85	-404.642	LOC106572511	integrin alpha-5-like
1	gene51272:106589721	7410.32	3546.91	3863.41	-316.497	prkce	protein kinase C%2C epsilon
1	gene30722:106569613	7452.58	3546.72	3905.87	-359.151	LOC106569613	uncharacterized LOC106569613
1	gene28438:106567288	7484.36	3546.02	3938.34	-392.327	LOC106567288	high mobility group protein HMG-I/HMG-Y-like
1	gene14521:100306819	7477.86	3545.99	3931.87	-385.872	fyn	Proto-oncogene tyrosine-protein kinase FYN
1	gene13865:106607103	7356.53	3545.79	3810.75	-264.961	LOC106607103	epithelial membrane protein 2-like
1	gene5253:106592167	7465.39	3545.55	3919.84	-374.291	LOC106592167	polycystin-1-like
1	gene61788:106592078	7545.82	3545.09	4000.73	-455.636	LOC106592078	lysophosphatidic acid receptor 6-like
1	gene19152:106612144	7462.28	3545	3917.29	-372.29	LOC106612144	SH3 domain and tetratricopeptide repeat-containing protein 2-like
1	gene14486:106607709	7510.98	3544.81	3966.16	-421.353	LOC106607709	cannabinoid receptor type 1A
1	gene3868:106579063	7413.77	3544.75	3869.03	-324.281	oxr1	oxidation resistance 1
1	gene44242:106583126	7485.45	3544.73	3940.72	-395.995	LOC106583126	F-box only protein 2-like
1	gene12681:106606033	7478.24	3543.77	3934.48	-390.711	LOC106606033	syndecan-2-like
1	gene35110:106573989	7447.18	3543.66	3903.52	-359.857	LOC106573989	kinesin-like protein KIF1A
1	gene42309:106581141	7382.84	3542.4	3840.44	-298.043	LOC106581141	CD166 antigen homolog
1	gene14155:106607262	7504.51	3542.3	3962.21	-419.905	LOC106607262	synaptic vesicle membrane protein VAT-1 homolog
1	gene35096:106573949	7464.69	3542.14	3922.55	-380.417	LOC106573949	sphingosine 1-phosphate receptor 1-like
1	gene27862:106566684	7652.8	3541.37	4111.43	-570.059	LOC106566684	interleukin-17 receptor B-like
1	gene12904:106606251	7597.95	3541.14	4056.81	-515.667	LOC106606251	rho GDP-dissociation inhibitor 2-like
1	gene48354:106587124	7579.96	3540.99	4038.97	-497.983	LOC106587124	CD59 glycoprotein-like
1	gene25625:106564953	7661.32	3540.32	4120.99	-580.67	LOC106564953	insulin-like growth factor-binding protein 4
1	gene18611:106611626	7642.07	3540.13	4101.95	-561.825	spry1	sprouty RTK signaling antagonist 1
1	gene46693:106585505	7398.8	3539.85	3858.96	-319.114	LOC106585505	lysine-specific demethylase 2B-like
1	gene28286:106567157	7534.11	3539.84	3994.27	-454.436	LOC106567157	hematopoietic progenitor cell antigen CD34-like
1	gene11186:106604529	7405.16	3539.46	3865.7	-326.241	fam198b	family with sequence similarity 198%2C member B
1	gene7706:106601341	7545.44	3539.21	4006.24	-467.033	LOC106601341	mucin-17-like
1	gene38788:106577665	7502.86	3539.16	3963.71	-424.55	LOC106577665	kin of IRRE-like protein 1
1	gene36248:100136431	7439.65	3539.12	3900.53	-361.413	ahr2g	aryl hydrocarbon receptor 2 gamma
1	gene39744:106578654	7420.99	3539.07	3881.92	-342.856	vit	vitrin
1	gene39792:106578677	7480.86	3538.04	3942.81	-404.77	LOC106578677	arf-GAP with SH3 domain%2C ANK repeat and PH domain-containing protein 1-like
1	gene26767:106565737	7404	3537.88	3866.11	-328.228	LOC106565737	forkhead box protein P1-B-like
1	gene44792:106583606	7547.41	3537.57	4009.85	-472.284	LOC106583606	keratin%2C type I cytoskeletal 18-like
1	gene18271:106611323	7583.51	3537.52	4045.99	-508.478	LOC106611323	nesprin-1-like
1	gene10305:106603747	7393.28	3537.46	3855.82	-318.366	LOC106603747	GATS-like protein 2
1	gene18965:106611968	7384.7	3537.17	3847.53	-310.353	LOC106611968	protein FAM13B-like
1	gene15605:106608773	7375.31	3536.67	3838.64	-301.967	LOC106608773	segment polarity protein dishevelled homolog DVL-2-like
1	gene24516:106563701	7393.26	3536.63	3856.63	-319.996	LOC106563701	phosphofurin acidic cluster sorting protein 1-like
1	gene33387:106572081	7503.37	3536.03	3967.34	-431.309	LOC106572081	protein NDRG3-like
1	gene4937:106589603	7396.05	3535.51	3860.54	-325.029	LOC106589603	choline transporter-like protein 2
1	gene34329:106573246	7401.7	3535.29	3866.41	-331.12	LOC106573246	laminin subunit beta-1-like
1	gene45378:106584178	7452.02	3535.16	3916.86	-381.694	LOC106584178	pre-B-cell leukemia transcription factor 1
1	gene11165:106604546	7466.9	3535.13	3931.77	-396.631	LOC106604546	paired mesoderm homeobox protein 2B-like
1	gene37838:106576849	7449.18	3534.76	3914.42	-379.66	LOC106576849	anthrax toxin receptor 1-like
1	gene1378:106608814	7433.29	3534.61	3898.68	-364.074	LOC106608814	VIP peptides-like
1	gene62133:106595789	7356.42	3533.97	3822.44	-288.471	LOC106595789	tetraspanin-9-like
1	gene45051:106583809	7502.63	3533.85	3968.78	-434.932	LOC106583809	mimecan-like
1	gene48773:106587540	7466.72	3532.57	3934.16	-401.589	LOC106587540	suppression of tumorigenicity 5 protein-like
1	gene51189:100380747	7498.78	3532.28	3966.5	-434.221	LOC100380747	neurabin-2
1	gene32867:106571583	7371.45	3531.93	3839.51	-307.579	LOC106571583	alpha-1%2C6-mannosyl-glycoprotein 2-beta-N-acetylglucosaminyltransferase-like
1	gene48890:100195089	7332.97	3531.91	3801.06	-269.153	rbpms	RNA-binding protein with multiple splicing
1	gene33478:106572002	7501.29	3531.6	3969.68	-438.082	LOC106572002	matrix metalloproteinase-23-like
1	gene42330:106581123	7429.35	3530.87	3898.48	-367.614	LOC106581123	SH3 domain-binding glutamic acid-rich-like protein
1	gene834:106602221	7440.77	3530.78	3909.99	-379.216	dact1	dishevelled-binding antagonist of beta-catenin 1
1	gene8997:100196878	7325.41	3530.66	3794.75	-264.09	m4a12	Membrane-spanning 4-domains subfamily A member 12
1	gene7552:106601192	7543.89	3530.61	4013.28	-482.672	LOC106601192	nuclear factor 1 X-type-like
1	gene14508:106607725	7506.39	3530.49	3975.9	-445.414	LOC106607725	dermatan-sulfate epimerase-like
1	gene1564:106610281	7343.51	3530.39	3813.13	-282.741	LOC106610281	beta-1%2C3-N-acetylglucosaminyltransferase radical fringe-like
1	gene21425:106560618	7495.28	3530.07	3965.21	-435.142	LOC106560618	ras-related protein Rab-6B
1	gene13744:106606968	7400.93	3530.04	3870.89	-340.854	LOC106606968	butyrophilin subfamily 1 member A1-like
1	gene27879:106566904	7463.81	3530.02	3933.79	-403.771	LOC106566904	pleckstrin homology domain-containing family G member 4B-like
1	gene31527:106570399	7444.71	3529.54	3915.17	-385.624	LOC106570399	zinc finger transcription factor Trps1-like
1	gene3563:106576092	7355.09	3529.45	3825.64	-296.193	fam171a1	family with sequence similarity 171%2C member A1
1	gene16201:106609286	7441.33	3529.43	3911.9	-382.472	LOC106609286	ETS domain-containing protein Elk-3-like
1	gene28287:106567158	7428.74	3529.3	3899.44	-370.138	LOC106567158	plexin-A2-like
1	gene42736:106581584	7446.25	3528.88	3917.37	-388.487	LOC106581584	rho GTPase-activating protein 42-like
1	gene21074:106560259	7437.09	3528.61	3908.48	-379.876	LOC106560259	uncharacterized LOC106560259
1	gene15463:100380644	7393.07	3528.45	3864.62	-336.164	LOC100380644	calcium/calmodulin-dependent protein kinase type II delta chain
1	gene33780:100136553	7332.2	3528.05	3804.15	-276.099	igfbp6	IGF binding protein 6
1	gene11369:106604720	7392.36	3527.88	3864.47	-336.588	LOC106604720	uncharacterized LOC106604720
1	gene28660:106567550	7549.8	3527.81	4021.99	-494.176	LOC106567550	leucine-rich repeat-containing protein 32-like
1	gene14447:106607674	7419.08	3527.53	3891.54	-364.009	LOC106607674	serine/threonine-protein kinase D3-like
1	gene45991:106584727	7393.98	3527.34	3866.65	-339.314	tjp1	tight junction protein 1
1	gene6053:106598504	7411.46	3527.3	3884.16	-356.863	LOC106598504	plasminogen activator inhibitor 1 RNA-binding protein-like
1	gene25489:106564701	7393.54	3527.18	3866.36	-339.182	LOC106564701	ras and Rab interactor 2-like
1	gene33195:106572245	7450.65	3526.39	3924.25	-397.857	LOC106572245	protein RCC2 homolog
1	gene1082:106604835	7469.28	3526.09	3943.2	-417.11	LOC106604835	cdc42 effector protein 3-like
1	gene29467:106568404	7434.92	3525.81	3909.12	-383.31	LOC106568404	proline-serine-threonine phosphatase-interacting protein 2-like
1	gene51033:106589510	7419.54	3525.14	3894.4	-369.26	LOC106589510	canalicular multispecific organic anion transporter 2-like
1	gene15467:106608581	7490.93	3524.99	3965.94	-440.955	LOC106608581	complement component C1q receptor-like
1	gene15345:106608490	7475.06	3524.56	3950.5	-425.937	LOC106608490	uncharacterized LOC106608490
1	gene31735:106570596	7351.71	3524.38	3827.33	-302.942	LOC106570596	SLIT-ROBO Rho GTPase-activating protein 3-like
1	gene28077:106566973	7406.31	3523.37	3882.95	-359.579	LOC106566973	keratin%2C type II cytoskeletal 8-like
1	gene67060:106592669	7471.03	3523.23	3947.8	-424.566	LOC106592669	fibrillin-1-like
1	gene36937:106575845	7328.1	3522.37	3805.73	-283.357	LOC106575845	E3 ubiquitin-protein ligase HECW2-like
1	gene10899:106604240	7437.77	3521.77	3916	-394.227	LOC106604240	protocadherin-20-like
1	gene4005:106580258	7395.64	3520.9	3874.74	-353.842	LOC106580258	DENN domain-containing protein 4B-like
1	gene38945:106577838	7512.97	3520.8	3992.17	-471.367	LOC106577838	shootin-1-like
1	gene22794:106561949	7357.15	3520.68	3836.47	-315.785	LOC106561949	diacylglycerol kinase zeta-like
1	gene35090:106573944	7386.39	3520.55	3865.85	-345.297	cdc14a	cell division cycle 14A
1	gene21829:106560916	7501.49	3519.34	3982.15	-462.806	LOC106560916	sphingomyelin phosphodiesterase 3-like
1	gene22227:106561401	7407.51	3519.28	3888.23	-368.953	LOC106561401	MTSS1-like protein
1	gene47758:106586517	7480.53	3518.99	3961.53	-442.541	tnfsf11	tumor necrosis factor (ligand) superfamily%2C member 11
1	gene11477:106604881	7432.26	3518.81	3913.45	-394.643	LOC106604881	protocadherin alpha-C2-like
1	gene20046:106612965	7359.22	3518.57	3840.64	-322.073	LOC106612965	Friend leukemia integration 1 transcription factor-like
1	gene2507:106567059	7361.96	3518.2	3843.76	-325.551	LOC106567059	dynamin-1
1	gene27348:106566301	7373.15	3518.04	3855.12	-337.078	LOC106566301	arginine-glutamic acid dipeptide repeats protein-like
1	gene24137:106563231	7477.02	3517.77	3959.26	-441.49	LOC106563231	gelsolin-like
1	gene59334:106594855	7584.73	3517.71	4067.02	-549.305	LOC106594855	coiled-coil domain-containing protein 80-like
1	gene18931:106611949	7300.22	3517.61	3782.61	-265.003	LOC106611949	A disintegrin and metalloproteinase with thrombospondin motifs 2-like
1	gene34736:106573727	7531.88	3517.19	4014.69	-497.493	gnao1	guanine nucleotide binding protein (G protein)%2C alpha activating activity polypeptide O
1	gene16822:100286685	7417.53	3517.14	3900.39	-383.247	pold4	polymerase (DNA-directed)%2C delta 4%2C accessory subunit
1	gene4033:106580611	7418.91	3516.02	3902.89	-386.865	LOC106580611	neural-cadherin-like
1	gene43918:106582750	7272.19	3515.9	3756.29	-240.396	LOC106582750	RNA-binding protein 5-B-like
1	gene15506:106608678	7417.74	3515.02	3902.72	-387.703	LOC106608678	zinc finger and BTB domain-containing protein 38-like
1	gene38630:106577533	7351.66	3514.73	3836.93	-322.207	LOC106577533	glycogen phosphorylase%2C muscle form-like
1	gene34287:106573117	7539.19	3514.5	4024.69	-510.192	LOC106573117	testin-like
1	gene27249:106566200	7402.38	3514.45	3887.92	-373.474	LOC106566200	protein SSUH2 homolog
1	gene1207:106606490	7517.05	3513.39	4003.66	-490.265	LOC106606490	heat shock 70 kDa protein 12A-like
1	gene41897:106580748	7378.01	3512.72	3865.29	-352.572	LOC106580748	RNA-binding protein Nova-1-like
1	gene17683:106610734	7420.85	3512.66	3908.19	-395.529	LOC106610734	phosphatidate phosphatase LPIN1-like
1	gene37816:106576870	7464.92	3512.47	3952.45	-439.976	cxcl12	chemokine (C-X-C motif) ligand 12
1	gene9407:106602867	7440.74	3511.24	3929.5	-418.261	LOC106602867	protein spinster homolog 2
1	gene9040:106602563	7466.43	3510.03	3956.4	-446.363	LOC106602563	lecithin retinol acyltransferase-like
1	gene46123:106584853	7511.52	3509.84	4001.68	-491.843	LOC106584853	death-associated protein kinase 2-like
1	gene36388:106575303	7404.31	3509.67	3894.65	-384.983	LOC106575303	xin actin-binding repeat-containing protein 2-like
1	gene7642:106601268	7588.61	3509.48	4079.13	-569.655	LOC106601268	membrane primary amine oxidase-like
1	gene34351:100195056	7498.15	3509.47	3988.67	-479.202	facr1	Fatty acyl-CoA reductase 1
1	gene39597:106578510	7358.25	3508.61	3849.64	-341.023	LOC106578510	palmdelphin-like
1	gene21971:106561144	7400.83	3508.37	3892.46	-384.093	LOC106561144	repulsive guidance molecule A-like
1	gene37391:106576286	7429.85	3508.29	3921.56	-413.271	LOC106576286	nuclear receptor-interacting protein 2-like
1	gene21767:106560980	7356.67	3508.29	3848.38	-340.098	kiaa1644	KIAA1644 ortholog
1	gene33351:106572113	7345.1	3507.55	3837.55	-329.998	LOC106572113	cytochrome c oxidase subunit 4 isoform 2%2C mitochondrial-like
1	gene38079:106576968	7370.66	3507.44	3863.22	-355.784	LOC106576968	potassium voltage-gated channel subfamily KQT member 5-like
1	gene10970:106604332	7445.71	3507.2	3938.51	-431.315	LOC106604332	beta-2 adrenergic receptor-like
1	gene51015:106589493	7509.9	3506.9	4003	-496.098	LOC106589493	myosin-16-like
1	gene26329:106565439	7344.95	3506.48	3838.47	-331.997	LOC106565439	tubulin alpha chain-like
1	gene47393:106586160	7588	3505.78	4082.22	-576.44	LOC106586160	myosin light chain kinase%2C smooth muscle-like
1	gene37999:106576709	7371.78	3505.69	3866.09	-360.397	sncg	synuclein%2C gamma (breast cancer-specific protein 1)
1	gene9477:106602921	7534.37	3505.66	4028.71	-523.056	LOC106602921	A disintegrin and metalloproteinase with thrombospondin motifs 2-like
1	gene19589:106612677	7391.46	3504.99	3886.47	-381.48	LOC106612677	uncharacterized LOC106612677
1	gene30130:106568835	7385.12	3504.9	3880.22	-375.315	LOC106568835	cyclin-Y-like
1	gene45156:106583912	7363	3504.46	3858.55	-354.086	LOC106583912	mucin-2-like
1	gene22826:106561979	7388.03	3504.41	3883.62	-379.21	LOC106561979	uncharacterized protein KIAA0754-like
1	gene35774:106574685	7277.61	3504.23	3773.39	-269.161	LOC106574685	type I inositol 3%2C4-bisphosphate 4-phosphatase-like
1	gene6173:106598972	7433.75	3503.97	3929.78	-425.815	LOC106598972	nuclear receptor subfamily 2 group F member 6-like
1	gene47503:106586262	7398.04	3503.97	3894.07	-390.102	LOC106586262	dedicator of cytokinesis protein 9-like
1	gene10346:106603794	7392.37	3503.87	3888.49	-384.618	LOC106603794	myotonin-protein kinase-like
1	gene37762:100195353	7343.91	3503.32	3840.6	-337.277	fgl2	fibrinogen-like 2
1	gene18218:106611275	7416.19	3503.24	3912.96	-409.718	LOC106611275	ras and Rab interactor 3-like
1	gene38143:106577021	7560.56	3503.06	4057.5	-554.443	add3	adducin 3 (gamma)
1	gene19975:106613023	7376.91	3502.47	3874.44	-371.962	LOC106613023	cell adhesion molecule 1-like
1	gene41011:106580156	7647.66	3502.39	4145.28	-642.888	LOC106580156	drebrin-like protein B
1	gene14590:106607781	7341.96	3502.18	3839.77	-337.59	LOC106607781	centrosomal protein of 85 kDa-like
1	gene50936:106589423	7347.83	3501.76	3846.06	-344.301	LOC106589423	LIM domain-binding protein 3-like
1	gene42241:106581197	7382.65	3501.54	3881.1	-379.561	LOC106581197	transcription elongation factor SPT6-like
1	gene31647:100170847	7381.87	3501.25	3880.62	-379.371	hoxa2aa	homeobox protein HoxA2aa
1	gene48066:106586816	7461.74	3501.04	3960.69	-459.65	LOC106586816	neuronal membrane glycoprotein M6-b-like
1	gene12732:106606078	7370.77	3501	3869.77	-368.774	LOC106606078	collagen alpha-1(VI) chain-like
1	gene19424:106612401	7437.46	3500.68	3936.78	-436.094	prkd2	protein kinase D2
1	gene7649:106601274	7366.63	3499.96	3866.67	-366.712	LOC106601274	neurogenic locus notch homolog protein 1-like
1	gene14689:106607863	7338.37	3499.95	3838.42	-338.473	enah	enabled homolog (Drosophila)
1	gene752:100196046	7371.45	3499.84	3871.61	-371.764	stmn4	stathmin-like 4
1	gene33300:106572156	7429.27	3499.42	3929.84	-430.421	ccdc30	coiled-coil domain containing 30
1	gene39389:106578316	7369.8	3498.98	3870.82	-371.838	LOC106578316	retinoic acid receptor alpha-A-like
1	gene21762:106560984	7353.05	3498.32	3854.74	-356.421	LOC106560984	SRSF protein kinase 2-like
1	gene6540:106599757	7490.52	3497.28	3993.24	-495.959	LOC106599757	adhesion G protein-coupled receptor L2-like
1	gene64238:106593800	7518.79	3496.77	4022.03	-525.261	LOC106593800	serum deprivation-response protein-like
1	gene31449:100380486	7330.4	3496.69	3833.71	-337.02	arl4a	ADP-ribosylation factor-like 4a
1	gene32917:100194583	7430.39	3496.39	3934	-437.609	fkbp1b	FK506 binding protein 1b
1	gene26200:106565341	7401.2	3496.09	3905.11	-409.023	LOC106565341	SLIT-ROBO Rho GTPase-activating protein 3-like
1	gene45474:106584223	7416.7	3495.48	3921.22	-425.746	LOC106584223	complement C1q tumor necrosis factor-related protein 7-like
1	gene46318:100195547	7454.29	3495.32	3958.97	-463.65	cd53	Leukocyte surface antigen CD53
1	gene9494:106602935	7427.61	3495.14	3932.47	-437.323	LOC106602935	calcium/calmodulin-dependent protein kinase type II subunit alpha
1	gene64435:106591280	7390.29	3495.13	3895.17	-400.041	LOC106591280	fibrillin-1-like
1	gene32961:106571802	7414.44	3494.1	3920.35	-426.246	LOC106571802	sestrin-1-like
1	gene12773:106606119	7405.77	3493.15	3912.62	-419.468	LOC106606119	voltage-dependent calcium channel gamma-6 subunit-like
1	gene2374:106564755	7412.72	3492.83	3919.88	-427.049	LOC106564755	zinc-binding protein A33-like
1	gene3052:106571898	7319.44	3492.68	3826.77	-334.09	ror2	receptor tyrosine kinase-like orphan receptor 2
1	gene11242:106604600	7499.08	3492.66	4006.42	-513.76	LOC106604600	protocadherin-18-like
1	gene40525:106579411	7323.34	3491.64	3831.7	-340.064	afap1l2	actin filament associated protein 1-like 2
1	gene28162:106567056	7585.19	3491.1	4094.09	-602.985	LOC106567056	extended synaptotagmin-1-like
1	gene7609:106601241	7272.7	3490.64	3782.06	-291.414	LOC106601241	thyrotroph embryonic factor-like
1	gene7051:106600663	7376.68	3490.58	3886.1	-395.525	prr12	proline rich 12
1	gene11291:106604654	7561.56	3490.51	4071.05	-580.541	LOC106604654	catenin delta-1-like
1	gene19426:106612406	7439.42	3489.87	3949.55	-459.673	LOC106612406	segment polarity protein dishevelled homolog DVL-3-like
1	gene47425:106586196	7363.99	3489.33	3874.66	-385.328	LOC106586196	sodium channel protein type 2 subunit alpha-like
1	gene51014:106589492	7398.6	3489.33	3909.28	-419.953	LOC106589492	growth arrest-specific protein 7-like
1	gene35521:106574429	7413.18	3489.17	3924.02	-434.849	LOC106574429	secretin receptor-like
1	gene51598:106590043	7424.01	3488.72	3935.29	-446.561	LOC106590043	zinc finger E-box-binding homeobox 1-like
1	gene50388:106588814	7489.86	3488.51	4001.35	-512.838	LOC106588814	phosphoprotein associated with glycosphingolipid-enriched microdomains 1-like
1	gene21372:100380694	7450.92	3488.22	3962.7	-474.479	ptprc	protein tyrosine phosphatase%2C receptor type%2C C
1	gene56943:106596000	7486.82	3488.13	3998.68	-510.552	LOC106596000	thyroglobulin-like
1	gene6394:106599390	7415.85	3488.12	3927.73	-439.619	LOC106599390	protein patched homolog 1-like
1	gene1821:106611951	7469.8	3488.1	3981.7	-493.608	cep131	centrosomal protein 131kDa
1	gene5138:106591430	7355.83	3487.85	3867.98	-380.126	LOC106591430	ell-associated factor Eaf-like
1	gene33747:106572620	7523.99	3487.38	4036.61	-549.236	LOC106572620	rab GDP dissociation inhibitor alpha-like
1	gene22106:106561328	7340.09	3487.3	3852.79	-365.491	LOC106561328	ubiquitin-conjugating enzyme E2 H-like
1	gene26925:100380672	7283.23	3487.08	3796.15	-309.065	LOC100380672	RNA-binding protein 5-B
1	gene15583:106608612	7393.49	3487.07	3906.41	-419.341	LOC106608612	synaptopodin-2-like
1	gene6831:106600507	7317.17	3487.04	3830.12	-343.08	LOC106600507	death-associated protein kinase 3-like
1	gene15490:106608597	7485.64	3486.69	3998.94	-512.249	LOC106608597	ependymin-like
1	gene22210:106561419	7289.65	3486.6	3803.05	-316.454	LOC106561419	liprin-beta-1-like
1	gene18951:106611928	7259.48	3486.06	3773.42	-287.354	LOC106611928	alpha-1A adrenergic receptor-like
1	gene18191:106611251	7359.49	3485.97	3873.52	-387.554	LOC106611251	HHIP-like protein 1
1	gene50375:106588804	7399.89	3485.66	3914.23	-428.565	LOC106588804	SWI/SNF complex subunit SMARCC1-like
1	gene45432:106584129	7499.17	3485.44	4013.72	-528.284	LOC106584129	multifunctional protein ADE2
1	gene11174:106604539	7280.58	3485.02	3795.56	-310.538	LOC106604539	prominin-1-A-like
1	gene13942:106607170	7310.31	3484.59	3825.72	-341.133	LOC106607170	uncharacterized LOC106607170
1	gene34810:106573663	7423.84	3484	3939.84	-455.844	gabarapl2	GABA(A) receptor-associated protein like 2
1	gene48936:106587706	7414.88	3483.53	3931.35	-447.821	LOC106587706	uncharacterized LOC106587706
1	gene34288:106573118	7324.77	3483.43	3841.33	-357.896	cav2	caveolin 2
1	gene67431:106591050	7434.96	3483.38	3951.58	-468.202	LOC106591050	paired mesoderm homeobox protein 2A-like
1	gene41470:106580311	7428.45	3482.9	3945.55	-462.65	ssh1	slingshot protein phosphatase 1
1	gene11226:100196556	7508.26	3482.55	4025.71	-543.157	nano1	Nanos homolog 1
1	gene2899:106570154	7394.69	3482.37	3912.31	-429.938	lrrc8a	leucine rich repeat containing 8 family%2C member A
1	gene30908:106569780	7358.83	3481.76	3877.07	-395.315	LOC106569780	T-cell differentiation antigen CD6-like
1	gene32517:106571359	7480.58	3481.71	3998.87	-517.168	LOC106571359	protein 4.1-like
1	gene20550:100195361	7271.45	3481.55	3789.9	-308.358	elov7	Elongation of very long chain fatty acids protein 7
1	gene20883:106613844	7400.5	3481.37	3919.13	-437.76	LOC106613844	A disintegrin and metalloproteinase with thrombospondin motifs 10-like
1	gene4192:100196302	7383.05	3481.23	3901.82	-420.592	ppt2a	Lysosomal thioesterase PPT2-A
1	gene22934:106562143	7422.56	3480.95	3941.61	-460.654	LOC106562143	lysyl oxidase homolog 1-like
1	gene42061:106580916	7307.26	3480.68	3826.58	-345.896	LOC106580916	uncharacterized LOC106580916
1	gene21741:106560997	7424.64	3480.63	3944.01	-463.376	LOC106560997	formin-binding protein 4-like
1	gene3963:106579970	7317.69	3479.98	3837.71	-357.736	LOC106579970	nascent polypeptide-associated complex subunit alpha%2C muscle-specific form-like
1	gene570:106596550	7281.02	3479.12	3801.91	-322.792	LOC106596550	ankyrin repeat and SOCS box protein 2-like
1	gene44033:106582864	7324	3479	3845.01	-366.01	LOC106582864	class E basic helix-loop-helix protein 40-like
1	gene11607:100136420	7497.31	3477.63	4019.67	-542.04	LOC100136420	lysozyme g
1	gene32757:106571682	7430.25	3477.58	3952.67	-475.089	LOC106571682	isthmin-2-like
1	gene29971:106568963	7349.43	3477.49	3871.93	-394.437	LOC106568963	plasmalemma vesicle-associated protein-like
1	gene34206:100195415	7377.92	3476.95	3900.97	-424.021	elk3	ELK3%2C ETS-domain protein
1	gene26331:106565440	7382.01	3476.49	3905.52	-429.024	LOC106565440	plasticin-like
1	gene853:106601761	7400.99	3476.25	3924.74	-448.488	LOC106601761	B-cell lymphoma/leukemia 11B-like
1	gene28401:106567254	7275.77	3475.47	3800.3	-324.835	mxra8	matrix-remodelling associated 8
1	gene46096:106584828	7333.63	3475.29	3858.34	-383.045	LOC106584828	uncharacterized LOC106584828
1	gene33137:106571981	7311.16	3474.96	3836.2	-361.239	LOC106571981	serine/arginine-rich splicing factor 6-like
1	gene17134:106610225	7239.57	3474.44	3765.14	-290.702	LOC106610225	endothelin B receptor-like
1	gene43200:106582149	7302.63	3474.08	3828.55	-354.471	LOC106582149	tetraspanin-7-like
1	gene32284:106571131	7292.52	3473.62	3818.9	-345.288	LOC106571131	zinc finger and BTB domain-containing protein 25-like
1	gene48590:100380311	7275.74	3473.52	3802.23	-328.71	crld2	Cysteine-rich secretory protein LCCL domain-containing 2
1	gene33268:106572294	7495.81	3473.01	4022.81	-549.8	LOC106572294	phosphatidylinositol 3%2C4%2C5-trisphosphate-dependent Rac exchanger 1 protein-like
1	gene32492:106571306	7445.93	3472.67	3973.25	-500.581	LOC106571306	glycoprotein integral membrane protein 1-like
1	gene46678:106585520	7433.55	3472.64	3960.91	-488.271	LOC106585520	nuclear receptor corepressor 2-like
1	gene48059:100136552	7391	3472.56	3918.44	-445.872	LOC100136552	IGF binding protein 5
1	gene22025:106561189	7291.48	3472.48	3819	-346.512	LOC106561189	FERM domain-containing protein 4A-like
1	gene29205:106568101	7378.49	3472.02	3906.46	-434.444	LOC106568101	protocadherin alpha-C2-like
1	gene34492:106573352	7292.31	3471.76	3820.55	-348.797	LOC106573352	inactive serine protease PAMR1-like
1	gene12393:106605745	7407.12	3471.73	3935.39	-463.653	LOC106605745	myosin-10-like
1	gene65296:106592822	7407.67	3471.7	3935.98	-464.279	LOC106592822	UPF0524 protein C3orf70 homolog A-like
1	gene22195:106561431	7424.73	3471.56	3953.17	-481.61	LOC106561431	uncharacterized LOC106561431
1	gene19829:106612873	7342.41	3471.45	3870.95	-399.497	LOC106612873	FRAS1-related extracellular matrix protein 2-like
1	gene2544:106566722	7253.72	3471.35	3782.38	-311.028	LOC106566722	atrial natriuretic peptide receptor 2-like
1	gene19307:100195362	7431.66	3471.12	3960.54	-489.422	tgfbi	transforming growth factor%2C beta-induced%2C 68kDa
1	gene30265:106569244	7408.47	3470.85	3937.61	-466.762	LOC106569244	cadherin-6-like
1	gene41510:106580398	7355.1	3470.85	3884.25	-413.403	LOC106580398	serine incorporator 5-like
1	gene1713:106612941	7371.49	3470.14	3901.35	-431.21	LOC106612941	uncharacterized LOC106612941
1	gene7569:106601205	7276.03	3470.03	3806.01	-335.983	LOC106601205	epithelial membrane protein 2-like
1	gene23145:106562300	7371.43	3469.62	3901.82	-432.197	LOC106562300	liprin-beta-2-like
1	gene28767:106567730	7440.56	3469.51	3971.05	-501.548	LOC106567730	cell adhesion molecule 1-like
1	gene7591:106601225	7301.72	3468.01	3833.71	-365.7	LOC106601225	probable ATP-dependent RNA helicase DDX17
1	gene42246:106581190	7290.19	3467.78	3822.41	-354.623	nek8	NIMA-related kinase 8
1	gene7145:106600940	7433.63	3467.35	3966.29	-498.941	LOC106600940	carnitine O-palmitoyltransferase 1%2C liver isoform-like
1	gene15415:106608525	7370.15	3467.13	3903.01	-435.878	LOC106608525	disintegrin and metalloproteinase domain-containing protein 33-like
1	gene11910:106605274	7461.59	3466.63	3994.95	-528.323	LOC106605274	raftlin-like
1	gene20569:106613561	7385.91	3466.28	3919.63	-453.348	nfia	nuclear factor I/A
1	gene40677:100196871	7437.94	3466.15	3971.79	-505.635	ramp3	Receptor activity-modifying protein 3
1	gene35578:106574547	7262.01	3466.08	3795.93	-329.845	LOC106574547	zinc finger protein Dzip1-like
1	gene7695:106601313	7459.04	3464.78	3994.26	-529.484	LOC106601313	ral guanine nucleotide dissociation stimulator-like 1
1	gene2656:106567700	7360.74	3464.29	3896.45	-432.153	LOC106567700	phosphatidylinositol 3-kinase regulatory subunit alpha
1	gene31864:100196463	7355.48	3463.7	3891.78	-428.089	gsta	Glutathione S-transferase A
1	gene19487:106612470	7302.05	3463.11	3838.94	-375.837	LOC106612470	transmembrane protein 136-like
1	gene39650:106578557	7404.77	3462.5	3942.27	-479.765	LOC106578557	zinc finger E-box-binding homeobox 1-like
1	gene5645:106595984	7328.98	3462.31	3866.67	-404.359	LOC106595984	EMILIN-2-like
1	gene29210:106568118	7317.17	3461.51	3855.67	-394.157	LOC106568118	protocadherin gamma-B7-like
1	gene22884:106562051	7304.6	3461.36	3843.24	-381.872	LOC106562051	matrix metalloproteinase-15-like
1	gene44459:106583278	7390.67	3461.17	3929.5	-468.332	LOC106583278	tubulin alpha chain-like
1	gene52059:106590524	7366.39	3461.08	3905.3	-444.218	LOC106590524	TRAF2 and NCK-interacting protein kinase-like
1	gene41433:106580347	7326.33	3461.06	3865.27	-404.211	LOC106580347	smoothelin-like
1	gene64074:106592482	7360.84	3460.78	3900.06	-439.285	LOC106592482	adhesion G-protein coupled receptor G7-like
1	gene30455:106569312	7278.11	3460.46	3817.65	-357.189	LOC106569312	epidermal growth factor receptor-like
1	gene3835:106578911	7368.71	3460.35	3908.35	-448.002	LOC106578911	carcinoembryonic antigen-related cell adhesion molecule 1-like
1	gene30609:106569504	7430.14	3459.74	3970.4	-510.657	LOC106569504	mitogen-activated protein kinase kinase kinase MLT
1	gene50795:106589308	7378.17	3459.7	3918.47	-458.765	LOC106589308	sclerostin domain-containing protein 1-like
1	gene43585:106582420	7480.02	3458.92	4021.09	-562.173	LOC106582420	SH3 domain-binding protein 4
1	gene36363:106575282	7345.03	3458.75	3886.28	-427.537	LOC106575282	rho GTPase-activating protein 6-like
1	gene29579:106568499	7523.71	3458.59	4065.12	-606.537	arhgap24	Rho GTPase activating protein 24
1	gene3775:106577862	7306.79	3458.4	3848.39	-389.989	LOC106577862	amyloid-like protein 1
1	gene10523:106603969	7326.73	3457.96	3868.78	-410.82	LOC106603969	heart- and neural crest derivatives-expressed protein 1-like
1	gene42962:106581797	7373.22	3457.88	3915.35	-457.473	LOC106581797	UDP-glucuronosyltransferase-like
1	gene19681:106612599	7308.47	3457.81	3850.66	-392.856	LOC106612599	mitogen-activated protein kinase kinase kinase kinase 5-like
1	gene56600:100195043	7358.59	3457.32	3901.27	-443.953	segn	Secretagogin
1	gene1408:106608514	7394.72	3456.93	3937.79	-480.853	LOC106608514	1-phosphatidylinositol 4%2C5-bisphosphate phosphodiesterase epsilon-1-like
1	gene50433:106588863	7323.4	3456.61	3866.79	-410.175	LOC106588863	juxtaposed with another zinc finger protein 1-like
1	gene48388:106587150	7430.81	3456.42	3974.39	-517.962	LOC106587150	MTSS1-like protein
1	gene20188:106613191	7338.48	3456.4	3882.08	-425.683	LOC106613191	roundabout homolog 2-like
1	gene8363:106601999	7302.59	3456.25	3846.34	-390.096	LOC106601999	multidrug resistance-associated protein 1-like
1	gene25035:106564173	7291.26	3455.94	3835.32	-379.384	LOC106564173	protein tweety homolog 3-like
1	gene40278:106579241	7372.72	3455.55	3917.18	-461.628	LOC106579241	uncharacterized LOC106579241
1	gene606:106598965	7302.67	3455.54	3847.13	-391.594	syt16	synaptotagmin XVI
1	gene25218:100380471	7390.61	3455.44	3935.17	-479.725	nkx23	Homeobox protein Nkx-2.3
1	gene40731:106579655	7263.56	3455.34	3808.22	-352.886	LOC106579655	rho GTPase-activating protein 18-like
1	gene49613:106588169	7314.69	3454.37	3860.32	-405.945	she	Src homology 2 domain containing E
1	gene3066:106571805	7345.64	3453.77	3891.87	-438.095	LOC106571805	long-chain fatty acid transport protein 3-like
1	gene52449:106593883	7359.89	3453.74	3906.15	-452.417	LOC106593883	extracellular matrix protein 1-like
1	gene43876:106582712	7391.1	3453.17	3937.93	-484.761	LOC106582712	cysteine and glycine-rich protein 1-like
1	gene10919:106604267	7319.01	3452.96	3866.04	-413.082	LOC106604267	androgen receptor-like
1	gene2696:106568093	7265.62	3452.84	3812.78	-359.936	LOC106568093	junction-mediating and -regulatory protein-like
1	gene18258:106611330	7550.45	3452.65	4097.8	-645.152	LOC106611330	DNA (cytosine-5)-methyltransferase 3A-like
1	gene18864:106611843	7266.05	3452.58	3813.47	-360.887	LOC106611843	protocadherin alpha-C2-like
1	gene43290:106582076	7310.92	3452.52	3858.4	-405.883	LOC106582076	popeye domain-containing protein 3-like
1	gene37144:100286412	7245.1	3452.36	3792.74	-340.388	LOC100286412	laminin subunit beta-1
1	gene32906:106571745	7298.7	3451.97	3846.73	-394.753	LOC106571745	beta-soluble NSF attachment protein
1	gene21294:106560481	7330.97	3451.96	3879.01	-427.045	foxd3	forkhead box D3
1	gene17828:106610864	7391.15	3451.58	3939.57	-487.996	LOC106610864	pleckstrin homology domain-containing family G member 3-like
1	gene34366:106573206	7347.59	3451.13	3896.46	-445.331	LOC106573206	cyclic nucleotide-gated cation channel beta-3-like
1	gene19079:106612067	7332.44	3450.78	3881.66	-430.876	LOC106612067	MORC family CW-type zinc finger protein 3-like
1	gene42465:100380744	7320.39	3450.68	3869.7	-419.022	LOC100380744	amyloid beta A4 precursor protein-binding family B member 1
1	gene50404:106588829	7352.63	3450.59	3902.03	-451.436	LOC106588829	pro-interleukin-16-like
1	gene7655:106601280	7249.61	3450.55	3799.06	-348.508	LOC106601280	cdc42-interacting protein 4 homolog
1	gene2425:106565165	7329.96	3450.38	3879.58	-429.208	LOC106565165	protein KIAA1045-like
1	gene42784:106581617	7287.56	3449.85	3837.71	-387.861	tbc1d4	TBC1 domain family%2C member 4
1	gene3264:106573466	7372.43	3449.38	3923.05	-473.666	LOC106573466	protein 4.1-like
1	gene9218:100195733	7503.35	3449.17	4054.17	-605.003	sod3	superoxide dismutase 3%2C extracellular
1	gene18879:106611908	7339.44	3448.93	3890.51	-441.579	LOC106611908	Kv channel-interacting protein 1-like
1	gene27388:100380643	7160.28	3448.81	3711.46	-262.651	LOC100380643	filamin-A
1	gene51847:106590265	7276.77	3448.43	3828.34	-379.917	slc22a17	solute carrier family 22%2C member 17
1	gene44073:106582905	7375.63	3448.05	3927.58	-479.523	LOC106582905	nuclear receptor coactivator 3-like
1	gene35404:100195512	7480.38	3447.69	4032.69	-584.999	fstl1	Follistatin-related protein 1
1	gene1172:106606089	7494.19	3447.22	4046.97	-599.75	LOC106606089	glutamate dehydrogenase%2C mitochondrial-like
1	gene51147:106589590	7347.83	3447.22	3900.61	-453.396	bahcc1	BAH domain and coiled-coil containing 1
1	gene11663:100196243	7275.36	3447.11	3828.25	-381.148	tetn	tetranectin
1	gene12926:106606275	7410.76	3446.88	3963.88	-516.996	LOC106606275	meteorin-like protein
1	gene21170:106560349	7331.78	3446.29	3885.48	-439.191	LOC106560349	cadherin-2-like
1	gene28500:106567395	7287.53	3446.09	3841.44	-395.345	LOC106567395	beta-glucuronidase-like
1	gene18488:106611531	7402.24	3446.04	3956.2	-510.16	sash3	SAM and SH3 domain containing 3
1	gene47726:106586490	7366.38	3445.8	3920.58	-474.776	itm2b	integral membrane protein 2B
1	gene51723:106590176	7367.68	3445.67	3922.01	-476.342	LOC106590176	uncharacterized LOC106590176
1	gene4772:106587067	7331.37	3445.34	3886.03	-440.693	LOC106587067	phosphoinositide 3-kinase regulatory subunit 6-like
1	gene30123:106568841	7336.91	3445.34	3891.57	-446.23	LOC106568841	partitioning defective 3 homolog
1	gene30851:106569732	7429.46	3445.28	3984.18	-538.906	LOC106569732	collagen alpha-1(VI) chain-like
1	gene19468:106612453	7285.12	3444.96	3840.15	-395.195	LOC106612453	dedicator of cytokinesis protein 10-like
1	gene48269:106587046	7406.59	3444.96	3961.63	-516.672	LOC106587046	rho guanine nucleotide exchange factor 28-like
1	gene20972:106613920	7219.74	3444.18	3775.56	-331.379	LOC106613920	guanine nucleotide exchange factor DBS-like
1	gene10080:100195007	7441.39	3444.03	3997.36	-553.328	flt2	Flotillin-2a
1	gene52017:106590476	7370.88	3443.98	3926.9	-482.927	LOC106590476	IQ domain-containing protein E-like
1	gene4243:106582803	7332.47	3443.58	3888.89	-445.306	LOC106582803	uncharacterized LOC106582803
1	gene41335:106579880	7425.04	3443.41	3981.63	-538.215	LOC106579880	dihydropyrimidinase-related protein 2-like
1	gene34289:106573119	7376.91	3442.95	3933.96	-491.012	LOC106573119	caveolin-1-like
1	gene35545:106574402	7320.39	3442.91	3877.48	-434.57	LOC106574402	motile sperm domain-containing protein 2-like
1	gene4139:106581964	7293.95	3442.76	3851.19	-408.425	LOC106581964	G-protein-signaling modulator 1-like
1	gene47024:106585765	7311.07	3442.69	3868.38	-425.683	LOC106585765	EGF-like repeat and discoidin I-like domain-containing protein 3
1	gene33676:106572513	7315.52	3442.41	3873.1	-430.691	LOC106572513	rap guanine nucleotide exchange factor 3-like
1	gene14228:106607486	7328.76	3442.14	3886.63	-444.494	LOC106607486	homeobox protein Hox-B5a-like
1	gene321:106570236	7250.73	3442.04	3808.69	-366.654	LOC106570236	protein GREB1-like
1	gene30691:100195048	7234.37	3442.04	3792.34	-350.303	myp0	Myelin P0 protein
1	gene38656:100136445	7233.1	3441.93	3791.18	-349.25	LOC100136445	solute carrier family 2%2C facilitated glucose transporter member 1
1	gene49225:106588004	7262.67	3441.57	3821.1	-379.526	LOC106588004	uncharacterized LOC106588004
1	gene40043:106578940	7301.46	3441.14	3860.33	-419.186	LOC106578940	metastasis-associated protein MTA3-like
1	gene50076:106588562	7323.48	3440.56	3882.92	-442.353	LOC106588562	thrombospondin-3b-like
1	gene63428:106595737	7400.94	3440.52	3960.42	-519.904	LOC106595737	receptor-type tyrosine-protein phosphatase O-like
1	gene18078:106611108	7337.76	3440.43	3897.33	-456.896	LOC106611108	homeobox protein Meis2-like
1	gene23008:106562079	7356.06	3440.16	3915.9	-475.735	zfhx3	zinc finger homeobox 3
1	gene21697:106561029	7454.49	3439.88	4014.61	-574.736	LOC106561029	hyaluronidase-4-like
1	gene69089:106594717	7372.62	3439.85	3932.77	-492.926	LOC106594717	thrombospondin type-1 domain-containing protein 4-like
1	gene13721:106606950	7256.54	3439.62	3816.92	-377.305	LOC106606950	hepatic leukemia factor-like
1	gene9538:106602975	7462.17	3439.57	4022.6	-583.028	LOC106602975	endosialin-like
1	gene31973:106570833	7293.73	3439.24	3854.49	-415.252	LOC106570833	titin-like
1	gene46264:106585180	7313.38	3439.08	3874.3	-435.213	LOC106585180	zinc finger protein 366-like
1	gene2564:100136442	7185.91	3438.95	3746.96	-308.008	ghr1	growth hormone receptor isoform 1 precursor
1	gene878:106602627	7296.1	3438.79	3857.31	-418.523	LOC106602627	spectrin beta chain%2C erythrocytic-like
1	gene22060:106561248	7308.1	3438.76	3869.34	-430.579	lmf2	lipase maturation factor 2
1	gene9772:106603249	7297.56	3438.63	3858.93	-420.304	LOC106603249	protocadherin gamma-C5-like
1	gene35808:106574726	7380.6	3438.41	3942.19	-503.78	LOC106574726	CD48 antigen-like
1	gene19763:106612780	7490.36	3438.04	4052.33	-614.287	LOC106612780	uncharacterized LOC106612780
1	gene46234:106585205	7358.61	3437.75	3920.86	-483.118	plcxd3	phosphatidylinositol-specific phospholipase C%2C X domain containing 3
1	gene23637:106562790	7178.58	3437.73	3740.85	-303.126	LOC106562790	RNA-binding protein with multiple splicing-like
1	gene35571:106574554	7438.15	3437.59	4000.56	-562.971	LOC106574554	retinol dehydrogenase 7-like
1	gene39273:106578169	7460.16	3436.69	4023.47	-586.772	LOC106578169	fibrinogen alpha chain-like
1	gene19831:106612871	7263.49	3436.68	3826.8	-390.122	LOC106612871	tripartite motif-containing protein 3-like
1	gene9993:106603569	7293.86	3436.67	3857.19	-420.519	LOC106603569	solute carrier organic anion transporter family member 2B1-like
1	gene23693:106562850	7389.27	3436.24	3953.03	-516.793	LOC106562850	lymphocyte-specific protein 1-like
1	gene24254:106563530	7383.28	3436.05	3947.24	-511.186	LOC106563530	anoctamin-5-like
1	gene17601:106610660	7487.46	3435.17	4052.29	-617.124	LOC106610660	ribosomal protein S6 kinase 2 alpha-like
1	gene43478:106582352	7258.57	3433.78	3824.79	-391.015	LOC106582352	solute carrier family 15 member 2-like
1	gene61416:100196868	7270.67	3433.47	3837.2	-403.729	uchl1	ubiquitin carboxyl-terminal esterase L1 (ubiquitin thiolesterase)
1	gene17113:106610205	7352.03	3433.06	3918.97	-485.906	LOC106610205	mothers against decapentaplegic homolog 1-like
1	gene4148:106582018	7336.03	3432.79	3903.24	-470.453	LOC106582018	inactive phospholipase C-like protein 2
1	gene5292:106592646	7409.58	3432.66	3976.91	-544.249	LOC106592646	GTPase IMAP family member 4-like
1	gene7904:106601527	7259.65	3432.14	3827.5	-395.361	ubald2	UBA-like domain containing 2
1	gene39341:106578240	7460.03	3431.52	4028.51	-596.984	LOC106578240	profilin-2-like
1	gene27826:106566713	7340.85	3431.45	3909.4	-477.944	LOC106566713	glycerol-3-phosphate dehydrogenase [NAD(+)]%2C cytoplasmic-like
1	gene7663:106601285	7220.39	3431.42	3788.97	-357.554	LOC106601285	sphingosine 1-phosphate receptor 2-like
1	gene24189:100195194	7525.67	3430.88	4094.8	-663.921	lyox	Protein-lysine 6-oxidase
1	gene51361:106589811	7279.92	3430.86	3849.05	-418.191	LOC106589811	serine/threonine-protein kinase ICK-like
1	gene46361:106585104	7324.05	3430.73	3893.33	-462.603	LOC106585104	U4/U6.U5 small nuclear ribonucleoprotein 27 kDa protein-like
1	gene29716:106568634	7223.72	3430.62	3793.1	-362.484	fam134b	family with sequence similarity 134%2C member B
1	gene18143:100194743	7446.38	3430.31	4016.07	-585.763	ehd4	EH domain-containing protein 4
1	gene21041:106560230	7464.04	3429.92	4034.12	-604.194	LOC106560230	lipid phosphate phosphohydrolase 3-like
1	gene26070:106565172	7260.2	3429.81	3830.4	-400.59	LOC106565172	ras association domain-containing protein 1-like
1	gene14060:106607342	7259.17	3429.67	3829.5	-399.833	LOC106607342	lipopolysaccharide-induced tumor necrosis factor-alpha factor homolog
1	gene19301:106612285	7292.82	3429.54	3863.28	-433.737	LOC106612285	matrin-3-like
1	gene23984:106563118	7264.94	3429.41	3835.53	-406.116	LOC106563118	calcium/calmodulin-dependent protein kinase kinase 2-like
1	gene43219:100306725	7370.27	3429.36	3940.91	-511.545	co4a1	Collagen alpha-1IV chain
1	gene29800:106568707	7303.44	3429.08	3874.36	-445.276	LOC106568707	collagen alpha-3(IV) chain-like
1	gene2773:106568716	7318.7	3428.98	3889.72	-460.743	LOC106568716	microtubule-associated protein 1B-like
1	gene22023:106561185	7281.62	3428.85	3852.77	-423.914	LOC106561185	uncharacterized LOC106561185
1	gene34514:106573374	7411.72	3428.75	3982.97	-554.228	LOC106573374	mucin-5AC-like
1	gene39586:106578491	7368.24	3428.73	3939.51	-510.774	LOC106578491	calponin-3-like
1	gene17667:106610719	7275.41	3428.63	3846.78	-418.154	LOC106610719	prepronociceptin-like
1	gene26415:106565565	7349.14	3428.54	3920.6	-492.06	LOC106565565	collagen alpha-1(VII) chain-like
1	gene40022:106578914	7211.16	3428.2	3782.96	-354.754	LOC106578914	protein quaking-A-like
1	gene66563:106599331	7381.02	3427.81	3953.21	-525.394	LOC106599331	pleckstrin homology domain-containing family A member 7-like
1	gene3830:106578487	7284.66	3427.78	3856.88	-429.103	LOC106578487	blood vessel epicardial substance-like
1	gene36877:106575787	7455.03	3427.62	4027.41	-599.798	LOC106575787	coiled-coil domain-containing protein 80-like
1	gene36106:106575036	7237.99	3427.49	3810.5	-383.004	pros1	protein S (alpha)
1	gene7835:106601460	7316.17	3427.44	3888.73	-461.296	LOC106601460	serine/threonine-protein kinase SBK1-like
1	gene16350:106609411	7354.93	3427.35	3927.57	-500.22	LOC106609411	liprin-beta-1-like
1	gene32287:106571127	7438.94	3427.35	4011.59	-584.243	LOC106571127	kinesin-like protein KIF26A
1	gene17155:106610246	7278.52	3426.65	3851.87	-425.221	LOC106610246	protein FAM13A-like
1	gene51942:106590424	7296.21	3426.62	3869.6	-442.976	anks6	ankyrin repeat and sterile alpha motif domain containing 6
1	gene9440:106602888	7285.29	3426.53	3858.76	-432.237	LOC106602888	uncharacterized LOC106602888
1	gene19762:106612913	7319.25	3426.33	3892.92	-466.594	LOC106612913	schwannomin-interacting protein 1-like
1	gene21107:106560289	7449.26	3426.11	4023.16	-597.051	LOC106560289	discoidin domain-containing receptor 2-like
1	gene158:106607199	7301.94	3425.53	3876.42	-450.886	LOC106607199	synaptosomal-associated protein 25-B-like
1	gene4086:106580864	7293.29	3425.44	3867.85	-442.407	LOC106580864	cathepsin K-like
1	gene24186:106563195	7259.72	3425.4	3834.32	-408.93	LOC106563195	germ cell-less protein-like 1
1	gene29351:106568132	7318.57	3425.25	3893.31	-468.062	LOC106568132	ras-specific guanine nucleotide-releasing factor 2-like
1	gene47310:106586061	7339.16	3424.41	3914.75	-490.34	LOC106586061	collagen alpha-3(VI) chain-like
1	gene25535:106564661	7303.91	3423.87	3880.04	-456.171	LOC106564661	trinucleotide repeat-containing gene 6C protein-like
1	gene1123:106605192	7281.47	3423.78	3857.69	-433.904	LOC106605192	zinc finger protein 36%2C C3H1 type-like 2-A
1	gene41871:106580725	7293.8	3423.62	3870.18	-446.561	LOC106580725	uncharacterized LOC106580725
1	gene22089:106561229	7334.52	3423.61	3910.9	-487.288	LOC106561229	E3 ubiquitin-protein ligase RING2-like
1	gene10335:106603766	7286.15	3423.07	3863.08	-440.002	ets1	v-ets avian erythroblastosis virus E26 oncogene homolog 1
1	gene49809:106588438	7249.62	3423.01	3826.61	-403.603	LOC106588438	polyhomeotic-like protein 1
1	gene7416:106601045	7210.39	3422.95	3787.43	-364.481	LOC106601045	histone-lysine N-methyltransferase EZH1-like
1	gene38862:106577756	7290.33	3422.65	3867.68	-445.036	LOC106577756	ephrin-B3-like
1	gene47786:106586548	7327.47	3422.64	3904.84	-482.203	LOC106586548	integrin alpha-11-like
1	gene14613:106607801	7254.33	3422.54	3831.79	-409.251	LOC106607801	C-type lectin domain family 11 member A-like
1	gene47548:106586321	7277.43	3422.47	3854.96	-432.486	LOC106586321	kinesin heavy chain isoform 5C-like
1	gene28404:106567258	7208.41	3421.85	3786.56	-364.711	LOC106567258	trichohyalin-like
1	gene33696:100380784	7355.42	3421.71	3933.71	-511.995	LOC100380784	basement membrane-specific heparan sulfate proteoglycan core protein
1	gene11965:100195370	7158.71	3421.54	3737.17	-315.627	catk	Cathepsin K
1	gene30349:106569169	7267.25	3420.98	3846.27	-425.298	LOC106569169	cadherin-4-like
1	gene27558:106566470	7215.76	3420.36	3795.4	-375.049	LOC106566470	DNA-binding protein inhibitor ID-1-like
1	gene23628:106562783	7333.77	3420.3	3913.47	-493.164	neo1	neogenin 1
1	gene11964:106605327	7260.14	3420.24	3839.9	-419.656	LOC106605327	leucine-rich repeat and immunoglobulin-like domain-containing nogo receptor-interacting protein 1
1	gene2702:106568035	7359.9	3420.19	3939.71	-519.52	cssa01h2orf42	chromosome ssa01 open reading frame%2C human C2orf42
1	gene27422:106566375	7403.89	3420.04	3983.85	-563.81	LOC106566375	TRAF3-interacting JNK-activating modulator-like
1	gene22127:106561316	7357.51	3419.79	3937.72	-517.931	LOC106561316	PHD and RING finger domain-containing protein 1-like
1	gene2518:106566947	7260.26	3419.75	3840.51	-420.755	LOC106566947	tyrosine-protein kinase ABL1-like
1	gene12485:106605841	7336.53	3419.31	3917.22	-497.91	LOC106605841	solute carrier family 2%2C facilitated glucose transporter member 1-like
1	gene9836:106603304	7276.7	3418.72	3857.98	-439.254	LOC106603304	ectodysplasin-A-like
1	gene21579:106560776	7258.19	3418.63	3839.56	-420.933	ap3b2	adaptor-related protein complex 3%2C beta 2 subunit
1	gene27430:106566365	7335.24	3418.57	3916.67	-498.102	LOC106566365	sortilin-like
1	gene15487:106608595	7176.44	3418.52	3757.92	-339.399	LOC106608595	glycogen phosphorylase%2C muscle form
1	gene29249:106568211	7309.49	3418.4	3891.09	-472.689	LOC106568211	uncharacterized threonine-rich GPI-anchored glycoprotein PJ4664.02-like
1	gene30024:106568916	7253.73	3418.06	3835.66	-417.598	LOC106568916	rab effector MyRIP-like
1	gene3977:106580029	7408.39	3417.87	3990.52	-572.651	LOC106580029	integrin alpha-8-like
1	gene24191:106563192	7481.65	3417.56	4064.09	-646.527	LOC106563192	proactivator polypeptide-like
1	gene48849:106587619	7460.42	3416.54	4043.88	-627.331	LOC106587619	talin-2-like
1	gene18670:106611681	7340.09	3416.39	3923.7	-507.318	LOC106611681	mucin-22-like
1	gene44663:106583480	7297.27	3416.33	3880.95	-464.619	LOC106583480	differentially expressed in FDCP 6 homolog
1	gene51428:106589899	7343.29	3415.97	3927.32	-511.353	LOC106589899	serine/threonine-protein kinase LMTK1-like
1	gene8474:106602108	7293.48	3415.64	3877.84	-462.198	LOC106602108	latrophilin-3-like
1	gene12424:106605773	7183.23	3415.1	3768.13	-353.026	LOC106605773	hepatic leukemia factor-like
1	gene15927:106609015	7407.17	3414.78	3992.39	-577.603	LOC106609015	uncharacterized LOC106609015
1	gene461:100380739	7265.7	3414.68	3851.02	-436.341	LOC100380739	inverted formin-2
1	gene50468:106588893	7259.87	3413.11	3846.76	-433.657	LOC106588893	tubulointerstitial nephritis antigen-like
1	gene55064:106593356	7420.35	3412.99	4007.36	-594.372	LOC106593356	oleosin-B3-like
1	gene34402:106573174	7235.66	3412.68	3822.99	-410.312	LOC106573174	protein-methionine sulfoxide oxidase mical3a-like
1	gene26414:106565567	7230.3	3411.92	3818.38	-406.466	LOC106565567	protein FAM212A-like
1	gene1274:106607228	7376.26	3411.9	3964.35	-552.449	LOC106607228	E3 ubiquitin-protein ligase NEURL1-like
1	gene51615:106590058	7288.13	3411.82	3876.31	-464.497	LOC106590058	cadherin-20-like
1	gene38164:106577041	7301.58	3411.44	3890.14	-478.701	LOC106577041	protein FAM53B-like
1	gene20798:106613772	7514.76	3411.09	4103.67	-692.586	LOC106613772	transcription factor E2-alpha-like
1	gene19264:106612235	7412.48	3410.32	4002.16	-591.833	ccdc69	coiled-coil domain containing 69
1	gene41085:106580094	7345.46	3409.7	3935.76	-526.061	LOC106580094	heterogeneous nuclear ribonucleoprotein K-like
1	gene233:106561796	7404.71	3409.22	3995.49	-586.269	LOC106561796	protein quaking-A
1	gene42287:106581156	7305.78	3408.74	3897.04	-488.294	LOC106581156	dixin-A-like
1	gene47541:106586330	7291.94	3408.58	3883.36	-474.78	LOC106586330	rho GTPase-activating protein 15-like
1	gene24708:106563855	7369.31	3408.06	3961.25	-553.199	rfxap	regulatory factor X-associated protein
1	gene16363:100196789	7357.18	3407.89	3949.29	-541.406	hcls1	hematopoietic cell-specific Lyn substrate 1
1	gene11572:106604929	7288.07	3407.87	3880.2	-472.324	LOC106604929	alpha-1A adrenergic receptor-like
1	gene68274:106593434	7212.43	3407.77	3804.67	-396.901	LOC106593434	forkhead box protein K1-like
1	gene14434:106607660	7239.15	3407.48	3831.67	-424.194	LOC106607660	disintegrin and metalloproteinase domain-containing protein 17-like
1	gene43871:106582710	7355.78	3406.76	3949.02	-542.262	LOC106582710	protein phosphatase 1 regulatory subunit 12B-like
1	gene15884:106609024	7230.28	3406.73	3823.55	-416.82	LOC106609024	apolipoprotein L3-like
1	gene11781:106605132	7292.7	3406.33	3886.37	-480.043	LOC106605132	R-spondin-1-like
1	gene23286:106562433	7285.31	3405.77	3879.54	-473.771	LOC106562433	cocaine- and amphetamine-regulated transcript protein-like
1	gene862:106602440	7393.21	3405.48	3987.73	-582.254	LOC106602440	calmin-like
1	gene26425:106565558	7292.05	3405.25	3886.8	-481.557	LOC106565558	MAP kinase-activated protein kinase 2-like
1	gene7155:106600934	7236.29	3404.94	3831.35	-426.415	LOC106600934	uncharacterized LOC106600934
1	gene24159:106563217	7216.38	3404.61	3811.77	-407.152	LOC106563217	protein KIAA1045 homolog
1	gene16891:106609974	7281.09	3404.55	3876.54	-471.992	LOC106609974	programmed cell death protein 4-like
1	gene32905:106571744	7275.3	3404.52	3870.78	-466.261	LOC106571744	glycerophosphocholine phosphodiesterase GPCPD1-like
1	gene12422:106605771	7334.2	3404.32	3929.88	-525.565	LOC106605771	uncharacterized LOC106605771
1	gene2266:106563559	7241.25	3404.12	3837.13	-433.008	LOC106563559	FYN-binding protein-like
1	gene23035:100196764	7246.83	3404.04	3842.79	-438.747	aldh1a2	aldehyde dehydrogenase 1 family%2C member A2
1	gene15139:106608326	7417.09	3403.61	4013.48	-609.866	LOC106608326	uncharacterized LOC106608326
1	gene21060:106560241	7353.83	3403.54	3950.29	-546.747	cc2d2a	coiled-coil and C2 domain containing 2A
1	gene14444:106607670	7234.45	3403.52	3830.93	-427.404	tiam2	T-cell lymphoma invasion and metastasis 2
1	gene29398:100306756	7359.14	3402.98	3956.15	-553.167	metk1	S-adenosylmethionine synthetase isoform type-1
1	gene44420:106583304	7374.93	3401.86	3973.07	-571.211	LOC106583304	RNA-binding motif%2C single-stranded-interacting protein 2-like
1	gene38121:106577002	7323.82	3401.57	3922.25	-520.687	LOC106577002	cGMP-dependent protein kinase 1-like
1	gene10114:106603419	7310.05	3401.01	3909.04	-508.03	LOC106603419	homeobox protein cut-like 1
1	gene24124:100196606	7221.53	3400.11	3821.42	-421.318	enp2	Ectonucleoside triphosphate diphosphohydrolase 2
1	gene28213:106567095	7348.04	3399.93	3948.11	-548.173	LOC106567095	junctophilin-2-like
1	gene44985:106583754	7360.12	3399.1	3961.02	-561.926	dag1	dystroglycan 1 (dystrophin-associated glycoprotein 1)
1	gene43674:106582504	7228.83	3398.96	3829.88	-430.919	LOC106582504	zinc finger protein 804A-like
1	gene35193:106573993	7351.87	3398.95	3952.92	-553.968	LOC106573993	putative uncharacterized protein FLJ45035
1	gene42534:106581393	7238.78	3398.91	3839.86	-440.953	LOC106581393	glutamate receptor 4-like
1	gene25134:106564278	7294.06	3398.54	3895.52	-496.973	LOC106564278	polycystin-1-like
1	gene26603:106565894	7216.34	3398.27	3818.07	-419.801	LOC106565894	ephrin type-B receptor 2
1	gene29062:106567838	7412.95	3397.51	4015.44	-617.936	LOC106567838	rho GTPase-activating protein 35-like
1	gene6329:106599530	7193.68	3397.17	3796.51	-399.339	LOC106599530	glypican-1-like
1	gene30057:106568889	7237.2	3397.13	3840.07	-442.944	LOC106568889	histone deacetylase complex subunit SAP130-like
1	gene37940:106576761	7293.78	3396.94	3896.84	-499.892	plekhh2	pleckstrin homology domain containing%2C family H (with MyTH4 domain) member 2
1	gene34037:106572891	7311.14	3396.88	3914.27	-517.391	LOC106572891	clumping factor A-like
1	gene1187:106605575	7235.17	3396.57	3838.59	-442.019	LOC106605575	N(4)-(Beta-N-acetylglucosaminyl)-L-asparaginase-like
1	gene47484:100194462	7272.78	3396.12	3876.65	-480.531	hoxd3	homeobox D3
1	gene24062:106563289	7199.15	3396.12	3803.04	-406.918	LOC106563289	mediator of RNA polymerase II transcription subunit 13-like
1	gene0:106560212	7163.15	3396.05	3767.1	-371.057	LOC106560212	fibroblast growth factor receptor 3-like
1	gene40200:106579315	7236.45	3395.79	3840.66	-444.867	hoxb5	homeobox B5
1	gene20951:106613899	7262.11	3395.03	3867.08	-472.044	LOC106613899	RING finger protein 11
1	gene42486:106581341	7323.19	3394.94	3928.25	-533.314	LOC106581341	paired mesoderm homeobox protein 2A-like
1	gene19305:106612290	7215.92	3394.93	3820.99	-426.056	LOC106612290	arf-GAP with Rho-GAP domain%2C ANK repeat and PH domain-containing protein 3-like
1	gene46574:106585616	7254.38	3394.56	3859.83	-465.273	LOC106585616	transcription factor 7-like 1-A
1	gene14533:100194603	7228.98	3394.35	3834.63	-440.277	LOC100194603	si:dkey-15j16.2-like
1	gene9649:106603099	7240.93	3394.19	3846.74	-452.559	LOC106603099	ephrin type-B receptor 4-like
1	gene28202:106567086	7300.2	3393.7	3906.5	-512.797	LOC106567086	probable Bax inhibitor 1
1	gene41629:106580511	7324.19	3393.68	3930.51	-536.833	LOC106580511	vesicle-associated membrane protein 8-like
1	gene26012:106565223	7351.85	3392.92	3958.93	-566.013	LOC106565223	uncharacterized LOC106565223
1	gene30324:106569194	7156.72	3392.73	3763.99	-371.254	LOC106569194	dipeptidyl aminopeptidase-like protein 6
1	gene36574:106575479	7235.07	3392.58	3842.49	-449.902	LOC106575479	probable cationic amino acid transporter
1	gene25878:106565027	7430.01	3392.57	4037.44	-644.871	LOC106565027	CMP-N-acetylneuraminate-beta-galactosamide-alpha-2%2C3-sialyltransferase 2-like
1	gene47715:106586477	7283.89	3391.66	3892.23	-500.579	LOC106586477	mitogen-activated protein kinase kinase kinase kinase 4-like
1	gene8502:106602138	7305.08	3391.51	3913.57	-522.057	LOC106602138	protocadherin-18-like
1	gene5163:106591564	7205.09	3391.38	3813.71	-422.324	LOC106591564	LIM domain-binding protein 1-like
1	gene20253:106613240	7263.45	3391.38	3872.07	-480.691	LOC106613240	rho guanine nucleotide exchange factor 17-like
1	gene18017:106610949	7298.47	3390.55	3907.92	-517.373	LOC106610949	thioredoxin-related transmembrane protein 1-like
1	gene2045:106561388	7231.26	3390.35	3840.9	-450.55	LOC106561388	tyrosine-protein kinase SgK223-like
1	gene20630:106613620	7438.8	3390.35	4048.45	-658.103	LOC106613620	uncharacterized LOC106613620
1	gene3379:106574265	7234.14	3388.82	3845.32	-456.495	LOC106574265	H-2 class II histocompatibility antigen%2C A-Q alpha chain-like
1	gene63120:106593956	7258.56	3388.6	3869.96	-481.366	LOC106593956	retinoic acid-induced protein 2-like
1	gene6337:106599515	7219.77	3388.37	3831.4	-443.033	LOC106599515	integrin beta-1-like
1	gene47671:106586441	7218.72	3387.93	3830.79	-442.855	abca12	ATP-binding cassette%2C sub-family A (ABC1)%2C member 12
1	gene38025:106576688	7161.2	3387.38	3773.82	-386.438	LOC106576688	RING finger protein 122-like
1	gene40441:100195513	7343.23	3386.95	3956.28	-569.332	lasp1	LIM and SH3 protein 1
1	gene43544:106582380	7195.79	3386.45	3809.34	-422.883	LOC106582380	cyclic AMP-responsive element-binding protein 1-like
1	gene33958:106572809	7204.69	3386.1	3818.6	-432.502	LOC106572809	tumor necrosis factor receptor superfamily member 5-like
1	gene35013:106573874	7209.67	3385.27	3824.4	-439.137	LOC106573874	KN motif and ankyrin repeat domain-containing protein 2-like
1	gene40423:106579125	7285.39	3384.95	3900.44	-515.498	cd79b	CD79b molecule%2C immunoglobulin-associated beta
1	gene15782:106608881	7268.66	3384.67	3883.99	-499.32	LOC106608881	microfibrillar-associated protein 3-like
1	gene29004:106567887	7272.68	3384.47	3888.21	-503.739	LOC106567887	protein sprouty homolog 3-like
1	gene39628:106578536	7267.01	3384.02	3882.99	-498.963	LOC106578536	frizzled-8-like
1	gene43084:106581930	7184.36	3383.45	3800.91	-417.457	LOC106581930	PTB domain-containing engulfment adapter protein 1
1	gene25670:106564914	7325.24	3382.53	3942.71	-560.176	LOC106564914	cytoglobin-2-like
1	gene23024:106562203	7242.31	3382.51	3859.8	-477.292	fam63b	family with sequence similarity 63%2C member B
1	gene30140:106568825	7315.37	3382.24	3933.14	-550.903	LOC106568825	disco-interacting protein 2 homolog C-like
1	gene30521:106569379	7304.45	3381.58	3922.87	-541.283	LOC106569379	vang-like protein 2
1	gene373:106575182	7307.98	3381.54	3926.44	-544.894	LOC106575182	T-lymphoma invasion and metastasis-inducing protein 2-like
1	gene44471:106583267	7171.28	3381.51	3789.77	-408.254	LOC106583267	carboxy-terminal domain RNA polymerase II polypeptide A small phosphatase 2-like
1	gene1907:106613898	7285.68	3381.28	3904.41	-523.13	LOC106613898	homeobox protein Meis1
1	gene15096:106608277	7274.6	3380.78	3893.82	-513.035	LOC106608277	stathmin-4-like
1	gene9847:106603406	7162.95	3380.62	3782.33	-401.706	LOC106603406	adrenodoxin-like
1	gene30470:106569302	7093.34	3380.61	3712.74	-332.13	LOC106569302	lipid phosphate phosphohydrolase 3-like
1	gene54137:106596028	7266.2	3380.6	3885.61	-505.007	LOC106596028	polycystin-1-like
1	gene44299:106583079	7199.3	3379.36	3819.93	-440.571	LOC106583079	potassium voltage-gated channel subfamily C member 1-like
1	gene10145:100194969	7213.19	3378.76	3834.43	-455.663	erg	v-ets erythroblastosis virus E26 oncogene like (avian)
1	gene34176:106573028	7289.97	3378.42	3911.55	-533.131	LOC106573028	tyrosine-protein kinase CSK-like
1	gene34178:106573031	7232.39	3378.17	3854.22	-476.043	LOC106573031	activating molecule in BECN1-regulated autophagy protein 1-like
1	gene4755:106587157	7471.8	3378.09	4093.71	-715.624	LOC106587157	septin-9-like
1	gene37323:106576226	7333.66	3377.45	3956.21	-578.761	LOC106576226	podocalyxin-like
1	gene29573:106568475	7239.77	3377.31	3862.46	-485.149	ccbe1	collagen and calcium binding EGF domains 1
1	gene21368:106560559	7236.95	3377.3	3859.65	-482.349	LOC106560559	cytosolic phospholipase A2-like
1	gene37539:106576446	7288.49	3376.08	3912.42	-536.341	LOC106576446	uncharacterized LOC106576446
1	gene1276:106605659	7203.9	3375.64	3828.26	-452.625	LOC106605659	VPS10 domain-containing receptor SorCS3-like
1	gene36224:106575075	7187.67	3375.58	3812.1	-436.521	LOC106575075	follistatin-related protein 1-like
1	gene39471:106578378	7259.52	3375.46	3884.07	-508.614	LOC106578378	lipocalin-like
1	gene48575:106587335	7175.51	3375.37	3800.14	-424.777	LOC106587335	myotubularin-related protein 10-like
1	gene37277:106576206	7256.94	3375.07	3881.87	-506.802	LOC106576206	plexin-C1-like
1	gene25892:106565040	7171.84	3374.78	3797.05	-422.271	LOC106565040	bladder cancer-associated protein-like
1	gene36228:106575072	7115.9	3374.34	3741.56	-367.225	LOC106575072	cyclin-dependent kinase inhibitor 1B-like
1	gene38681:106577735	7298.46	3374.24	3924.22	-549.978	LOC106577735	major centromere autoantigen B-like
1	gene13970:106607118	7200.76	3374.21	3826.54	-452.331	LOC106607118	probable ATP-dependent RNA helicase DDX17
1	gene46467:106585015	7301.5	3373.8	3927.7	-553.905	LOC106585015	RGM domain family member B-like
1	gene7067:106600705	7329.42	3373.69	3955.72	-582.031	LOC106600705	matrix metalloproteinase-25-like
1	gene36359:106575278	7208.55	3373.65	3834.9	-461.249	LOC106575278	SLIT and NTRK-like protein 6
1	gene52087:106590549	7313.07	3373.63	3939.43	-565.799	LOC106590549	hepatocyte nuclear factor 4-gamma-like
1	gene34864:100380741	7172.47	3373.24	3799.23	-425.993	LOC100380741	protein kinase C-binding protein NELL2
1	gene33739:106572629	7194.15	3372.75	3821.4	-448.649	LOC106572629	probable phospholipid-transporting ATPase IIA
1	gene9379:106602838	7160.97	3372.71	3788.26	-415.542	asl	argininosuccinate lyase
1	gene11726:106605088	7132.18	3372.69	3759.49	-386.806	LOC106605088	C-type lectin domain family 4 member E-like
1	gene45440:106584089	7239.12	3372.66	3866.46	-493.807	nmu	neuromedin U
1	gene30306:106569208	7228.48	3372.31	3856.16	-483.85	LOC106569208	collagen alpha-1(XVIII) chain-like
1	gene25684:106564899	7271.71	3372.3	3899.41	-527.105	LOC106564899	nascent polypeptide-associated complex subunit alpha%2C muscle-specific form-like
1	gene52245:106590711	7180.33	3372.1	3808.23	-436.121	smpx	small muscle protein%2C X-linked
1	gene1362:106607988	7328.95	3372.02	3956.93	-584.907	LOC106607988	girdin-like
1	gene5785:106597370	7348.89	3371.73	3977.16	-605.434	LOC106597370	dermatan-sulfate epimerase-like protein
1	gene24656:106563816	7188.34	3371.43	3816.91	-445.485	LOC106563816	merlin-like
1	gene13725:106606954	7232.84	3371.21	3861.63	-490.417	LOC106606954	noggin-1-like
1	gene18534:106611542	7192.48	3371.19	3821.29	-450.105	LOC106611542	paired mesoderm homeobox protein 2B-like
1	gene10377:100846970	7220.3	3371.14	3849.16	-478.021	irf1-2	interferon regulatory factor 1 isoform 2
1	gene36300:106575172	7154.62	3371.07	3783.55	-412.481	LOC106575172	frizzled-7-A-like
1	gene38765:106577638	7314.65	3370.77	3943.88	-573.108	LOC106577638	netrin-3-like
1	gene33097:106571933	7458.11	3370.48	4087.63	-717.146	LOC106571933	translocating chain-associated membrane protein 1-like 1
1	gene37790:106576895	7324.73	3370.3	3954.43	-584.137	cssa18h10orf54	chromosome ssa18 open reading frame%2C human C10orf54
1	gene24203:100136432	7181.2	3370.18	3811.02	-440.844	LOC100136432	prion protein
1	gene21568:106560786	7210.97	3370.07	3840.89	-470.823	sin3a	SIN3 transcription regulator family member A
1	gene20633:106613622	7193.91	3369.93	3823.97	-454.04	LOC106613622	arrestin domain-containing protein 2-like
1	gene50538:106588972	7358.08	3369.77	3988.31	-618.546	LOC106588972	WNT1-inducible-signaling pathway protein 1-like
1	gene19040:106612023	7235.98	3369.44	3866.54	-497.1	sorbs2	sorbin and SH3 domain containing 2
1	gene7775:106601400	7241.71	3369.35	3872.35	-502.999	fbf1	Fas (TNFRSF6) binding factor 1
1	gene9430:106602881	7209.36	3369.11	3840.25	-471.137	LOC106602881	A disintegrin and metalloproteinase with thrombospondin motifs 15-like
1	gene23263:100194903	7072.14	3368.8	3703.34	-334.546	mmp2	matrix metalloproteinase 2
1	gene46469:106585014	7175.8	3368.39	3807.42	-439.031	dnajb5	DnaJ (Hsp40) homolog%2C subfamily B%2C member 5
1	gene81442:106592629	7219.97	3368.17	3851.8	-483.635	LOC106592629	uncharacterized LOC106592629
1	gene33120:106571955	7233.82	3367.42	3866.39	-498.968	LOC106571955	kinesin heavy chain isoform 5A-like
1	gene4820:106588617	7211.11	3367.23	3843.88	-476.648	LOC106588617	RING finger protein 122-like
1	gene4286:100137055	7122.14	3366.29	3755.85	-389.568	csf3r	granulocyte colony-stimulating factor receptor
1	gene42502:106581354	7332.42	3365.91	3966.51	-600.602	LOC106581354	integral membrane protein 2C-like
1	gene17400:106610424	7271.55	3365.85	3905.69	-539.84	LOC106610424	C-type lectin domain family 4 member M-like
1	gene34738:106573726	7368.91	3365.61	4003.3	-637.691	LOC106573726	core-binding factor subunit beta
1	gene51964:106590407	7226.58	3365.59	3860.98	-495.389	sgk3	serum/glucocorticoid regulated kinase family%2C member 3
1	gene58784:106595896	7310.51	3365.58	3944.94	-579.358	LOC106595896	inactive carboxypeptidase-like protein X2
1	gene3045:100136365	7241.82	3365.26	3876.56	-511.294	LOC100136365	lysozyme C II
1	gene14525:106607741	7168.16	3365.25	3802.91	-437.654	LOC106607741	monocarboxylate transporter 10-like
1	gene21847:106560898	7176.95	3364.83	3812.12	-447.292	LOC106560898	P3 protein-like
1	gene39543:106578437	7180.76	3364.55	3816.21	-451.665	LOC106578437	semaphorin-5A-like
1	gene34822:106573651	7280.38	3364.35	3916.03	-551.686	LOC106573651	sphingomyelin phosphodiesterase 3-like
1	gene35028:106573888	7260.78	3364.02	3896.76	-532.743	LOC106573888	FYN-binding protein-like
1	gene19277:106612262	7100	3363.84	3736.16	-372.315	LOC106612262	probable E3 ubiquitin-protein ligase MID2
1	gene41748:106580564	7281.65	3363.48	3918.18	-554.7	LOC106580564	zinc finger protein 366-like
1	gene35124:106574066	7299.98	3363.39	3936.59	-573.201	LOC106574066	polypyrimidine tract-binding protein 1-like
1	gene47104:106585857	7186.4	3362.7	3823.69	-460.992	LOC106585857	arrestin domain-containing protein 3-like
1	gene7175:106600909	7279.33	3362.67	3916.66	-553.989	LOC106600909	procollagen galactosyltransferase 1-like
1	gene10366:106603814	7261.53	3362.6	3898.93	-536.326	LOC106603814	transcription factor 7-like 2
1	gene26175:106565086	7149.2	3361.87	3787.32	-425.452	LOC106565086	fibromodulin-like
1	gene29840:106568804	7071.69	3361.81	3709.88	-348.066	LOC106568804	neuromedin-U receptor 1-like
1	gene14153:106607264	7297.01	3361.49	3935.52	-574.027	LOC106607264	C-type mannose receptor 2-like
1	gene32593:106571415	7281.13	3361.49	3919.64	-558.151	LOC106571415	G-protein coupled receptor 126-like
1	gene9656:106603110	7234.41	3361.41	3873	-511.596	LOC106603110	neuronal migration protein doublecortin-like
1	gene77735:106593752	7304.99	3360.67	3944.32	-583.647	LOC106593752	protein BCCIP homolog
1	gene9575:106603046	7268	3360.66	3907.34	-546.675	LOC106603046	rho GTPase-activating protein 31-like
1	gene29335:106568143	7131.62	3359.75	3771.88	-412.13	LOC106568143	proteoglycan 4-like
1	gene40971:100195274	7136.9	3359.66	3777.24	-417.583	smad4	MAD homolog 4 (Drosophila)
1	gene13974:106607141	7231.65	3359.52	3872.13	-512.612	LOC106607141	transcription factor Sox-10-like
1	gene19080:106612066	7115.91	3358.57	3757.34	-398.773	LOC106612066	coagulation factor VIII-like
1	gene59663:106594330	7167.34	3358.55	3808.8	-450.248	LOC106594330	calcium-binding mitochondrial carrier protein SCaMC-1-like
1	gene35596:106574536	7333.07	3358.02	3975.05	-617.028	LOC106574536	radixin-like
1	gene33573:106572383	7177.87	3357.88	3820	-462.121	LOC106572383	wiskott-Aldrich syndrome protein homolog
1	gene8126:106601756	7142.14	3357.6	3784.53	-426.929	LOC106601756	serine/threonine-protein kinase/endoribonuclease IRE1-like
1	gene33684:106572541	7338.24	3357.33	3980.91	-623.574	LOC106572541	uncharacterized LOC106572541
1	gene38345:106577242	7306.49	3356.25	3950.25	-594.002	LOC106577242	leucine zipper putative tumor suppressor 2 homolog
1	gene3162:106572677	7254.29	3356.2	3898.09	-541.889	LOC106572677	tyrosine-protein kinase receptor Tie-2-like
1	gene40387:106579149	7151.24	3355.94	3795.3	-439.356	LOC106579149	integrin beta-3-like
1	gene43339:106582175	7255.44	3355.55	3899.9	-544.351	LOC106582175	ecto-NOX disulfide-thiol exchanger 1-like
1	gene47980:106586740	7195.38	3355.18	3840.21	-485.031	LOC106586740	DNA repair protein REV1-like
1	gene41933:106580780	7274.19	3354.79	3919.4	-564.609	LOC106580780	smoothelin-like protein 2
1	gene4417:106584444	7173.03	3354.68	3818.36	-463.682	arid1a	AT rich interactive domain 1A (SWI-like)
1	gene4373:106584003	7233.47	3354.21	3879.25	-525.038	LOC106584003	arginine/serine-rich protein PNISR-like
1	gene18301:100286576	7285.51	3354.16	3931.35	-577.184	gbg2	Guanine nucleotide-binding protein GI/GS/GO subunit gamma-2
1	gene24171:106563207	7254.4	3354.15	3900.25	-546.095	LOC106563207	guanine nucleotide-binding protein G(z) subunit alpha
1	gene8144:106601778	7101.93	3354.04	3747.89	-393.854	LOC106601778	uncharacterized LOC106601778
1	gene28817:106567682	7209.83	3353.57	3856.26	-502.694	LOC106567682	transcriptional regulator Erg-like
1	gene37932:106576765	7282.81	3353.5	3929.3	-575.798	socs5	suppressor of cytokine signaling 5
1	gene3333:106573977	7232.7	3353.43	3879.27	-525.843	LOC106573977	focal adhesion kinase 1-like
1	gene19657:106612624	7167.6	3353.4	3814.2	-460.795	LOC106612624	numb-like protein
1	gene19173:106612157	7200.66	3352.83	3847.83	-495.003	LOC106612157	serine/threonine-protein kinase Nek4-like
1	gene43261:100194950	7249.26	3352.75	3896.51	-543.754	klhl6	kelch-like family member 6
1	gene21155:106560332	7355.77	3352.69	4003.08	-650.392	LOC106560332	pre-B-cell leukemia transcription factor 1
1	gene51418:106589862	7242.88	3352.6	3890.28	-537.686	LOC106589862	transmembrane protein 100-like
1	gene20022:106612986	7168.5	3352.44	3816.06	-463.624	LOC106612986	tumor necrosis factor receptor superfamily member 19-like
1	gene52162:106590627	7328.69	3352.18	3976.52	-624.34	LOC106590627	U2 snRNP-associated SURP motif-containing protein-like
1	gene31535:106570405	7194.11	3352.1	3842.02	-489.921	LOC106570405	serine/threonine-protein phosphatase 6 regulatory ankyrin repeat subunit A-like
1	gene32515:106571358	7158.81	3351.95	3806.86	-454.91	LOC106571358	transmembrane protein 200A-like
1	gene18094:106611159	7217.98	3351.84	3866.14	-514.308	LOC106611159	B2 bradykinin receptor-like
1	gene38049:106576938	7064.3	3351.31	3712.98	-361.667	LOC106576938	potassium channel subfamily K member 18-like
1	gene6267:106599203	7333.73	3351.2	3982.53	-631.338	LOC106599203	tissue factor-like
1	gene2344:106564518	7149.65	3350.91	3798.74	-447.829	LOC106564518	iron-sulfur cluster assembly scaffold protein IscU-like
1	gene46270:106585175	7207.55	3350.84	3856.71	-505.863	LOC106585175	RING finger protein 165-like
1	gene28374:100380661	7246.4	3350.81	3895.58	-544.767	LOC100380661	synaptophysin
1	gene29729:106568644	7192.99	3350.2	3842.78	-492.578	tmeff1	transmembrane protein with EGF-like and two follistatin-like domains 1
1	gene2088:106561763	7166.12	3350.15	3815.97	-465.827	LOC106561763	anthrax toxin receptor 2-like
1	gene47631:106586391	7069.96	3350.13	3719.83	-369.708	LOC106586391	integrin beta-5-like
1	gene38460:106577364	7309.31	3350.11	3959.2	-609.095	LOC106577364	paladin-like
1	gene41588:106580457	7185.58	3349.93	3835.65	-485.728	LOC106580457	autism susceptibility gene 2 protein-like
1	gene10354:106603804	7235.39	3349.78	3885.61	-535.831	LOC106603804	disks large homolog 2
1	gene4125:106581810	7168.89	3349.47	3819.41	-469.941	LOC106581810	synaptic vesicle glycoprotein 2A-like
1	gene35422:100136384	7183.58	3349.36	3834.22	-484.862	ahr2d	aryl hydrocarbon receptor 2 delta
1	gene26028:106565205	7308.68	3349.33	3959.35	-610.019	LOC106565205	limbin-like
1	gene37942:100195240	7170.46	3349.29	3821.17	-471.881	tisd	Butyrate response factor 2
1	gene49890:106588362	7164.61	3349.26	3815.35	-466.085	LOC106588362	leucine-rich repeat-containing protein 16A-like
1	gene23019:106562196	7152.14	3349.12	3803.02	-453.893	LOC106562196	genetic suppressor element 1-like
1	gene47063:106585817	7199.92	3348.6	3851.32	-502.724	pdlim5	PDZ and LIM domain 5
1	gene35970:106574895	7330.04	3348.32	3981.72	-633.405	LOC106574895	AP-1 complex subunit sigma-2-like
1	gene22533:106561691	7137.55	3348.24	3789.31	-441.07	LOC106561691	coiled-coil domain-containing protein 136-like
1	gene7250:100195035	7270.33	3348.02	3922.31	-574.288	abi1	Abl interactor 1
1	gene23198:106562361	7076.54	3347.97	3728.57	-380.595	LOC106562361	signal peptide%2C CUB and EGF-like domain-containing protein 2
1	gene36690:106575605	7110.72	3347.65	3763.07	-415.413	LOC106575605	striated muscle preferentially expressed protein kinase-like
1	gene28263:100380374	7188.43	3347.35	3841.08	-493.734	cenb5	Centaurin-beta-5
1	gene47013:100500787	7188.11	3347.17	3840.94	-493.764	LOC100500787	myocyte-specific enhancer factor 2C
1	gene42148:106581007	7165.5	3347.08	3818.42	-471.343	LOC106581007	short transient receptor potential channel 4-like
1	gene8225:100380501	7158.54	3346.92	3811.62	-464.694	fa10	Coagulation factor X
1	gene28021:106566780	7178.57	3346.34	3832.23	-485.888	LOC106566780	cadherin EGF LAG seven-pass G-type receptor 3-like
1	gene15944:106609037	7196.99	3346.15	3850.84	-504.697	LOC106609037	lumican-like
1	gene23965:106563135	7192.64	3345.97	3846.67	-500.702	LOC106563135	histone-lysine N-methyltransferase EHMT1-like
1	gene26007:106565228	7264.18	3345.48	3918.69	-573.209	LOC106565228	intermediate filament protein ON3-like
1	gene32674:106571475	7269.44	3344.68	3924.76	-580.078	LOC106571475	centrosomal protein of 170 kDa protein B-like
1	gene60162:106593603	7279.77	3344.62	3935.14	-590.523	LOC106593603	tetraspanin-18-like
1	gene42326:106581129	7168.48	3344.55	3823.93	-479.383	LOC106581129	serine-protein kinase ATM-like
1	gene14105:106607305	7278.24	3344.43	3933.81	-589.381	LOC106607305	frizzled-2-like
1	gene39953:106578848	7145.78	3344.34	3801.44	-457.106	LOC106578848	myosin phosphatase Rho-interacting protein-like
1	gene25796:106564809	7211.92	3343.65	3868.27	-524.62	LOC106564809	phosphofurin acidic cluster sorting protein 2-like
1	gene19585:100195943	7302.37	3343.63	3958.75	-615.117	rnt2	Ribonuclease T2
1	gene6166:106598945	7190.58	3343.51	3847.07	-503.556	LOC106598945	CMP-N-acetylneuraminate-beta-1%2C4-galactoside alpha-2%2C3-sialyltransferase-like
1	gene2117:106561946	7238.86	3342.94	3895.92	-552.986	LOC106561946	growth arrest-specific protein 1-like
1	gene22036:106561208	7123.58	3341.65	3781.93	-440.279	LOC106561208	voltage-dependent calcium channel subunit alpha-2/delta-1-like
1	gene41226:106579973	7261.91	3341.63	3920.28	-578.654	LOC106579973	protein FAM102A-like
1	gene25215:106564365	7229.92	3341.56	3888.36	-546.796	LOC106564365	slit homolog 1 protein-like
1	gene10739:106604153	7457.68	3341.52	4116.16	-774.643	LOC106604153	neuroblast differentiation-associated protein AHNAK-like
1	gene30480:106569416	7199.66	3341.2	3858.46	-517.264	LOC106569416	dynamin-3-like
1	gene6707:106600218	7327.7	3340.69	3987.01	-646.319	LOC106600218	protein-glutamine gamma-glutamyltransferase K-like
1	gene18829:106611811	7258.75	3340.5	3918.26	-577.76	LOC106611811	dedicator of cytokinesis protein 2-like
1	gene49760:106588480	7154.19	3340.08	3814.11	-474.031	LOC106588480	UPF0500 protein C1orf216 homolog
1	gene36845:106575752	7265.2	3340.04	3925.16	-585.123	LOC106575752	coagulation factor X-like
1	gene38011:106576701	7407.13	3339.99	4067.14	-727.148	LOC106576701	centrosomal protein of 68 kDa-like
1	gene12729:106606075	7218.21	3339.8	3878.4	-538.6	LOC106606075	uncharacterized LOC106606075
1	gene34318:106573255	7258.65	3339.67	3918.98	-579.315	rpgrip1l	RPGRIP1-like
1	gene23063:106562234	7177.17	3339.56	3837.61	-498.051	LOC106562234	protein FAM65A-like
1	gene15278:106608464	7165.3	3339.05	3826.25	-487.203	LOC106608464	cytochrome P450 26B1-like
1	gene51374:100196836	7194.41	3338.97	3855.44	-516.472	m4a15	Membrane-spanning 4-domains subfamily A member 15
1	gene31006:106570099	7226.46	3338.5	3887.96	-549.458	LOC106570099	ictacalcin-like
1	gene26648:106565849	7194.67	3338.19	3856.48	-518.291	LOC106565849	calcium-dependent secretion activator 1
1	gene1359:106607969	7262	3337.97	3924.03	-586.061	LOC106607969	cilia- and flagella-associated protein 36-like
1	gene22781:106561935	7146.15	3337.8	3808.35	-470.545	LOC106561935	fin bud initiation factor-like
1	gene42598:106581449	7243.87	3337.65	3906.22	-568.573	LOC106581449	voltage-gated potassium channel subunit beta-1-like
1	gene9907:106603369	7245.31	3337.64	3907.67	-570.035	LOC106603369	rho GTPase-activating protein 35-like
1	gene19583:100196093	7127.96	3337.55	3790.41	-452.857	chp2	calcineurin-like EF hand protein 2
1	gene17847:106610842	7197.89	3337.37	3860.53	-523.159	LOC106610842	eukaryotic translation initiation factor 2-alpha kinase 4-like
1	gene22877:106562046	7219.77	3337.34	3882.43	-545.09	LOC106562046	adhesion G-protein coupled receptor G5-like
1	gene47530:106586280	7392.95	3337.32	4055.63	-718.304	LOC106586280	glycophorin-C-like
1	gene21831:106560914	7317.98	3337.07	3980.91	-643.836	LOC106560914	septin-7-like
1	gene12119:106605408	7164.81	3337.07	3827.74	-490.671	LOC106605408	zinc-binding protein A33-like
1	gene14159:106607259	7229.66	3336.83	3892.82	-555.988	LOC106607259	zinc finger protein 652-like
1	gene13188:106606537	7203.48	3335.94	3867.54	-531.597	LOC106606537	Na(+)/H(+) exchange regulatory cofactor NHE-RF2-like
1	gene34542:106573413	7207.04	3335.91	3871.13	-535.215	LOC106573413	C-Jun-amino-terminal kinase-interacting protein 2-like
1	gene24381:106563420	7154.64	3335.59	3819.06	-483.468	LOC106563420	chordin-like protein 2
1	gene35467:106574250	7170.5	3335.45	3835.05	-499.606	LOC106574250	transmembrane protein 237B-like
1	gene40530:106579416	7180.19	3334.85	3845.34	-510.49	LOC106579416	glutamine and serine-rich protein 1-like
1	gene46837:106585383	7230.08	3334.81	3895.27	-560.453	LOC106585383	N-acylethanolamine-hydrolyzing acid amidase-like
1	gene45715:106584436	7275.76	3334.79	3940.97	-606.179	LOC106584436	methyl-CpG-binding domain protein 3-like
1	gene20623:106613612	7217.96	3334.42	3883.55	-549.13	LOC106613612	paralemmin-1-like
1	gene4269:106582995	7360.34	3334.24	4026.1	-691.854	LOC106582995	four and a half LIM domains protein 3-like
1	gene19312:106612295	7184.86	3333.85	3851.01	-517.153	LOC106612295	TNFAIP3-interacting protein 1-like
1	gene50771:106589284	7151.11	3332.9	3818.21	-485.305	LOC106589284	homeobox protein Hox-B5b-like
1	gene52057:106590519	7172.21	3332.3	3839.9	-507.6	LOC106590519	tumor necrosis factor ligand superfamily member 10-like
1	gene47345:106586119	7171.78	3332.24	3839.54	-507.305	lct	lactase
1	gene38777:106577654	7160.98	3331.52	3829.46	-497.943	LOC106577654	uncharacterized LOC106577654
1	gene42921:106581830	7265.05	3331.25	3933.81	-602.562	LOC106581830	myosin light chain kinase%2C smooth muscle-like
1	gene27876:106566909	7105.6	3331.13	3774.47	-443.34	LOC106566909	complement receptor type 2-like
1	gene48148:106586910	7200.62	3330.6	3870.02	-539.422	LOC106586910	zinc finger CCCH domain-containing protein 15-like
1	gene25762:106564832	7218.38	3330.57	3887.81	-557.243	LOC106564832	nidogen-1-like
1	gene25679:106564904	7163.83	3329.88	3833.95	-504.068	LOC106564904	probable ATP-dependent RNA helicase DDX5
1	gene19631:100194773	7249.63	3329.57	3920.06	-590.487	neum	Neuromodulin
1	gene27756:106566622	7275.79	3329.5	3946.29	-616.796	LOC106566622	cysteine-rich with EGF-like domain protein 1
1	gene10745:106604170	7025.85	3329.11	3696.73	-367.619	LOC106604170	uncharacterized LOC106604170
1	gene31863:106570728	7239.35	3329.08	3910.28	-581.2	LOC106570728	protein L-Myc-1b-like
1	gene22262:106561366	7233.7	3328.96	3904.75	-575.791	cecr1	cat eye syndrome chromosome region%2C candidate 1
1	gene43920:106582753	7158.79	3328.81	3829.98	-501.169	LOC106582753	guanine nucleotide-binding protein G(i) subunit alpha-2-like
1	gene50240:100196756	7194.21	3328.66	3865.55	-536.889	ub2e2	Ubiquitin-conjugating enzyme E2 E2
1	gene40375:106579158	7434.93	3328.6	4106.33	-777.734	vat1	vesicle amine transport 1
1	gene45533:106584297	7280	3328.49	3951.51	-623.022	LOC106584297	collagen alpha-6(VI) chain-like
1	gene7055:106600700	7150.29	3328.19	3822.1	-493.91	LOC106600700	transient receptor potential cation channel subfamily M member 4-like
1	gene33764:106572601	7239.27	3327.97	3911.3	-583.33	LOC106572601	tubulin alpha chain
1	gene39580:106578485	7185.57	3327.84	3857.72	-529.881	LOC106578485	rho GTPase-activating protein 29-like
1	gene3746:106578085	7082.14	3327.82	3754.31	-426.491	LOC106578085	chemokine-like receptor 1
1	gene19207:100194959	7307.88	3327.7	3980.18	-652.483	fut11	fucosyltransferase 11 (alpha (1%2C3) fucosyltransferase)
1	gene16707:106609762	7225.49	3327.07	3898.42	-571.342	LOC106609762	plexin-A4-like
1	gene4591:106585591	7196.34	3326.85	3869.49	-542.642	LOC106585591	uncharacterized LOC106585591
1	gene46189:106585241	7226.86	3326.83	3900.03	-573.205	LOC106585241	nitric oxide synthase%2C brain-like
1	gene9672:106603121	7152.93	3326.54	3826.39	-499.842	LOC106603121	sodium/potassium/calcium exchanger 3-like
1	gene1963:106560538	7139.39	3325.52	3813.87	-488.347	LOC106560538	neurogenic locus notch homolog protein 1-like
1	gene1767:106612465	7182.28	3325.25	3857.03	-531.785	LOC106612465	serglycin-like
1	gene13950:106607162	7088.58	3325.16	3763.42	-438.252	LOC106607162	thyrotroph embryonic factor-like
1	gene7195:106600896	7292.51	3324.88	3967.63	-642.748	LOC106600896	trichohyalin-like
1	gene38908:106577822	7177.1	3324.46	3852.64	-528.187	LOC106577822	sushi%2C von Willebrand factor type A%2C EGF and pentraxin domain-containing protein 1-like
1	gene35660:106574482	7282.51	3323.6	3958.91	-635.307	LOC106574482	interferon-induced protein 44-like
1	gene46402:100380401	7135.79	3323.38	3812.41	-489.028	rasf2	Ras association domain-containing protein 2
1	gene21265:106560448	7117.9	3323.15	3794.74	-471.594	syde2	synapse defective 1%2C Rho GTPase%2C homolog 2 (C. elegans)
1	gene50523:100194979	7186.02	3322.92	3863.1	-540.186	elmo1	engulfment and cell motility 1 (ced-12 homolog%2C C. elegans)
1	gene38414:106577316	7135.96	3322.72	3813.24	-490.52	LOC106577316	proto-oncogene c-Rel-like
1	gene28754:106567655	7132.18	3322.61	3809.58	-486.971	LOC106567655	endothelial cell-selective adhesion molecule-like
1	gene9045:106602561	7157.4	3322.52	3834.87	-512.35	LOC106602561	sorbin and SH3 domain-containing protein 2-like
1	gene25316:100195758	7222.19	3322.52	3899.67	-577.156	sdf1	Stromal cell-derived factor 1
1	gene51148:106589592	7197.59	3322.38	3875.21	-552.828	slc38a10	solute carrier family 38%2C member 10
1	gene29538:106568455	7170.79	3321.94	3848.85	-526.914	LOC106568455	alpha-adducin-like
1	gene15736:106608858	7057.4	3321.91	3735.5	-413.589	LOC106608858	sushi%2C von Willebrand factor type A%2C EGF and pentraxin domain-containing protein 1-like
1	gene44280:106583062	7123.82	3321.81	3802.01	-480.201	LOC106583062	transmembrane protein 88B-like
1	gene33847:106572714	7287.1	3321.46	3965.65	-644.188	LOC106572714	structural maintenance of chromosomes protein 1A-like
1	gene48576:106587337	7214.29	3321.39	3892.9	-571.507	myo1e	myosin IE
1	gene42959:106581798	7228.37	3321.39	3906.98	-585.585	ttc21b	tetratricopeptide repeat domain 21B
1	gene11220:106604573	7252.33	3321.34	3930.99	-609.648	LOC106604573	protocadherin-12-like
1	gene43401:106582206	7172.68	3321.09	3851.59	-530.496	LOC106582206	5-hydroxytryptamine receptor 2A-like
1	gene18999:106611994	7267.1	3320.06	3947.04	-626.984	LOC106611994	SLIT and NTRK-like protein 4
1	gene41859:100196662	7178	3319.97	3858.03	-538.055	LOC100196662	serine (or cysteine) proteinase inhibitor clade E%2C nexin%2C plasminogen activator inhibitor type 1-like
1	gene43253:106582106	7121.63	3319.88	3801.75	-481.875	LOC106582106	calsequestrin-2-like
1	gene51168:106589616	7071.97	3319.79	3752.18	-432.387	csnk1d	casein kinase 1%2C delta
1	gene29365:106568279	7162.9	3319.75	3843.15	-523.394	LOC106568279	tetratricopeptide repeat protein 28-like
1	gene18659:106611662	7128.22	3319.51	3808.71	-489.199	LOC106611662	palmitoyltransferase ZDHHC5-like
1	gene11757:106605114	7148.67	3319.38	3829.29	-509.903	LOC106605114	metal regulatory transcription factor 1-like
1	gene16931:106610008	7062.37	3319.25	3743.12	-423.867	LOC106610008	guanylate cyclase soluble subunit alpha-3-like
1	gene78330:106596611	7240.89	3319.01	3921.88	-602.868	LOC106596611	tetraspanin-8-like
1	gene35356:106574338	7125.99	3317.88	3808.11	-490.234	LOC106574338	neural cell adhesion molecule 2-like
1	gene43999:106582838	7193.25	3317.23	3876.02	-558.797	bpifb2	BPI fold containing family B%2C member 2
1	gene46374:106585091	7310.99	3317.07	3993.92	-676.848	arvcf	armadillo repeat gene deleted in velocardiofacial syndrome
1	gene47133:106585891	7185.01	3316.8	3868.21	-551.404	LOC106585891	iporin-like
1	gene37429:106576317	7101.51	3316.5	3785.01	-468.507	LOC106576317	synaptotagmin-1-like
1	gene16016:106609111	7165.89	3316.44	3849.45	-533.012	LOC106609111	GRAM domain-containing protein 4-like
1	gene1200:106606354	7151.94	3315.46	3836.48	-521.026	LOC106606354	uncharacterized LOC106606354
1	gene11482:106604876	7203.1	3315.2	3887.9	-572.7	LOC106604876	protocadherin gamma-C5-like
1	gene41504:106580285	7088.07	3314.93	3773.14	-458.207	rgmb	repulsive guidance molecule family member b
1	gene15561:106608631	7281.71	3314.88	3966.83	-651.95	LOC106608631	putative GPI-anchored protein PB15E9.01c
1	gene49664:100194775	7165.6	3314.82	3850.78	-535.966	ddah2	dimethylarginine dimethylaminohydrolase 2
1	gene28915:106567973	7152.81	3314.42	3838.39	-523.97	LOC106567973	transmembrane protein 211-like
1	gene26672:106565828	7099.73	3314.42	3785.31	-470.894	LOC106565828	FYVE%2C RhoGEF and PH domain-containing protein 5-like
1	gene32420:106571270	7143.73	3314.39	3829.33	-514.943	LOC106571270	cell cycle control protein 50A-like
1	gene16839:106609914	7186.7	3314.26	3872.44	-558.187	LOC106609914	sorbin and SH3 domain-containing protein 2-like
1	gene36809:106575712	7177.36	3314.21	3863.15	-548.935	LOC106575712	calcitonin gene-related peptide type 1 receptor-like
1	gene7617:106601246	7102.31	3314.21	3788.1	-473.896	LOC106601246	uncharacterized LOC106601246
1	gene21238:106560426	7178.66	3314.18	3864.49	-550.311	LOC106560426	terminal uridylyltransferase 4-like
1	gene47368:106586138	7270.47	3314.09	3956.38	-642.29	LOC106586138	uncharacterized LOC106586138
1	gene21538:106560696	7257.93	3313.96	3943.97	-630.012	peak1	pseudopodium-enriched atypical kinase 1
1	gene8158:106601791	7265.35	3313.47	3951.88	-638.403	LOC106601791	Na(+)/H(+) exchange regulatory cofactor NHE-RF2-like
1	gene11130:106604450	7170.4	3312.98	3857.43	-544.451	LOC106604450	tenomodulin-like
1	gene14794:106607986	7219.39	3312.95	3906.44	-593.494	LOC106607986	uronyl 2-sulfotransferase-like
1	gene33985:106572836	7121.17	3312.63	3808.54	-495.904	LOC106572836	SRSF protein kinase 1-like
1	gene2426:106565185	7039.17	3312.59	3726.57	-413.981	LOC106565185	5'-AMP-activated protein kinase subunit beta-1-like
1	gene44330:106583228	7363.41	3312.47	4050.94	-738.47	LOC106583228	protein OS-9-like
1	gene3980:106580063	7382.72	3312.34	4070.39	-758.052	thbs3	thrombospondin 3
1	gene13171:106606519	7261.76	3312.23	3949.53	-637.303	LOC106606519	cell death-inducing p53-target protein 1 homolog
1	gene50321:106588771	7144.51	3312.19	3832.32	-520.127	LOC106588771	proto-oncogene tyrosine-protein kinase Yrk-like
1	gene25331:106564477	7153.45	3312.06	3841.39	-529.331	LOC106564477	programmed cell death protein 4-like
1	gene21380:106560575	7098.08	3312	3786.08	-474.084	ushbp1	Usher syndrome 1C binding protein 1
1	gene29416:106568315	7119.1	3311.64	3807.46	-495.811	LOC106568315	E3 ubiquitin-protein ligase TRIM23
1	gene1492:106609588	7119.12	3311.12	3808.01	-496.889	LOC106609588	UBA-like domain-containing protein 1
1	gene32469:100195461	7380.72	3311.03	4069.69	-758.665	marcs	Myristoylated alanine-rich C-kinase substrate
1	gene31203:106569944	7246.34	3310.94	3935.4	-624.464	LOC106569944	cyclic AMP-dependent transcription factor ATF-6 beta-like
1	gene24778:106563917	7139.15	3310.78	3828.38	-517.6	LOC106563917	T-cell surface protein tactile-like
1	gene15254:106608433	7287.34	3310.67	3976.67	-666.005	LOC106608433	fibrinogen alpha chain-like
1	gene28925:106567962	7140.33	3310.67	3829.66	-518.995	med13	mediator complex subunit 13
1	gene872:106602554	7087.91	3310.54	3777.37	-466.834	LOC106602554	alpha-(1%2C6)-fucosyltransferase-like
1	gene825:106602103	7209.77	3310.43	3899.34	-588.907	sstr1	somatostatin receptor 1
1	gene43116:106581957	7114	3309.93	3804.07	-494.143	dcaf6	DDB1 and CUL4 associated factor 6
1	gene11744:106605102	7095.35	3309.54	3785.81	-476.266	LOC106605102	sodium/potassium-transporting ATPase subunit alpha-3-like
1	gene21016:106613958	7259.95	3309.21	3950.74	-641.522	LOC106613958	angiopoietin-related protein 1-like
1	gene40722:106579579	7221.1	3308.68	3912.42	-603.737	LOC106579579	TFIIA-alpha and beta-like factor
1	gene49169:106587948	7142.97	3308.65	3834.33	-525.684	LOC106587948	tumor protein p53-inducible protein 11-like
1	gene22564:106561726	7153.87	3308.58	3845.29	-536.701	LOC106561726	tetraspanin-18-like
1	gene30402:106569126	7274.33	3308.53	3965.81	-657.281	LOC106569126	zinc finger protein SNAI2-like
1	gene51203:106589645	7095.48	3308.47	3787	-478.53	LOC106589645	rho GTPase-activating protein 12-like
1	gene47697:100194512	7112.64	3308.44	3804.21	-495.768	ube2e3	ubiquitin-conjugating enzyme E2E 3 (UBC4/5 homolog%2C yeast)
1	gene4636:100380664	7218.45	3308.26	3910.19	-601.934	LOC100380664	cytoglobin-2
1	gene48851:106587620	7166.83	3308.17	3858.67	-550.5	LOC106587620	tropomyosin alpha-1 chain
1	gene16697:106609776	7170.91	3307.74	3863.17	-555.432	LOC106609776	smoothened homolog
1	gene16216:106609272	7130.54	3307.63	3822.91	-515.279	prkcq	protein kinase C%2C theta
1	gene33399:106572071	7103.71	3307.53	3796.18	-488.648	LOC106572071	potassium voltage-gated channel subfamily D member 1-like
1	gene10722:106604140	7210.46	3307.41	3903.05	-595.646	LOC106604140	matrin-3-like
1	gene41109:106580076	7018.94	3307.4	3711.53	-404.131	LOC106580076	calphotin-like
1	gene21892:106560858	7281.03	3306.87	3974.17	-667.298	st3gal2	ST3 beta-galactoside alpha-2%2C3-sialyltransferase 2
1	gene41518:106580481	7092.65	3306.77	3785.88	-479.107	LOC106580481	noggin-3-like
1	gene43679:106582506	7180.1	3306.69	3873.41	-566.716	LOC106582506	receptor-type tyrosine-protein phosphatase-like N
1	gene30550:106569443	7106.41	3306.04	3800.37	-494.331	LOC106569443	matrix metalloproteinase-14-like
1	gene38119:106577001	7116.65	3306.02	3810.63	-504.602	LOC106577001	protocadherin-15-like
1	gene30350:100380588	7230.95	3305.58	3925.37	-619.79	tbb2a	Tubulin beta-2A chain
1	gene38491:106577395	7040.64	3304.53	3736.11	-431.572	LOC106577395	DNA damage-inducible transcript 4 protein-like
1	gene19157:106612147	7186.69	3304.45	3882.23	-577.78	LOC106612147	transcription factor COE1-like
1	gene24363:106563431	7207.15	3304.43	3902.71	-598.284	LOC106563431	neuronal migration protein doublecortin-like
1	gene33836:106572685	7045.24	3303.42	3741.81	-438.391	LOC106572685	rho guanine nucleotide exchange factor 25-like
1	gene32298:106571119	7183.18	3303.19	3879.99	-576.806	LOC106571119	tumor necrosis factor alpha-induced protein 2-like
1	gene4146:106582009	7349.75	3303.15	4046.6	-743.45	LOC106582009	raftlin-like
1	gene43499:106582334	7068.39	3303	3765.38	-462.382	LOC106582334	diacylglycerol kinase beta-like
1	gene72699:106595358	7191.03	3302.93	3888.1	-585.17	LOC106595358	F-box only protein 10-like
1	gene4030:106580557	7215.37	3302.75	3912.61	-609.862	LOC106580557	potassium voltage-gated channel subfamily V member 1-like
1	gene13771:106606987	7201.11	3302.71	3898.4	-595.692	LOC106606987	cytoglobin-2-like
1	gene25474:106564628	7029.63	3301.89	3727.75	-425.861	LOC106564628	RING finger protein 122-like
1	gene10718:106604146	7388.54	3301.63	4086.91	-785.271	LOC106604146	transforming growth factor-beta-induced protein ig-h3-like
1	gene60377:106594668	7169.86	3301.37	3868.49	-567.114	LOC106594668	fibrillin-1-like
1	gene1716:106612940	7166.89	3301.29	3865.6	-564.315	nkx2-3	NK2 homeobox 3
1	gene6061:106598526	7129.16	3300.56	3828.61	-528.055	LOC106598526	regulator of G-protein signaling 21-like
1	gene33402:106572068	7063.54	3300.01	3763.53	-463.521	LOC106572068	plexin A3
1	gene35054:106573914	7098.07	3299.54	3798.53	-498.986	LOC106573914	arrestin domain-containing protein 2-like
1	gene2341:106564343	7190.69	3299.32	3891.37	-592.047	LOC106564343	protein phosphatase Slingshot homolog 1-like
1	gene48427:106587291	7071.96	3299.31	3772.66	-473.35	LOC106587291	phosphorylase b kinase regulatory subunit beta-like
1	gene46022:100194845	7102.15	3299.31	3802.84	-503.537	svip	small VCP/p97-interacting protein
1	gene15906:106609001	7216.84	3298.71	3918.13	-619.413	LOC106609001	complement C1q-like protein 2
1	gene45046:106583804	7171.14	3298.18	3872.96	-574.779	aspn	asporin
1	gene41375:106579847	7098.35	3297.5	3800.85	-503.351	LOC106579847	bone morphogenetic protein 1-like
1	gene11571:106604927	7239.33	3297	3942.33	-645.331	LOC106604927	Down syndrome cell adhesion molecule-like
1	gene13949:106607163	7201.52	3296.9	3904.62	-607.726	LOC106607163	zinc finger CCCH domain-containing protein 7B-like
1	gene43210:106582139	7211.83	3296.75	3915.08	-618.334	LOC106582139	sushi-repeat-containing protein SRPX-like
1	gene6810:106600490	7196.93	3296.64	3900.29	-603.641	LOC106600490	myelin protein P0-like
1	gene51294:106589740	7037.76	3296.62	3741.14	-444.525	LOC106589740	stonin-1-like
1	gene47145:106585900	7128.92	3296.4	3832.52	-536.124	ddr1	discoidin domain receptor tyrosine kinase 1
1	gene45802:106584527	7257.93	3296.26	3961.67	-665.4	LOC106584527	ferritin%2C heavy subunit-like
1	gene34671:106573506	7230.19	3296.23	3933.96	-637.725	LOC106573506	nuclear receptor ROR-alpha-like
1	gene32350:106571195	7171.75	3296.14	3875.61	-579.468	LOC106571195	ammonium transporter Rh type A-like
1	gene4437:106584872	7034.36	3296.12	3738.24	-442.114	LOC106584872	EGF-containing fibulin-like extracellular matrix protein 1
1	gene2979:100136908	7252.67	3295.57	3957.1	-661.529	nkcc1a	Na/K/2Cl co-transporter
1	gene21404:106560594	7206	3295.42	3910.57	-615.153	LOC106560594	WW domain-containing transcription regulator protein 1-like
1	gene46857:106585366	7130.95	3295.26	3835.69	-540.439	LOC106585366	cAMP-specific 3'%2C5'-cyclic phosphodiesterase 4D-like
1	gene15641:100380692	7171.14	3294.79	3876.34	-581.551	dock11	dedicator of cytokinesis 11
1	gene3932:106579570	7103.77	3294.78	3808.99	-514.219	LOC106579570	regulating synaptic membrane exocytosis protein 2-like
1	gene35878:106574798	7025.59	3294.72	3730.88	-436.162	LOC106574798	growth arrest-specific protein 6-like
1	gene24053:106563299	7158.64	3294.45	3864.19	-569.74	LOC106563299	suppressor APC domain-containing protein 2-like
1	gene11429:106604771	7117.96	3293.99	3823.97	-529.976	LOC106604771	V-type proton ATPase 116 kDa subunit a isoform 3-like
1	gene44295:106583083	7099.08	3293.54	3805.54	-511.996	LOC106583083	nuclear transcription factor Y subunit alpha-like
1	gene42029:106580866	7198.69	3293.46	3905.23	-611.769	LOC106580866	cdc42 effector protein 2-like
1	gene42238:106581198	7109.04	3293.32	3815.72	-522.396	LOC106581198	RIMS-binding protein 2-like
1	gene22972:106562114	7175.59	3293.25	3882.35	-589.1	LOC106562114	ADM-like
1	gene51213:106589655	7257.02	3293.12	3963.91	-670.794	LOC106589655	rho-related GTP-binding protein RhoU-like
1	gene39170:100195401	7093.9	3293.1	3800.81	-507.71	syt4	synaptotagmin IV
1	gene30403:106569124	7335.12	3292.81	4042.31	-749.504	LOC106569124	gamma-1-syntrophin-like
1	gene12275:106605625	7205.5	3292.69	3912.82	-620.132	LOC106605625	uncharacterized LOC106605625
1	gene44279:106583063	7146.88	3292.53	3854.35	-561.817	LOC106583063	von Willebrand factor A domain-containing protein 1-like
1	gene25017:106564155	7171.89	3292.47	3879.42	-586.954	LOC106564155	proto-oncogene vav-like
1	gene18937:100195026	7054.27	3292.22	3762.05	-469.822	clk4	Dual specificity protein kinase CLK4
1	gene37265:106576170	7061.25	3291.94	3769.32	-477.378	LOC106576170	cadherin-like and PC-esterase domain-containing protein 1
1	gene30801:106569692	7032.25	3291.73	3740.52	-448.787	LOC106569692	myomegalin-like
1	gene2135:106562078	7020.82	3291.47	3729.35	-437.875	camk4	calcium/calmodulin-dependent protein kinase IV
1	gene44145:106582941	7155.56	3291.34	3864.21	-572.866	LOC106582941	calcium-dependent secretion activator 1-like
1	gene24194:106563188	7066.17	3291.1	3775.06	-483.957	LOC106563188	smoothelin-like
1	gene40836:106579725	7024.54	3290.41	3734.13	-443.725	trpa1	transient receptor potential cation channel%2C subfamily A%2C member 1
1	gene6347:100380410	7144.15	3290.2	3853.95	-563.752	k6pp	6-phosphofructokinase type C
1	gene16925:106610014	7165.76	3290.03	3875.73	-585.696	LOC106610014	synaptopodin-2-like
1	gene43894:106582727	7067.76	3289.75	3778.01	-488.265	LOC106582727	CD9 antigen-like
1	gene23888:106563063	7160.22	3289.37	3870.85	-581.48	LOC106563063	fibroblast growth factor receptor 1-A-like
1	gene32753:100380480	7179.56	3288.83	3890.73	-601.904	gp132	Probable G-protein coupled receptor 132
1	gene30053:100194836	7272.44	3288.49	3983.96	-695.472	cnn3	Calponin-3
1	gene122:106603693	7209.89	3288.25	3921.64	-633.381	LOC106603693	protein-tyrosine kinase 2-beta-like
1	gene51692:106590144	7085.59	3288.09	3797.51	-509.419	LOC106590144	myomesin-1-like
1	gene33220:106572220	7094.14	3287.39	3806.74	-519.35	LOC106572220	sodium-coupled neutral amino acid transporter 3-like
1	gene22393:106561543	7159.7	3287.33	3872.38	-585.051	lgr5	leucine-rich repeat containing G protein-coupled receptor 5
1	gene28341:106567205	7081.89	3286.91	3794.99	-508.083	LOC106567205	lysine-specific demethylase 5B-B-like
1	gene42317:100380805	7155.59	3286.78	3868.8	-582.02	ma6d1	MAP6 domain-containing protein 1
1	gene11618:106604975	7118.63	3286.74	3831.9	-545.159	LOC106604975	protein atonal homolog 8-like
1	gene15125:106608297	7098.46	3286.41	3812.05	-525.639	LOC106608297	transforming growth factor beta-3-like
1	gene18224:106611281	7164.78	3286.06	3878.72	-592.654	LOC106611281	ELM2 and SANT domain-containing protein 1-like
1	gene49660:106588209	7173.82	3285.86	3887.97	-602.114	LOC106588209	uncharacterized LOC106588209
1	gene25525:106564671	7086.91	3285.74	3801.16	-515.422	LOC106564671	growth factor receptor-bound protein 2-like
1	gene26409:106565569	7075.1	3285.58	3789.52	-503.939	LOC106565569	RNA-binding protein 5-like
1	gene44845:106583657	7248.99	3285.38	3963.62	-678.239	LOC106583657	TOX high mobility group box family member 2-like
1	gene11559:100194681	7445.28	3285.28	4160	-874.722	LOC100194681	heterogeneous nuclear ribonucleoprotein A/B
1	gene1330:106607719	7093.46	3284.86	3808.6	-523.738	LOC106607719	phytanoyl-CoA hydroxylase-interacting protein-like
1	gene18105:106611167	7096.84	3284.83	3812.01	-527.184	LOC106611167	cysteine-rich motor neuron 1 protein-like
1	gene23490:106562635	7199.78	3284.71	3915.07	-630.357	rasl12	RAS-like%2C family 12
1	gene49776:106588467	7189.21	3284.11	3905.1	-620.995	LOC106588467	zinc finger MYM-type protein 4-like
1	gene15531:100195110	7099.85	3283.97	3815.88	-531.91	hgfa	hepatocyte growth factor a
1	gene44653:106583491	7145.83	3283.39	3862.45	-579.059	LOC106583491	DENN domain-containing protein 2D-like
1	gene28632:106567524	7184.15	3282.84	3901.31	-618.466	LOC106567524	transcription factor 7-like 2
1	gene35830:106574746	7208.67	3282.83	3925.84	-643.014	LOC106574746	mucin-2-like
1	gene2304:106563948	7095.37	3282.68	3812.69	-530.009	LOC106563948	mothers against decapentaplegic homolog 4-like
1	gene28259:106567132	7314.71	3282.64	4032.07	-749.434	LOC106567132	adipolin-like
1	gene3483:106575195	7076.84	3282.54	3794.3	-511.761	LOC106575195	tumor necrosis factor receptor superfamily member 5-like
1	gene40566:106579490	7223.42	3282.49	3940.93	-658.436	LOC106579490	disco-interacting protein 2 homolog C-like
1	gene11976:106605335	7088.45	3282.25	3806.2	-523.954	LOC106605335	semaphorin-6D-like
1	gene13469:106606823	7045.87	3282.24	3763.62	-481.376	LOC106606823	CD97 antigen-like
1	gene51422:106589865	7152.17	3281.76	3870.41	-588.645	LOC106589865	chromobox protein homolog 2-like
1	gene64305:106593277	7185.9	3281.37	3904.53	-623.168	LOC106593277	ephrin type-B receptor 4-like
1	gene27574:106566489	7093.81	3280.8	3813.01	-532.216	LOC106566489	scavenger receptor cysteine-rich type 1 protein M130-like
1	gene231:106560797	7285.48	3280.32	4005.16	-724.837	LOC106560797	cathepsin L1-like
1	gene29047:106567848	7026.18	3280.24	3745.95	-465.712	LOC106567848	glutamate receptor 3-like
1	gene58523:106593628	7171.21	3279.64	3891.56	-611.922	LOC106593628	fibronectin-like
1	gene11383:106604736	7025.59	3279.37	3746.22	-466.852	LOC106604736	phosphatidylinositol 3%2C4%2C5-trisphosphate 5-phosphatase 2B-like
1	gene2075:106561653	7138.81	3279.34	3859.46	-580.117	rabgap1	RAB GTPase activating protein 1
1	gene19844:106612859	7154.7	3279.32	3875.38	-596.06	LOC106612859	scavenger receptor class F member 1-like
1	gene2343:106564485	7078.46	3278.98	3799.48	-520.498	LOC106564485	transmembrane protein 119-like
1	gene28049:106566949	7066.92	3278.91	3788	-509.089	LOC106566949	agrin-like
1	gene47659:106586430	7110.5	3278.82	3831.68	-552.853	LOC106586430	zinc finger protein GLI2-like
1	gene27758:106566619	7160.86	3278.54	3882.32	-603.771	LOC106566619	interleukin-17 receptor E-like
1	gene4141:106581966	7006.46	3278.47	3727.99	-449.517	LOC106581966	neurogenic locus notch homolog protein 1-like
1	gene1402:106608472	7129.57	3278.21	3851.37	-573.161	LOC106608472	testican-2-like
1	gene68647:106596453	7096.34	3278.02	3818.32	-540.307	LOC106596453	small proline-rich protein 3-like
1	gene27892:106566895	7161.15	3277.76	3883.39	-605.636	LOC106566895	histone deacetylase 7-like
1	gene70527:106591857	7188.54	3277.49	3911.06	-633.572	LOC106591857	adipocyte plasma membrane-associated protein-like
1	gene57152:106592469	7160.37	3277.47	3882.89	-605.417	LOC106592469	protein FAM184B-like
1	gene79898:106593585	7168.57	3276.87	3891.7	-614.836	LOC106593585	hypoxia-inducible factor 1-alpha-like
1	gene24190:100380666	7182.44	3276.72	3905.72	-628.998	LOC100380666	eosinophil peroxidase
1	gene38061:106576952	7088.66	3276.57	3812.09	-535.519	LOC106576952	ras guanyl-releasing protein 3-like
1	gene11705:106605067	7101.35	3276.5	3824.84	-548.341	LOC106605067	nuclear factor of activated T-cells%2C cytoplasmic 1-like
1	gene22031:106561202	7160.95	3276.47	3884.48	-608.005	LOC106561202	semaphorin-3D-like
1	gene15622:106608761	7142.63	3275.84	3866.79	-590.945	LOC106608761	tumor necrosis factor ligand superfamily member 12-like
1	gene79760:106591842	7179.82	3275.68	3904.14	-628.46	LOC106591842	complement C1q subcomponent subunit C-like
1	gene33903:106572747	7284.58	3275.45	4009.13	-733.686	LOC106572747	plexin-B1-like
1	gene41622:106580503	7114.37	3274.98	3839.4	-564.42	LOC106580503	zinc finger protein 703-like
1	gene50394:106588819	7168.87	3274.34	3894.54	-620.197	LOC106588819	stathmin-2-like
1	gene53473:106592282	7061.67	3274.33	3787.34	-513.012	LOC106592282	serine/threonine-protein kinase receptor R3-like
1	gene17074:106610170	7162.63	3274.23	3888.39	-614.159	LOC106610170	heart- and neural crest derivatives-expressed protein 2
1	gene45768:106584490	7061.65	3273.91	3787.74	-513.834	LOC106584490	cyclin-dependent kinase inhibitor 1B-like
1	gene20687:106613666	7309.8	3273.86	4035.94	-762.073	LOC106613666	unconventional myosin-IXb-like
1	gene9124:106602706	7171.21	3273.81	3897.4	-623.585	LOC106602706	uncharacterized LOC106602706
1	gene35374:106574325	7099.63	3273.69	3825.94	-552.246	LOC106574325	neuropilin-2-like
1	gene813:106601921	7102.19	3272.94	3829.24	-556.301	akap6	A kinase (PRKA) anchor protein 6
1	gene37482:106576418	7051.35	3272.9	3778.45	-505.557	LOC106576418	aryl hydrocarbon receptor nuclear translocator-like protein 2
1	gene41539:106580419	7177.65	3272.36	3905.29	-632.93	LOC106580419	bacteriophage SPP1 adsorption protein YueB-like
1	gene25371:106564525	7023.45	3272.28	3751.17	-478.888	LOC106564525	platelet-derived growth factor subunit A-like
1	gene21980:106561152	7104.84	3272.25	3832.6	-560.348	LOC106561152	talin-2-like
1	gene51912:106590366	7094.96	3272.08	3822.88	-550.796	LOC106590366	aspartyl/asparaginyl beta-hydroxylase-like
1	gene11769:106605123	7087.02	3272.08	3814.94	-542.864	LOC106605123	protein eva-1 homolog B-like
1	gene23185:106562341	7101.38	3271.64	3829.74	-558.107	LOC106562341	ras-related protein R-Ras2-like
1	gene30320:106569198	7063.73	3271.44	3792.28	-520.838	LOC106569198	pre-B-cell leukemia transcription factor 1-like
1	gene22968:106562117	7087.12	3271.17	3815.95	-544.781	LOC106562117	AT-rich interactive domain-containing protein 3B-like
1	gene7638:106601266	7077.43	3270.9	3806.53	-535.634	LOC106601266	ADP-ribosylation factor-like protein 4D
1	gene36373:106575290	7149.53	3270.69	3878.84	-608.154	gemin8	gem (nuclear organelle) associated protein 8
1	gene28992:106567899	7088.19	3270.64	3817.55	-546.917	LOC106567899	P2Y purinoceptor 3-like
1	gene16347:106609413	7162.43	3270.54	3891.89	-621.355	LOC106609413	synaptotagmin-1-like
1	gene50492:106588919	7200.76	3270.49	3930.27	-659.782	LOC106588919	uncharacterized LOC106588919
1	gene14167:106607229	7080.01	3270.39	3809.61	-539.216	LOC106607229	voltage-dependent L-type calcium channel subunit beta-1-like
1	gene25376:106564527	7175.92	3270.39	3905.53	-635.142	LOC106564527	hematopoietic lineage cell-specific protein-like
1	gene41316:106579899	7161.45	3269.64	3891.81	-622.175	LOC106579899	uncharacterized LOC106579899
1	gene6564:106599824	7122.84	3269.54	3853.3	-583.764	LOC106599824	arf-GAP with GTPase%2C ANK repeat and PH domain-containing protein 3-like
1	gene7559:106601199	7229.12	3268.91	3960.21	-691.302	LOC106601199	myosin-10-like
1	gene51865:106590250	7159.68	3268.73	3890.95	-622.224	bmp6	bone morphogenetic protein 6
1	gene16390:106609502	7242.65	3268.59	3974.06	-705.47	LOC106609502	tubby-related protein 3-like
1	gene25103:106564242	7283.88	3268.06	4015.82	-747.767	LOC106564242	GTPase IMAP family member 7-like
1	gene10308:106603746	7143.61	3267.9	3875.71	-607.81	LOC106603746	double C2-like domain-containing protein beta
1	gene6561:106599812	7045.22	3267.86	3777.36	-509.504	pcmtd1	protein-L-isoaspartate (D-aspartate) O-methyltransferase domain containing 1
1	gene11680:106605032	7107.96	3267.68	3840.28	-572.599	LOC106605032	NADP-dependent malic enzyme-like
1	gene10264:106603710	7108.78	3267.6	3841.18	-573.576	LOC106603710	glycerophosphodiester phosphodiesterase domain-containing protein 5-like
1	gene20064:106612954	7062.51	3267.1	3795.41	-528.317	LOC106612954	serine/threonine-protein kinase ULK2-like
[truncated: 11,526 more rows]
