# Supplementary material for: Transkingdom network analysis provides insight into host-microbiome interactions in Atlantic salmon
Source: Comput Struct Biotechnol J. 2021 Jan 29;19:1028–34. doi: 10.1016/j.csbj.2021.01.038 (PMC7876536; doi:10.1016/j.csbj.2021.01.038)
Supplement: Supplementary table 2 [file mmc3.xlsx]

## Sheet: Sheet1
Module	OTU_name	kTotal	kWithin	kOut	kDiff	Domain	Phylum	Class	Order	Family	Genus	Species
1	OTU_10	25.5103	14.5661	10.9441	3.62199	Bacteria	Firmicutes	Bacilli	Lactobacillales	Enterococcaceae	Vagococcus	Unclassified_Vagococcus_10
1	OTU_1	23.9742	13.454	10.5203	2.93367	Bacteria	Firmicutes	Clostridia	Clostridiales	Peptostreptococcaceae	Peptostreptococcus	Unclassified_Peptostreptococcus_1
1	OTU_2	22.5788	13.2822	9.29656	3.98563	Bacteria	Firmicutes	Clostridia	Clostridiales	Peptostreptococcaceae	Peptostreptococcus	Unclassified_Peptostreptococcus_2
1	OTU_14	24.9276	13.1408	11.7869	1.3539	Bacteria	Firmicutes	Bacilli	Lactobacillales	Streptococcaceae	Lactococcus	Unclassified_Lactococcus_14
1	OTU_11	22.8336	12.4002	10.4334	1.96683	Bacteria	Firmicutes	Bacilli	Lactobacillales	Streptococcaceae	Lactococcus	Unclassified_Lactococcus_11
1	OTU_5	20.2118	12.0276	8.18418	3.84344	Bacteria	Firmicutes	Clostridia	Clostridiales	Unclassified_Clostridiales_5	Peptoniphilus	Unclassified_Peptoniphilus_5
1	OTU_13	22.1396	11.918	10.2215	1.69648	Bacteria	Firmicutes	Bacilli	Lactobacillales	Lactobacillaceae	Lactobacillus	Unclassified_Lactobacillus_13
1	OTU_15	18.7255	10.6253	8.10029	2.52497	Bacteria	Actinobacteria	Actinobacteria	Coriobacteriales	Coriobacteriaceae	Denitrobacterium	Unclassified_Denitrobacterium_15
1	OTU_19	18.2738	10.4187	7.85508	2.56361	Bacteria	Firmicutes	Bacilli	Lactobacillales	Carnobacteriaceae	Carnobacterium	Unclassified_Carnobacterium_19
1	OTU_16	20.2185	10.3674	9.85116	0.516209	Bacteria	Firmicutes	Bacilli	Lactobacillales	Lactobacillaceae	Lactobacillus	Unclassified_Lactobacillus_16
1	OTU_24	18.5056	9.93687	8.56873	1.36814	Bacteria	Firmicutes	Bacilli	Lactobacillales	Streptococcaceae	Streptococcus	Unclassified_Streptococcus_24
1	OTU_21	19.8705	9.85499	10.0155	-0.160487	Bacteria	Firmicutes	Clostridia	Clostridiales	Lachnospiraceae	Robinsoniella	Unclassified_Robinsoniella
1	OTU_17	19.3803	9.75557	9.6247	0.13087	Bacteria	Firmicutes	Bacilli	Lactobacillales	Leuconostocaceae	Weissella	Unclassified_Weissella_17
1	OTU_35	18.5573	9.41125	9.14601	0.26524	Bacteria	Actinobacteria	Actinobacteria	Coriobacteriales	Coriobacteriaceae	Atopobium	Unclassified_Atopobium_35
1	OTU_6	15.4202	9.24104	6.17919	3.06184	Bacteria	Firmicutes	Clostridia	Clostridiales	Unclassified_Clostridiales_6	Gallicola	Unclassified_Gallicola_6
1	OTU_22	16.5673	8.98598	7.5813	1.40469	Bacteria	Firmicutes	Clostridia	Clostridiales	Clostridiaceae	Clostridium	Unclassified_Clostridium_22
1	OTU_71	17.0753	8.60946	8.46583	0.143633	Bacteria	Firmicutes	Clostridia	Clostridiales	Unclassified_Clostridiales_71	Mogibacterium	Unclassified_Mogibacterium_71
1	OTU_27	14.6056	8.26094	6.34467	1.91626	Bacteria	Firmicutes	Bacilli	Lactobacillales	Carnobacteriaceae	Granulicatella	Unclassified_Granulicatella_27
1	OTU_429	15.4414	8.22264	7.2188	1.00384	Bacteria	Firmicutes	Bacilli	Lactobacillales	Enterococcaceae	Vagococcus	Unclassified_Vagococcus_429
1	OTU_1045	13.3106	7.46678	5.8438	1.62297	Bacteria	Firmicutes	Bacilli	Lactobacillales	Carnobacteriaceae	Carnobacterium	Unclassified_Carnobacterium_1045
1	OTU_65	16.1927	7.35966	8.83301	-1.47334	Bacteria	Firmicutes	Clostridia	Clostridiales	Clostridiaceae	Clostridium	Unclassified_Clostridium_65
1	OTU_1684	13.9939	7.2258	6.76811	0.457691	Bacteria	Firmicutes	Clostridia	Clostridiales	Unclassified_Clostridiales_1684	Peptoniphilus	Unclassified_Peptoniphilus_1684
1	OTU_77	15.439	7.17915	8.2599	-1.08075	Bacteria	Firmicutes	Bacilli	Bacillales	Bacillaceae	Lysinibacillus	Unclassified_Lysinibacillus_77
1	OTU_46	14.2601	7.02218	7.23797	-0.215785	Bacteria	Firmicutes	Bacilli	Lactobacillales	Carnobacteriaceae	Trichococcus	Unclassified_Trichococcus_46
1	OTU_9	18.3667	6.99815	11.3686	-4.37041	Bacteria	Cyanobacteria	Oscillatoriophycideae	Chroococcales	Xenococcaceae	Chroococcidiopsis	Unclassified_Chroococcidiopsis_9
1	OTU_45	15.6627	6.88036	8.78229	-1.90193	Bacteria	Firmicutes	Clostridia	Clostridiales	Ruminococcaceae	Faecalibacterium	Unclassified_Faecalibacterium_45
1	OTU_76	15.7411	6.73369	9.00738	-2.27369	Bacteria	Actinobacteria	Actinobacteria	Actinomycetales	Pseudonocardiaceae	Saccharopolyspora	Unclassified_Saccharopolyspora_76
1	OTU_30	14.6461	6.53522	8.11092	-1.57569	Bacteria	Proteobacteria	Gammaproteobacteria	Oceanospirillales	Halomonadaceae	Halomonas	Unclassified_Halomonas_30
1	OTU_115	15.0776	6.45934	8.61827	-2.15893	Bacteria	Firmicutes	Bacilli	Lactobacillales	Enterococcaceae	Enterococcus	Unclassified_Enterococcus_115
1	OTU_62	15.7726	6.2932	9.47939	-3.18619	Bacteria	Firmicutes	Bacilli	Lactobacillales	Streptococcaceae	Streptococcus	Unclassified_Streptococcus_62
1	OTU_33	13.4145	6.14243	7.27204	-1.12961	Bacteria	Proteobacteria	Gammaproteobacteria	Alteromonadales	Pseudoalteromonadaceae	Pseudoalteromonas	Unclassified_Pseudoalteromonas_33
1	OTU_85	12.9363	6.12666	6.8096	-0.682934	Bacteria	Firmicutes	Bacilli	Lactobacillales	Leuconostocaceae	Weissella	Unclassified_Weissella_85
1	OTU_674	12.7722	6.11729	6.65493	-0.537647	Bacteria	Firmicutes	Clostridia	Clostridiales	Unclassified_Clostridiales_674	Anaerovorax	Unclassified_Anaerovorax_674
1	OTU_64	11.3837	5.91742	5.46627	0.451156	Bacteria	Firmicutes	Clostridia	Clostridiales	Peptococcaceae	Peptococcus	Unclassified_Peptococcus_64
1	OTU_108	12.1606	5.44276	6.71782	-1.27506	Bacteria	Firmicutes	Clostridia	Clostridiales	Unclassified_Clostridiales_108	Anaerovorax	Unclassified_Anaerovorax_108
1	OTU_12	11.8884	5.05534	6.83303	-1.77769	Bacteria	Proteobacteria	Alphaproteobacteria	Rhizobiales	Bradyrhizobiaceae	Bradyrhizobium	Unclassified_Bradyrhizobium_12
1	OTU_91	11.7784	5.04012	6.73831	-1.69819	Bacteria	Firmicutes	Bacilli	Bacillales	Planococcaceae	Kurthia	Unclassified_Kurthia
1	OTU_63	11.2248	4.89024	6.33457	-1.44433	Bacteria	Firmicutes	Bacilli	Lactobacillales	Leuconostocaceae	Weissella	Unclassified_Weissella_63
1	OTU_40	12.2783	4.78427	7.49402	-2.70975	Bacteria	Firmicutes	Clostridia	Clostridiales	Peptostreptococcaceae	Peptostreptococcus	Unclassified_Peptostreptococcus_40
1	OTU_116	11.6596	4.56264	7.09695	-2.53431	Bacteria	Firmicutes	Bacilli	Bacillales	Planococcaceae	Sporosarcina	Unclassified_Sporosarcina_116
1	OTU_60	10.2209	4.52236	5.6985	-1.17614	Bacteria	Firmicutes	Bacilli	Bacillales	Bacillaceae	Bacillus	Unclassified_Bacillus_60
1	OTU_34	11.5176	4.25787	7.25971	-3.00184	Bacteria	Firmicutes	Bacilli	Lactobacillales	Lactobacillaceae	Lactobacillus	Unclassified_Lactobacillus_34
1	OTU_61	9.78146	4.19653	5.58494	-1.38841	Bacteria	Firmicutes	Clostridia	Clostridiales	Unclassified_Clostridiales_61	Anaerovorax	Unclassified_Anaerovorax_61
1	OTU_102	10.4196	4.17018	6.24946	-2.07927	Bacteria	Firmicutes	Clostridia	Clostridiales	Eubacteriaceae	Pseudoramibacter	Unclassified_Pseudoramibacter_102
1	OTU_47	4.32313	1.63504	2.68809	-1.05305	Bacteria	Proteobacteria	Betaproteobacteria	Burkholderiales	Burkholderiaceae	Ralstonia	Unclassified_Ralstonia
2	OTU_20	9.24717	3.87567	5.3715	-1.49583	Bacteria	Proteobacteria	Gammaproteobacteria	Vibrionales	Vibrionaceae	Photobacterium	Unclassified_Photobacterium_20
2	OTU_7	9.48226	3.59666	5.8856	-2.28894	Bacteria	Proteobacteria	Alphaproteobacteria	Rhodobacterales	Rhodobacteraceae	Tropicibacter	Unclassified_Tropicibacter_7
2	OTU_4	13.8734	3.21417	10.6593	-7.4451	Bacteria	Cyanobacteria	Unclassified_Cyanobacteria_4	Oscillatoriales	Unclassified_Oscillatoriales_4	Planktothrix	Unclassified_Planktothrix_4
2	OTU_82	8.78116	2.64149	6.13967	-3.49818	Bacteria	Proteobacteria	Gammaproteobacteria	Alteromonadales	Moritellaceae	Moritella	Unclassified_Moritella_82
2	OTU_141	8.81209	2.5798	6.23229	-3.65249	Bacteria	Fusobacteria	Fusobacteriia	Fusobacteriales	Fusobacteriaceae	Fusobacterium	Unclassified_Fusobacterium_141
2	OTU_37	8.19936	2.44602	5.75334	-3.30732	Bacteria	Fusobacteria	Fusobacteriia	Fusobacteriales	Fusobacteriaceae	Psychrilyobacter	Unclassified_Psychrilyobacter
2	OTU_1386	6.7548	2.39606	4.35874	-1.96268	Bacteria	Proteobacteria	Gammaproteobacteria	Vibrionales	Vibrionaceae	Photobacterium	Unclassified_Photobacterium_1386
2	OTU_104	8.77821	2.31854	6.45967	-4.14113	Bacteria	Bacteroidetes	Bacteroidia	Bacteroidales	Bacteroidaceae	Bacteroides	Unclassified_Bacteroides_104
2	OTU_25	7.85077	2.28219	5.56858	-3.2864	Bacteria	Fusobacteria	Fusobacteriia	Fusobacteriales	Fusobacteriaceae	Cetobacterium	Unclassified_Cetobacterium_25
2	OTU_154	8.15073	1.93227	6.21845	-4.28618	Bacteria	Bacteroidetes	Bacteroidia	Bacteroidales	Bacteroidaceae	Bacteroides	Unclassified_Bacteroides_154
2	OTU_94	7.7218	1.76162	5.96018	-4.19856	Bacteria	Fusobacteria	Fusobacteriia	Fusobacteriales	Fusobacteriaceae	Fusobacterium	Unclassified_Fusobacterium_94
2	OTU_132	7.13368	1.60639	5.5273	-3.92091	Bacteria	Firmicutes	Erysipelotrichia	Erysipelotrichales	Erysipelotrichaceae	Bulleidia	Unclassified_Bulleidia_132
2	OTU_169	5.70458	1.49489	4.20969	-2.7148	Bacteria	Bacteroidetes	Bacteroidia	Bacteroidales	Bacteroidaceae	Bacteroides	Unclassified_Bacteroides_169
2	OTU_214	6.25788	1.47757	4.7803	-3.30273	Bacteria	Bacteroidetes	Bacteroidia	Bacteroidales	Bacteroidaceae	Bacteroides	Unclassified_Bacteroides_214
2	OTU_136	5.28011	1.46741	3.8127	-2.34529	Bacteria	Firmicutes	Clostridia	Clostridiales	Lachnospiraceae	Oribacterium	Unclassified_Oribacterium
2	OTU_461	6.01194	1.35155	4.66039	-3.30884	Bacteria	Bacteroidetes	Flavobacteriia	Flavobacteriales	Flavobacteriaceae	Myroides	Unclassified_Myroides_461
2	OTU_98	4.61192	1.33732	3.27459	-1.93727	Bacteria	Proteobacteria	Gammaproteobacteria	Aeromonadales	Aeromonadaceae	Aeromonas	Unclassified_Aeromonas_98
2	OTU_384	5.6476	1.22982	4.41778	-3.18796	Bacteria	Cyanobacteria	Unclassified_Cyanobacteria_384	Oscillatoriales	Unclassified_Oscillatoriales_384	Planktothrix	Unclassified_Planktothrix_384
2	OTU_641	5.28783	1.1906	4.09723	-2.90664	Bacteria	Proteobacteria	Gammaproteobacteria	Pseudomonadales	Moraxellaceae	Acinetobacter	Unclassified_Acinetobacter_641
2	OTU_498	4.92176	1.16664	3.75512	-2.58848	Bacteria	Bacteroidetes	Sphingobacteriia	Sphingobacteriales	Sphingobacteriaceae	Sphingobacterium	Unclassified_Sphingobacterium_498
2	OTU_170	3.41843	1.06957	2.34886	-1.27929	Bacteria	Firmicutes	Negativicutes	Selenomonadales	Acidaminococcaceae	Phascolarctobacterium	Unclassified_Phascolarctobacterium
2	OTU_3	3.61774	0.974455	2.64328	-1.66883	Bacteria	Cyanobacteria	Unclassified_Cyanobacteria_3	Oscillatoriales	Unclassified_Oscillatoriales_3	Planktothrix	Unclassified_Planktothrix_3
3	OTU_168	5.49648	4.05335	1.44313	2.61022	Bacteria	Actinobacteria	Actinobacteria	Actinomycetales	Pseudonocardiaceae	Sciscionella	Unclassified_Sciscionella_168
3	OTU_207	5.52515	4.04794	1.4772	2.57074	Bacteria	Proteobacteria	Gammaproteobacteria	Oceanospirillales	Litoricolaceae	Litoricola	Unclassified_Litoricola_207
3	OTU_165	4.94696	3.72362	1.22334	2.50028	Bacteria	Cyanobacteria	Unclassified_Cyanobacteria_165	Oscillatoriales	Unclassified_Oscillatoriales_165	Planktothrix	Unclassified_Planktothrix_165
3	OTU_137	4.99319	3.65426	1.33893	2.31533	Bacteria	Actinobacteria	Actinobacteria	Actinomycetales	Nocardioidaceae	Flindersiella	Unclassified_Flindersiella_137
3	OTU_258	4.81706	3.45199	1.36507	2.08692	Bacteria	Synergistetes	Synergistia	Synergistales	Synergistaceae	Thermanaerovibrio	Unclassified_Thermanaerovibrio_258
3	OTU_128	4.37974	3.31195	1.06778	2.24417	Bacteria	Actinobacteria	Actinobacteria	Actinomycetales	Micrococcaceae	Acaricomes	Unclassified_Acaricomes
3	OTU_26	4.63151	3.00201	1.6295	1.37252	Bacteria	Proteobacteria	Gammaproteobacteria	Pseudomonadales	Pseudomonadaceae	Pseudomonas	Unclassified_Pseudomonas_26
3	OTU_42	2.62521	1.85964	0.765579	1.09406	Bacteria	Firmicutes	Bacilli	Lactobacillales	Enterococcaceae	Enterococcus	Unclassified_Enterococcus_42
3	OTU_36	3.47324	1.6956	1.77764	-0.0820448	Bacteria	Proteobacteria	Alphaproteobacteria	Rhodobacterales	Rhodobacteraceae	Loktanella	Unclassified_Loktanella_36
3	OTU_49	2.50258	1.4414	1.06119	0.380211	Bacteria	Firmicutes	Bacilli	Bacillales	Staphylococcaceae	Staphylococcus	Unclassified_Staphylococcus_49
3	OTU_92	2.48597	1.29279	1.19319	0.0996028	Bacteria	Proteobacteria	Alphaproteobacteria	Rhizobiales	Rhizobiaceae	Rhizobium	Unclassified_Rhizobium_92
3	OTU_74	3.15295	1.14908	2.00387	-0.854795	Bacteria	Proteobacteria	Alphaproteobacteria	Sphingomonadales	Erythrobacteraceae	Altererythrobacter	Unclassified_Altererythrobacter_74
3	OTU_255	2.46393	1.09442	1.36951	-0.275096	Bacteria	Proteobacteria	Gammaproteobacteria	Pseudomonadales	Pseudomonadaceae	Pseudomonas	Unclassified_Pseudomonas_255
3	OTU_156	2.16247	1.09238	1.07009	0.0222917	Bacteria	Proteobacteria	Alphaproteobacteria	Sphingomonadales	Sphingomonadaceae	Sphingobium	Unclassified_Sphingobium
4	OTU_398	3.42221	1.73968	1.68253	0.0571524	Bacteria	Proteobacteria	Gammaproteobacteria	Chromatiales	Chromatiaceae	Rheinheimera	Unclassified_Rheinheimera_398
4	OTU_117	3.20863	1.42561	1.78302	-0.357402	Bacteria	Proteobacteria	Gammaproteobacteria	Pseudomonadales	Pseudomonadaceae	Pseudomonas	Unclassified_Pseudomonas_117
4	OTU_81	3.12883	1.24334	1.88549	-0.642147	Bacteria	Proteobacteria	Gammaproteobacteria	Alteromonadales	Psychromonadaceae	Psychromonas	Unclassified_Psychromonas_81
4	OTU_41	3.4455	1.00764	2.43786	-1.43022	Bacteria	Proteobacteria	Gammaproteobacteria	Pseudomonadales	Moraxellaceae	Perlucidibaca	Unclassified_Perlucidibaca
4	OTU_278	2.40405	0.938715	1.46534	-0.526623	Bacteria	Proteobacteria	Gammaproteobacteria	Alteromonadales	Shewanellaceae	Shewanella	Unclassified_Shewanella_278
4	OTU_140	2.88385	0.895978	1.98787	-1.09189	Bacteria	Bacteroidetes	Flavobacteriia	Flavobacteriales	Flavobacteriaceae	Ulvibacter	Unclassified_Ulvibacter_140
4	OTU_39	2.73428	0.888947	1.84533	-0.956384	Bacteria	Proteobacteria	Gammaproteobacteria	Oceanospirillales	Oceanospirillaceae	Thalassolituus	Unclassified_Thalassolituus
4	OTU_146	2.34105	0.842347	1.4987	-0.656354	Bacteria	Proteobacteria	Gammaproteobacteria	Pseudomonadales	Moraxellaceae	Alkanindiges	Unclassified_Alkanindiges_146
5	OTU_259	2.9585	0.761033	2.19746	-1.43643	Bacteria	Bacteroidetes	Flavobacteriia	Flavobacteriales	Flavobacteriaceae	Subsaxibacter	Unclassified_Subsaxibacter
5	OTU_244	2.68696	0.690245	1.99672	-1.30647	Bacteria	Bacteroidetes	Flavobacteriia	Flavobacteriales	Flavobacteriaceae	Aequorivita	Unclassified_Aequorivita
5	OTU_213	2.14966	0.510334	1.63932	-1.12899	Bacteria	Proteobacteria	Alphaproteobacteria	Caulobacterales	Caulobacteraceae	Brevundimonas	Unclassified_Brevundimonas_213
5	OTU_183	1.89561	0.4268	1.46881	-1.04201	Bacteria	Firmicutes	Negativicutes	Selenomonadales	Veillonellaceae	Propionispira	Unclassified_Propionispira_183
5	OTU_106	2.04056	0.389963	1.6506	-1.26063	Bacteria	Proteobacteria	Gammaproteobacteria	Pseudomonadales	Moraxellaceae	Psychrobacter	Unclassified_Psychrobacter_106
5	OTU_293	1.83517	0.282278	1.55289	-1.27061	Bacteria	Proteobacteria	Alphaproteobacteria	Sphingomonadales	Sphingomonadaceae	Sphingopyxis	Unclassified_Sphingopyxis
