# Supplementary material for: Transkingdom network analysis provides insight into host-microbiome interactions in Atlantic salmon
Source: Comput Struct Biotechnol J. 2021 Jan 29;19:1028–34. doi: 10.1016/j.csbj.2021.01.038 (PMC7876536; doi:10.1016/j.csbj.2021.01.038)
Supplement: Supplementary table 3 [file mmc4.xlsx]

## Sheet: Sheet1
Module	GO.ID	Term	Observed	Expected	p-value	Median corr.	Max corr.
1	GO:0022617	extracellular matrix disassembly	47	7.28	5.6e-27	0.862	0.957
1	GO:0030198	extracellular matrix organization	132	28.22	3.9e-26	0.862	0.957
1	GO:0030574	collagen catabolic process	32	3.68	6.4e-19	0.864	0.957
1	GO:0048557	embryonic digestive tract morphogenesis	20	2.98	3.8e-12	0.831	0.933
1	GO:0001525	angiogenesis	103	38.77	7.6e-11	0.845	0.957
1	GO:0035987	endodermal cell differentiation	28	5.25	1.1e-10	0.854	0.957
1	GO:0021915	neural tube development	44	18.35	1.2e-10	0.849	0.934
1	GO:0070208	protein heterotrimerization	13	1.23	1.5e-10	0.855	0.906
1	GO:0030199	collagen fibril organization	21	3.79	2.1e-10	0.856	0.924
1	GO:0010812	negative regulation of cell-substrate ad...	31	6.11	6e-10	0.852	0.947
1	GO:0031960	response to corticosteroid	32	15.93	1.1e-08	0.851	0.913
1	GO:0008285	negative regulation of cell proliferatio...	112	57.85	1.1e-08	0.842	0.952
1	GO:0001501	skeletal system development	116	45.56	1.4e-08	0.856	0.935
1	GO:0048754	branching morphogenesis of an epithelial...	54	18.8	1.6e-08	0.843	0.92
1	GO:0007155	cell adhesion	205	90.88	1.6e-08	0.852	0.954
1	GO:0001657	ureteric bud development	29	8.33	1.9e-08	0.835	0.913
1	GO:0071230	cellular response to amino acid stimulus	19	4.1	3.2e-08	0.853	0.954
1	GO:0010952	positive regulation of peptidase activit...	27	14.1	3.2e-08	0.85	0.947
1	GO:0060346	bone trabecula formation	10	1.02	4.4e-08	0.863	0.916
1	GO:1902748	positive regulation of lens fiber cell d...	5	0.16	7e-08	0.887	0.934
1	GO:0048103	somatic stem cell division	16	4.2	1.2e-07	0.857	0.934
1	GO:0008360	regulation of cell shape	39	15.27	1.6e-07	0.847	0.917
1	GO:0001568	blood vessel development	151	58.04	1.8e-07	0.852	0.957
1	GO:0042476	odontogenesis	47	11.77	2.2e-07	0.839	0.933
1	GO:1903056	regulation of melanosome organization	5	0.18	2.4e-07	0.887	0.934
1	GO:0072277	metanephric glomerular capillary formati...	6	0.31	2.5e-07	0.825	0.933
1	GO:0097094	craniofacial suture morphogenesis	12	1.67	3e-07	0.859	0.917
1	GO:0007528	neuromuscular junction development	26	9.27	3e-07	0.846	0.924
1	GO:0007411	axon guidance	110	53.44	3.2e-07	0.854	0.957
1	GO:0060325	face morphogenesis	18	4.31	3.5e-07	0.852	0.933
1	GO:0060411	cardiac septum morphogenesis	18	6	4.4e-07	0.837	0.907
1	GO:0042475	odontogenesis of dentin-containing tooth	24	7.57	5.3e-07	0.828	0.933
1	GO:0043589	skin morphogenesis	8	0.76	5.5e-07	0.87	0.947
1	GO:0010718	positive regulation of epithelial to mes...	20	3.71	8.2e-07	0.853	0.92
1	GO:0030514	negative regulation of BMP signaling pat...	21	4.88	8.7e-07	0.848	0.915
1	GO:0030282	bone mineralization	29	9.63	9.6e-07	0.856	0.918
1	GO:0072284	metanephric S-shaped body morphogenesis	6	0.39	1.3e-06	0.825	0.933
1	GO:0070571	negative regulation of neuron projection...	7	0.89	1.3e-06	0.871	0.896
1	GO:0033603	positive regulation of dopamine secretio...	8	0.84	1.3e-06	0.867	0.896
1	GO:0030335	positive regulation of cell migration	80	37.02	1.7e-06	0.853	0.933
1	GO:0072075	metanephric mesenchyme development	9	1.57	2e-06	0.825	0.933
1	GO:0051058	negative regulation of small GTPase medi...	19	4.83	2.1e-06	0.84	0.923
1	GO:0003162	atrioventricular node development	6	0.26	2.2e-06	0.835	0.899
1	GO:0035790	platelet-derived growth factor receptor-...	6	0.37	2.2e-06	0.847	0.933
1	GO:0060768	regulation of epithelial cell proliferat...	8	1.17	2.2e-06	0.852	0.918
1	GO:0006936	muscle contraction	57	28.74	2.2e-06	0.842	0.922
1	GO:0003270	Notch signaling pathway involved in regu...	4	0.13	2.3e-06	0.852	0.899
1	GO:0021834	chemorepulsion involved in embryonic olf...	4	0.13	2.3e-06	0.84	0.913
1	GO:0021972	corticospinal neuron axon guidance throu...	4	0.13	2.3e-06	0.84	0.913
1	GO:0050929	induction of negative chemotaxis	4	0.13	2.3e-06	0.84	0.913
2	GO:0006886	intracellular protein transport	205	101.16	1e-30	0.865	0.973
2	GO:0006890	retrograde vesicle-mediated transport, G...	30	3.3	4.2e-21	0.894	0.955
2	GO:0048205	COPI coating of Golgi vesicle	21	1.48	5e-20	0.89	0.955
2	GO:0018279	protein N-linked glycosylation via aspar...	46	10.28	1.3e-17	0.89	0.97
2	GO:0002119	nematode larval development	94	38.2	3.1e-17	0.865	0.97
2	GO:0006888	ER to Golgi vesicle-mediated transport	70	10.25	1.3e-16	0.905	0.97
2	GO:0032482	Rab protein signal transduction	34	6.68	1.6e-15	0.872	0.97
2	GO:0048208	COPII vesicle coating	17	1.52	2.8e-14	0.899	0.97
2	GO:0007030	Golgi organization	51	13.96	7e-14	0.867	0.965
2	GO:0019886	antigen processing and presentation of e...	37	8.8	1.4e-13	0.877	0.97
2	GO:0006891	intra-Golgi vesicle-mediated transport	21	2.82	2.3e-13	0.898	0.955
2	GO:0006646	phosphatidylethanolamine biosynthetic pr...	15	1.41	2.2e-12	0.891	0.958
2	GO:0009792	embryo development ending in birth or eg...	173	142.93	2.5e-11	0.857	0.97
2	GO:0006695	cholesterol biosynthetic process	24	3.34	3.2e-10	0.839	0.941
2	GO:0019432	triglyceride biosynthetic process	26	6.76	3.2e-10	0.875	0.968
2	GO:1903020	positive regulation of glycoprotein meta...	11	3.3	3.8e-09	0.864	0.954
2	GO:2000785	regulation of autophagosome assembly	18	3.6	5.2e-09	0.866	0.954
2	GO:0042632	cholesterol homeostasis	25	6.72	1.6e-08	0.871	0.959
2	GO:0032940	secretion by cell	171	122.73	2.2e-08	0.868	0.973
2	GO:0036498	IRE1-mediated unfolded protein response	24	6.61	3e-08	0.879	0.952
2	GO:0034498	early endosome to Golgi transport	11	1.3	3.2e-08	0.877	0.959
2	GO:0019882	antigen processing and presentation	70	23.5	5.1e-08	0.871	0.97
2	GO:0032402	melanosome transport	14	2.34	5.9e-08	0.859	0.954
2	GO:0035338	long-chain fatty-acyl-CoA biosynthetic p...	14	2.34	5.9e-08	0.889	0.968
2	GO:0048599	oocyte development	39	14.29	1.1e-07	0.864	0.952
2	GO:0010883	regulation of lipid storage	24	7.2	2e-07	0.883	0.952
2	GO:0048227	plasma membrane to endosome transport	12	1.86	2.1e-07	0.849	0.954
2	GO:0006654	phosphatidic acid biosynthetic process	13	2.23	2.4e-07	0.884	0.959
2	GO:0008103	oocyte microtubule cytoskeleton polariza...	12	1.89	2.7e-07	0.847	0.943
2	GO:0002474	antigen processing and presentation of p...	28	10.69	3e-07	0.863	0.97
2	GO:0061025	membrane fusion	43	14.85	4.1e-07	0.87	0.959
2	GO:0010873	positive regulation of cholesterol ester...	6	0.37	4.8e-07	0.875	0.915
2	GO:0080129	proteasome core complex assembly	12	2.04	6.5e-07	0.831	0.914
2	GO:0090110	cargo loading into COPII-coated vesicle	14	0.97	7.8e-07	0.909	0.97
2	GO:0043687	post-translational protein modification	50	24.24	8.4e-07	0.869	0.97
2	GO:0009407	toxin catabolic process	10	1.41	8.7e-07	0.842	0.9
2	GO:0051223	regulation of protein transport	81	83.72	9e-07	0.856	0.954
2	GO:0030970	retrograde protein transport, ER to cyto...	9	1.15	1.2e-06	0.847	0.908
2	GO:0016197	endosomal transport	69	22.87	1.3e-06	0.887	0.973
2	GO:1901303	negative regulation of cargo loading int...	5	0.26	1.4e-06	0.914	0.97
2	GO:0006657	CDP-choline pathway	8	0.89	1.5e-06	0.889	0.954
2	GO:0007029	endoplasmic reticulum organization	21	5.94	1.6e-06	0.852	0.97
2	GO:0072606	interleukin-8 secretion	7	2.12	2e-06	0.906	0.954
2	GO:0030244	cellulose biosynthetic process	8	0.93	2.2e-06	0.891	0.938
2	GO:0030433	ubiquitin-dependent ERAD pathway	20	5.27	2.7e-06	0.862	0.945
2	GO:0032374	regulation of cholesterol transport	15	3.97	2.9e-06	0.882	0.934
2	GO:0006878	cellular copper ion homeostasis	10	1.6	3e-06	0.908	0.959
2	GO:0047496	vesicle transport along microtubule	15	5.01	3.8e-06	0.868	0.954
2	GO:0050690	regulation of defense response to virus ...	15	3.75	4.8e-06	0.877	0.952
2	GO:0006909	phagocytosis	61	34.79	6.1e-06	0.871	0.959
3	GO:0007164	establishment of tissue polarity	3	0.93	0.00015	0.817	0.82
3	GO:0070328	triglyceride homeostasis	4	0.32	0.00032	0.805	0.82
3	GO:1902569	negative regulation of activation of Jan...	2	0.03	0.00036	0.81	0.82
3	GO:0055091	phospholipid homeostasis	3	0.14	0.00036	0.82	0.836
3	GO:0045332	phospholipid translocation	3	0.15	0.00049	0.836	0.838
3	GO:0034440	lipid oxidation	4	0.98	0.00053	0.813	0.863
3	GO:0030643	cellular phosphate ion homeostasis	2	0.04	0.00077	0.881	0.891
3	GO:0032534	regulation of microvillus assembly	3	0.19	0.00095	0.82	0.838
3	GO:0016042	lipid catabolic process	8	2	0.0011	0.807	0.891
3	GO:0036149	phosphatidylinositol acyl-chain remodeli...	2	0.05	0.0013	0.805	0.807
3	GO:0006699	bile acid biosynthetic process	3	0.22	0.0014	0.81	0.864
3	GO:0006591	ornithine metabolic process	2	0.06	0.0015	0.81	0.82
3	GO:0036148	phosphatidylglycerol acyl-chain remodeli...	2	0.06	0.0017	0.805	0.807
3	GO:0006805	xenobiotic metabolic process	5	0.89	0.002	0.82	0.865
3	GO:0036150	phosphatidylserine acyl-chain remodeling	2	0.07	0.0022	0.805	0.807
3	GO:0060398	regulation of growth hormone receptor si...	2	0.07	0.0022	0.81	0.82
3	GO:0033159	negative regulation of protein import in...	2	0.07	0.0024	0.81	0.82
3	GO:0042632	cholesterol homeostasis	4	0.58	0.0027	0.818	0.836
3	GO:0036152	phosphatidylethanolamine acyl-chain remo...	2	0.09	0.0039	0.805	0.807
3	GO:0043691	reverse cholesterol transport	2	0.12	0.0059	0.85	0.864
3	GO:0031018	endocrine pancreas development	4	0.71	0.0068	0.811	0.864
3	GO:0036151	phosphatidylcholine acyl-chain remodelin...	2	0.12	0.0069	0.805	0.807
3	GO:0045216	cell-cell junction organization	4	1.71	0.0078	0.801	0.82
3	GO:0045723	positive regulation of fatty acid biosyn...	2	0.18	0.013	0.81	0.82
3	GO:0048541	Peyer's patch development	2	0.19	0.015	0.831	0.831
3	GO:0007029	endoplasmic reticulum organization	3	0.51	0.015	0.832	0.847
3	GO:0008203	cholesterol metabolic process	4	0.86	0.015	0.85	0.87
3	GO:0006654	phosphatidic acid biosynthetic process	2	0.19	0.016	0.805	0.807
3	GO:0042593	glucose homeostasis	5	2.69	0.019	0.82	0.864
3	GO:0023019	signal transduction involved in regulati...	2	0.22	0.02	0.81	0.82
3	GO:0007548	sex differentiation	4	4.92	0.02	0.818	0.864
3	GO:0036010	protein localization to endosome	2	0.22	0.021	0.828	0.838
3	GO:0060395	SMAD protein signal transduction	3	0.58	0.021	0.82	0.864
3	GO:0016188	synaptic vesicle maturation	2	0.23	0.022	0.835	0.859
3	GO:0045722	positive regulation of gluconeogenesis	2	0.24	0.024	0.81	0.82
3	GO:0006869	lipid transport	11	2.46	0.024	0.838	0.873
4	GO:0000236	mitotic prometaphase	11	0.39	1.6e-13	0.837	0.899
4	GO:0034501	protein localization to kinetochore	6	0.08	2.1e-10	0.854	0.899
4	GO:0051301	cell division	24	2.85	2.1e-10	0.84	0.91
4	GO:0000088	mitotic prophase	7	0.27	1e-08	0.828	0.881
4	GO:0031145	anaphase-promoting complex-dependent cat...	7	0.33	3.8e-08	0.834	0.899
4	GO:0007264	small GTPase mediated signal transductio...	17	4.09	6e-08	0.867	0.912
4	GO:0090307	mitotic spindle assembly	10	0.33	1.7e-07	0.888	0.91
4	GO:0000090	mitotic anaphase	8	0.65	2.3e-07	0.841	0.899
4	GO:0007094	mitotic spindle assembly checkpoint	6	0.2	2.9e-07	0.828	0.886
4	GO:0051256	mitotic spindle midzone assembly	4	0.06	3.6e-07	0.898	0.91
4	GO:0000083	regulation of transcription involved in ...	5	0.15	3.6e-07	0.881	0.912
4	GO:0022008	neurogenesis	17	11.68	1.3e-06	0.837	0.934
4	GO:0043987	histone H3-S10 phosphorylation	3	0.02	1.4e-06	0.828	0.899
4	GO:0000281	mitotic cytokinesis	6	0.41	3.4e-06	0.871	0.91
4	GO:0019886	antigen processing and presentation of e...	6	0.41	3.5e-06	0.893	0.91
4	GO:0007098	centrosome cycle	7	0.46	3.7e-06	0.827	0.899
4	GO:0032467	positive regulation of cytokinesis	5	0.25	5.2e-06	0.869	0.91
4	GO:0007080	mitotic metaphase plate congression	5	0.15	7.5e-06	0.845	0.895
4	GO:0045842	positive regulation of mitotic metaphase...	3	0.05	1.8e-05	0.816	0.886
4	GO:0007077	mitotic nuclear envelope disassembly	4	0.16	2e-05	0.831	0.881
4	GO:0051300	spindle pole body organization	2	0.01	3e-05	0.894	0.899
4	GO:0051228	mitotic spindle disassembly	2	0.01	4.5e-05	0.894	0.899
4	GO:0007018	microtubule-based movement	7	0.96	4.5e-05	0.89	0.91
4	GO:0043988	histone H3-S28 phosphorylation	2	0.01	6.2e-05	0.852	0.899
4	GO:0007076	mitotic chromosome condensation	3	0.08	6.7e-05	0.82	0.828
4	GO:0031536	positive regulation of exit from mitosis	2	0.01	8.3e-05	0.815	0.824
4	GO:0014038	regulation of Schwann cell differentiati...	2	0.02	0.00011	0.854	0.881
4	GO:0007095	mitotic G2 DNA damage checkpoint	4	0.25	0.00011	0.892	0.912
4	GO:0000087	mitotic M phase	17	0.97	0.00011	0.834	0.899
4	GO:0000226	microtubule cytoskeleton organization	23	2.87	0.00011	0.845	0.934
4	GO:0046602	regulation of mitotic centrosome separat...	2	0.02	0.00013	0.894	0.899
4	GO:0031577	spindle checkpoint	10	0.28	0.00014	0.829	0.899
4	GO:0000910	cytokinesis	13	1.18	0.00014	0.843	0.91
4	GO:0051983	regulation of chromosome segregation	12	0.46	0.00015	0.835	0.91
4	GO:0007344	pronuclear fusion	2	0.02	0.00019	0.854	0.881
4	GO:0051987	positive regulation of attachment of spi...	2	0.02	0.00023	0.86	0.886
4	GO:0007127	meiosis I	7	0.4	0.00025	0.89	0.912
4	GO:0008608	attachment of spindle microtubules to ki...	6	0.11	0.0003	0.883	0.91
4	GO:0001556	oocyte maturation	4	0.21	0.00043	0.825	0.836
4	GO:0032466	negative regulation of cytokinesis	2	0.03	0.00045	0.852	0.899
4	GO:0009838	abscission	2	0.04	0.0008	0.852	0.899
4	GO:0051988	regulation of attachment of spindle micr...	4	0.07	0.0008	0.877	0.91
4	GO:0051383	kinetochore organization	3	0.08	0.0011	0.828	0.886
4	GO:0071173	spindle assembly checkpoint	7	0.2	0.0015	0.834	0.886
4	GO:0036089	cleavage furrow formation	2	0.06	0.0016	0.852	0.899
4	GO:0009794	regulation of mitotic cell cycle, embryo...	2	0.07	0.002	0.854	0.881
4	GO:0022027	interkinetic nuclear migration	2	0.07	0.002	0.879	0.934
4	GO:0006260	DNA replication	8	1.28	0.0022	0.849	0.899
4	GO:0030953	astral microtubule organization	2	0.08	0.0029	0.879	0.934
4	GO:0002903	negative regulation of B cell apoptotic ...	2	0.08	0.0031	0.852	0.899
5	GO:0000472	endonucleolytic cleavage to generate mat...	4	0.02	1.6e-09	0.846	0.867
5	GO:0000480	endonucleolytic cleavage in 5'-ETS of tr...	4	0.02	1.6e-09	0.846	0.867
5	GO:0000463	maturation of LSU-rRNA from tricistronic...	3	0.02	1.7e-06	0.814	0.815
5	GO:0000447	endonucleolytic cleavage in ITS1 to sepa...	2	0.02	0.00016	0.819	0.835
5	GO:0042255	ribosome assembly	3	0.08	0.0011	0.867	0.869
5	GO:0006364	rRNA processing	8	0.2	0.0015	0.825	0.869
5	GO:0000466	maturation of 5.8S rRNA from tricistroni...	3	0.04	0.019	0.814	0.835
5	GO:0050821	protein stabilization	2	0.28	0.032	0.823	0.834
5	GO:0040035	hermaphrodite genitalia development	2	0.28	0.032	0.806	0.809
5	GO:0045814	negative regulation of gene expression, ...	2	0.31	0.038	0.825	0.843
6	GO:0002181	cytoplasmic translation	20	0.38	1e-30	0.857	0.931
6	GO:0006614	SRP-dependent cotranslational protein ta...	54	0.49	1e-30	0.859	0.931
6	GO:0000184	nuclear-transcribed mRNA catabolic proce...	54	0.59	1e-30	0.859	0.931
6	GO:0006415	translational termination	54	0.65	1e-30	0.859	0.931
6	GO:0006414	translational elongation	54	0.81	1e-30	0.859	0.931
6	GO:0006413	translational initiation	54	1.18	1e-30	0.859	0.931
6	GO:0019083	viral transcription	54	0.91	1e-30	0.859	0.931
6	GO:0000022	mitotic spindle elongation	17	0.3	6.6e-26	0.865	0.908
6	GO:0000028	ribosomal small subunit assembly	9	0.09	3.2e-16	0.873	0.907
6	GO:0006364	rRNA processing	21	0.64	3.3e-16	0.859	0.908
6	GO:0000003	reproduction	19	11.85	1.1e-11	0.831	0.908
6	GO:0002119	nematode larval development	17	2.1	1.2e-11	0.83	0.908
6	GO:0051298	centrosome duplication	9	0.4	2.1e-10	0.873	0.917
6	GO:0000462	maturation of SSU-rRNA from tricistronic...	7	0.18	6e-10	0.877	0.907
6	GO:0009792	embryo development ending in birth or eg...	22	7.84	4.3e-09	0.845	0.908
6	GO:0042273	ribosomal large subunit biogenesis	9	0.21	3.2e-07	0.856	0.908
6	GO:0042274	ribosomal small subunit biogenesis	16	0.3	2e-06	0.86	0.907
6	GO:0001510	RNA methylation	5	0.21	2.1e-06	0.873	0.908
6	GO:0018996	molting cycle, collagen and cuticulin-ba...	5	0.28	8.6e-06	0.86	0.908
6	GO:0006915	apoptotic process	15	12.14	1.2e-05	0.85	0.908
6	GO:0051726	regulation of cell cycle	9	6.95	2e-05	0.859	0.878
6	GO:0006412	translation	56	2.91	3.4e-05	0.858	0.931
6	GO:0000027	ribosomal large subunit assembly	3	0.08	8.1e-05	0.856	0.871
6	GO:1904688	regulation of cytoplasmic translational ...	2	0.02	0.00011	0.898	0.927
6	GO:0008340	determination of adult lifespan	6	0.85	0.0002	0.828	0.884
6	GO:0022008	neurogenesis	9	13.63	0.00034	0.875	0.907
6	GO:2000766	negative regulation of cytoplasmic trans...	2	0.03	0.00048	0.898	0.927
6	GO:0006417	regulation of translation	7	1.84	0.0007	0.902	0.927
6	GO:0000056	ribosomal small subunit export from nucl...	2	0.06	0.0015	0.867	0.873
6	GO:0051567	histone H3-K9 methylation	3	0.23	0.0015	0.875	0.884
6	GO:0034101	erythrocyte homeostasis	5	1.18	0.0022	0.899	0.908
6	GO:0000463	maturation of LSU-rRNA from tricistronic...	2	0.07	0.0024	0.842	0.866
6	GO:0009793	embryo development ending in seed dorman...	3	0.28	0.0028	0.878	0.884
6	GO:0019082	viral protein processing	2	0.08	0.0032	0.877	0.878
6	GO:0042276	error-prone translesion synthesis	2	0.09	0.0035	0.877	0.878
6	GO:0009220	pyrimidine ribonucleotide biosynthetic p...	2	0.09	0.0038	0.878	0.884
6	GO:0070987	error-free translesion synthesis	2	0.09	0.004	0.877	0.878
6	GO:0001731	formation of translation preinitiation c...	2	0.1	0.0045	0.898	0.927
6	GO:0075733	intracellular transport of virus	2	0.12	0.0063	0.877	0.878
6	GO:0045947	negative regulation of translational ini...	2	0.12	0.0067	0.898	0.927
6	GO:0000080	mitotic G1 phase	2	0.14	0.0088	0.877	0.878
6	GO:0042769	DNA damage response, detection of DNA da...	2	0.14	0.0092	0.877	0.878
6	GO:0048246	macrophage chemotaxis	2	0.17	0.012	0.898	0.927
6	GO:0007220	Notch receptor processing	2	0.17	0.012	0.877	0.878
6	GO:0042254	ribosome biogenesis	27	1.17	0.013	0.859	0.908
6	GO:0061418	regulation of transcription from RNA pol...	2	0.2	0.017	0.877	0.878
6	GO:0010922	positive regulation of phosphatase activ...	2	0.22	0.02	0.863	0.871
6	GO:0070266	necroptotic process	2	0.22	0.021	0.877	0.878
6	GO:0032480	negative regulation of type I interferon...	2	0.23	0.022	0.877	0.878
9	GO:0043687	post-translational protein modification	2	0.05	0.00056	0.857	0.885
9	GO:0006493	protein O-linked glycosylation	2	0.01	0.0038	0.857	0.885
10	GO:0007267	cell-cell signaling	4	0.7	0.019	0.869	0.92
10	GO:0006874	cellular calcium ion homeostasis	2	0.16	0.03	0.907	0.92
10	GO:0070588	calcium ion transmembrane transport	2	0.1	0.033	0.907	0.92
10	GO:0050896	response to stimulus	4	2.73	0.036	0.869	0.92
11	GO:0045935	positive regulation of nucleobase-contai...	2	0.64	0.038	0.82	0.83
11	GO:0015718	monocarboxylic acid transport	2	0.06	0.04	0.868	0.874
12	GO:0006508	proteolysis	9	1.22	5.2e-08	0.87	0.907
12	GO:0061436	establishment of skin barrier	3	0.02	1.4e-06	0.894	0.907
12	GO:0009235	cobalamin metabolic process	2	0.01	5.1e-05	0.873	0.877
12	GO:0007586	digestion	3	0.13	0.00023	0.87	0.877
12	GO:0030574	collagen catabolic process	2	0.05	0.0011	0.851	0.877
12	GO:0008203	cholesterol metabolic process	2	0.1	0.004	0.878	0.894
12	GO:0022617	extracellular matrix disassembly	2	0.1	0.0044	0.873	0.877
12	GO:0006874	cellular calcium ion homeostasis	3	0.39	0.0058	0.894	0.907
12	GO:0007584	response to nutrient	2	0.32	0.038	0.848	0.87
15	GO:0006071	glycerol metabolic process	2	0.01	7e-05	0.896	0.909
15	GO:0097066	response to thyroid hormone	2	0.05	0.001	0.821	0.824
15	GO:0042755	eating behavior	2	0.05	0.0012	0.838	0.859
15	GO:0019432	triglyceride biosynthetic process	2	0.08	0.0028	0.896	0.909
15	GO:0009308	amine metabolic process	2	0.13	0.006	0.835	0.859
15	GO:0046339	diacylglycerol metabolic process	2	0.03	0.011	0.896	0.909
20	GO:0008284	positive regulation of cell proliferatio...	2	0.19	0.0089	0.855	0.899
21	GO:0016567	protein ubiquitination	4	0.24	1.4e-05	0.875	0.899
21	GO:1902187	negative regulation of viral release fro...	2	0.01	3.5e-05	0.881	0.899
21	GO:0046597	negative regulation of viral entry into ...	2	0.01	3.9e-05	0.881	0.899
21	GO:0051091	positive regulation of DNA-binding trans...	3	0.11	8e-05	0.863	0.899
21	GO:1900181	negative regulation of protein localizat...	2	0.02	0.0001	0.881	0.899
21	GO:0009967	positive regulation of signal transducti...	4	0.65	0.0007	0.875	0.899
21	GO:0030163	protein catabolic process	3	0.3	0.0016	0.863	0.899
21	GO:0033554	cellular response to stress	4	0.83	0.0018	0.875	0.899
21	GO:0045087	innate immune response	3	0.36	0.0028	0.863	0.899
21	GO:0051239	regulation of multicellular organismal p...	4	1.32	0.0038	0.875	0.899
21	GO:0046596	regulation of viral entry into host cell	3	0.02	0.0046	0.863	0.899
21	GO:1903900	regulation of viral life cycle	4	0.07	0.0051	0.875	0.899
21	GO:1902186	regulation of viral release from host ce...	3	0.02	0.0052	0.863	0.899
21	GO:0010033	response to organic substance	4	1.29	0.011	0.875	0.899
21	GO:1903901	negative regulation of viral life cycle	3	0.04	0.012	0.863	0.899
21	GO:0000122	negative regulation of transcription by ...	2	0.37	0.045	0.881	0.899
22	GO:0033955	mitochondrial DNA inheritance	5	0.01	8.2e-15	0.939	0.96
22	GO:0002729	positive regulation of natural killer ce...	3	0.01	2e-08	0.954	0.963
22	GO:0032831	positive regulation of CD4-positive, CD2...	3	0.01	2.8e-08	0.954	0.963
22	GO:0002925	positive regulation of humoral immune re...	3	0.01	3.7e-08	0.954	0.963
22	GO:0045588	positive regulation of gamma-delta T cel...	3	0.01	1.7e-07	0.954	0.963
22	GO:0045954	positive regulation of natural killer ce...	3	0.02	9.5e-07	0.954	0.963
22	GO:0045838	positive regulation of membrane potentia...	3	0.02	1.2e-06	0.954	0.963
22	GO:0045019	negative regulation of nitric oxide bios...	3	0.02	1.3e-06	0.954	0.963
22	GO:0032689	negative regulation of interferon-gamma ...	3	0.02	1.4e-06	0.954	0.963
22	GO:0043011	myeloid dendritic cell differentiation	3	0.02	1.4e-06	0.954	0.963
22	GO:0050995	negative regulation of lipid catabolic p...	3	0.03	1.9e-06	0.954	0.963
22	GO:0001659	temperature homeostasis	3	0.04	7e-06	0.954	0.963
22	GO:0043029	T cell homeostasis	3	0.05	1.1e-05	0.954	0.963
22	GO:0010524	positive regulation of calcium ion trans...	3	0.06	1.9e-05	0.954	0.963
22	GO:0046902	regulation of mitochondrial membrane per...	3	0.08	6.5e-05	0.954	0.963
22	GO:0050868	negative regulation of T cell activation	3	0.12	0.00017	0.954	0.963
22	GO:0070232	regulation of T cell apoptotic process	2	0.03	0.00042	0.93	0.939
22	GO:0002684	positive regulation of immune system pro...	6	0.9	0.0011	0.937	0.963
22	GO:0002717	positive regulation of natural killer ce...	4	0.02	0.0028	0.895	0.963
22	GO:0051239	regulation of multicellular organismal p...	7	2.96	0.0032	0.92	0.963
22	GO:0048519	negative regulation of biological proces...	7	4.46	0.0035	0.92	0.963
22	GO:0045582	positive regulation of T cell differenti...	4	0.06	0.01	0.895	0.963
22	GO:0042592	homeostatic process	6	1.53	0.031	0.864	0.963
22	GO:0001817	regulation of cytokine production	4	0.58	0.046	0.895	0.963
33	GO:0008284	positive regulation of cell proliferatio...	2	0.19	0.0089	0.917	0.928
56	GO:0045892	negative regulation of transcription, DN...	2	0.26	0.017	0.845	0.866
70	GO:0001938	positive regulation of endothelial cell ...	2	0.02	7.1e-05	0.858	0.867
70	GO:0051591	response to cAMP	2	0.03	0.0079	0.858	0.867
70	GO:0000122	negative regulation of transcription by ...	2	0.18	0.0085	0.858	0.867
70	GO:0043434	response to peptide hormone	2	0.14	0.0097	0.858	0.867
70	GO:0034097	response to cytokine	2	0.15	0.012	0.858	0.867
70	GO:0045944	positive regulation of transcription by ...	2	0.22	0.012	0.858	0.867
86	GO:0002729	positive regulation of natural killer ce...	2	0	4e-07	0.91	0.932
86	GO:0032831	positive regulation of CD4-positive, CD2...	2	0	5e-07	0.91	0.932
86	GO:0002925	positive regulation of humoral immune re...	2	0	6.1e-07	0.91	0.932
86	GO:0045588	positive regulation of gamma-delta T cel...	2	0	1.7e-06	0.91	0.932
86	GO:0045954	positive regulation of natural killer ce...	2	0	5.2e-06	0.91	0.932
86	GO:0045838	positive regulation of membrane potentia...	2	0	6e-06	0.91	0.932
86	GO:0045019	negative regulation of nitric oxide bios...	2	0.01	6.2e-06	0.91	0.932
86	GO:0032689	negative regulation of interferon-gamma ...	2	0.01	6.6e-06	0.91	0.932
86	GO:0043011	myeloid dendritic cell differentiation	2	0.01	6.6e-06	0.91	0.932
86	GO:0050995	negative regulation of lipid catabolic p...	2	0.01	8.1e-06	0.91	0.932
86	GO:0001659	temperature homeostasis	2	0.01	2e-05	0.91	0.932
86	GO:0043029	T cell homeostasis	2	0.01	2.6e-05	0.91	0.932
86	GO:0010524	positive regulation of calcium ion trans...	2	0.01	3.8e-05	0.91	0.932
86	GO:0046902	regulation of mitochondrial membrane per...	2	0.02	8.7e-05	0.91	0.932
86	GO:0050868	negative regulation of T cell activation	2	0.03	0.00017	0.91	0.932
86	GO:0043066	negative regulation of apoptotic process	2	0.22	0.012	0.91	0.932
88	GO:0050715	positive regulation of cytokine secretio...	2	0.03	0.00023	0.881	0.885
88	GO:0002292	T cell differentiation involved in immun...	2	0.03	0.00024	0.881	0.885
88	GO:0038094	Fc-gamma receptor signaling pathway	2	0.03	0.00029	0.881	0.885
88	GO:0002223	stimulatory C-type lectin receptor signa...	2	0.03	0.00037	0.881	0.885
88	GO:0042742	defense response to bacterium	2	0.06	0.0013	0.881	0.885
88	GO:0019058	viral life cycle	2	0.08	0.036	0.881	0.885
89	GO:0006605	protein targeting	2	0.09	0.017	0.837	0.851
89	GO:0005975	carbohydrate metabolic process	2	0.13	0.022	0.837	0.851
98	GO:0001970	positive regulation of activation of mem...	2	0	9.5e-08	1	1
98	GO:0006958	complement activation, classical pathway	2	0	9.5e-08	1	1
98	GO:0001798	positive regulation of type IIa hypersen...	2	0	1.5e-07	1	1
98	GO:0006957	complement activation, alternative pathw...	2	0	2.1e-07	1	1
98	GO:2000427	positive regulation of apoptotic cell cl...	2	0	1.7e-06	1	1
98	GO:0010866	regulation of triglyceride biosynthetic ...	2	0	5.5e-06	1	1
98	GO:0002507	tolerance induction	2	0.01	7.1e-06	1	1
98	GO:0010575	positive regulation of vascular endothel...	2	0.01	7.7e-06	1	1
98	GO:0045745	positive regulation of G protein-coupled...	2	0.01	7.7e-06	1	1
98	GO:0010884	positive regulation of lipid storage	2	0.01	9e-06	1	1
98	GO:0032026	response to magnesium ion	2	0.01	1.3e-05	1	1
98	GO:0032570	response to progesterone	2	0.01	3.9e-05	1	1
98	GO:0010828	positive regulation of glucose transmemb...	2	0.02	6.1e-05	1	1
98	GO:0045766	positive regulation of angiogenesis	2	0.03	0.00018	1	1
98	GO:0010951	negative regulation of endopeptidase act...	2	0.03	0.00019	1	1
98	GO:0070374	positive regulation of ERK1 and ERK2 cas...	2	0.04	0.00034	1	1
98	GO:0051384	response to glucocorticoid	2	0.04	0.00041	1	1
98	GO:0042742	defense response to bacterium	2	0.04	0.00043	1	1
98	GO:0032355	response to estradiol	2	0.04	0.00047	1	1
98	GO:0048639	positive regulation of developmental gro...	2	0.06	0.001	1	1
98	GO:0007596	blood coagulation	2	0.11	0.003	1	1
99	GO:0036065	fucosylation	2	0	3.1e-06	0.905	0.908
99	GO:0006486	protein glycosylation	2	0.04	0.0005	0.905	0.908
101	GO:0002729	positive regulation of natural killer ce...	2	0	4e-07	0.972	0.987
101	GO:0032831	positive regulation of CD4-positive, CD2...	2	0	5e-07	0.972	0.987
101	GO:0002925	positive regulation of humoral immune re...	2	0	6.1e-07	0.972	0.987
101	GO:0045588	positive regulation of gamma-delta T cel...	2	0	1.7e-06	0.972	0.987
101	GO:0045954	positive regulation of natural killer ce...	2	0	5.2e-06	0.972	0.987
101	GO:0045838	positive regulation of membrane potentia...	2	0	6e-06	0.972	0.987
101	GO:0045019	negative regulation of nitric oxide bios...	2	0.01	6.2e-06	0.972	0.987
101	GO:0032689	negative regulation of interferon-gamma ...	2	0.01	6.6e-06	0.972	0.987
101	GO:0043011	myeloid dendritic cell differentiation	2	0.01	6.6e-06	0.972	0.987
101	GO:0050995	negative regulation of lipid catabolic p...	2	0.01	8.1e-06	0.972	0.987
101	GO:0001659	temperature homeostasis	2	0.01	2e-05	0.972	0.987
101	GO:0043029	T cell homeostasis	2	0.01	2.6e-05	0.972	0.987
101	GO:0010524	positive regulation of calcium ion trans...	2	0.01	3.8e-05	0.972	0.987
101	GO:0046902	regulation of mitochondrial membrane per...	2	0.02	8.7e-05	0.972	0.987
101	GO:0050868	negative regulation of T cell activation	2	0.03	0.00017	0.972	0.987
101	GO:0043066	negative regulation of apoptotic process	2	0.22	0.012	0.972	0.987
106	GO:0021700	developmental maturation	2	0.09	0.045	0.834	0.841
110	GO:0042545	cell wall modification	2	0	1.5e-07	0.995	0.995
110	GO:0009664	plant-type cell wall organization	2	0	1.2e-06	0.995	0.995
110	GO:0051131	chaperone-mediated protein complex assem...	2	0	1.6e-06	0.995	0.995
110	GO:0007339	binding of sperm to zona pellucida	2	0.01	6.4e-06	0.995	0.995
110	GO:0051084	'de novo' posttranslational protein fold...	2	0.01	2.3e-05	0.995	0.995
110	GO:1901998	toxin transport	2	0.01	3.6e-05	0.995	0.995
110	GO:0040018	positive regulation of multicellular org...	2	0.02	9.7e-05	0.995	0.995
110	GO:0006364	rRNA processing	2	0.02	0.00013	0.995	0.995
110	GO:0006094	gluconeogenesis	2	0.03	0.00016	0.995	0.995
110	GO:0008340	determination of adult lifespan	2	0.03	0.00023	0.995	0.995
110	GO:0040035	hermaphrodite genitalia development	2	0.03	0.00025	0.995	0.995
110	GO:0006898	receptor-mediated endocytosis	2	0.07	0.0013	0.995	0.995
110	GO:0002119	nematode larval development	2	0.07	0.0014	0.995	0.995
110	GO:0010498	proteasomal protein catabolic process	2	0.08	0.0016	0.995	0.995
110	GO:0009792	embryo development ending in birth or eg...	2	0.28	0.02	0.995	0.995
110	GO:0007010	cytoskeleton organization	2	0.29	0.022	0.995	0.995
110	GO:0006915	apoptotic process	2	0.43	0.047	0.995	0.995
113	GO:0010033	response to organic substance	2	0.64	0.044	0.923	0.948
128	GO:0050767	regulation of neurogenesis	2	0.22	0.012	0.896	0.899
131	GO:0001806	type IV hypersensitivity	2	0	2.6e-08	0.966	0.966
131	GO:2000359	regulation of binding of sperm to zona p...	2	0	2.6e-08	0.966	0.966
131	GO:0060478	acrosomal vesicle exocytosis	2	0	5.6e-08	0.966	0.966
131	GO:0060467	negative regulation of fertilization	2	0	2.8e-07	0.966	0.966
131	GO:2000344	positive regulation of acrosome reaction	2	0	5.6e-07	0.966	0.966
131	GO:0002885	positive regulation of hypersensitivity	2	0	6.7e-07	0.966	0.966
131	GO:0090280	positive regulation of calcium ion impor...	2	0	2.9e-06	0.966	0.966
131	GO:0002455	humoral immune response mediated by circ...	2	0	3.2e-06	0.966	0.966
131	GO:0002922	positive regulation of humoral immune re...	2	0.01	7.5e-06	0.966	0.966
131	GO:0002711	positive regulation of T cell mediated i...	2	0.01	1e-05	0.966	0.966
131	GO:0070528	protein kinase C signaling	2	0.01	1.1e-05	0.966	0.966
131	GO:0045956	positive regulation of calcium ion-depen...	2	0.01	1.4e-05	0.966	0.966
131	GO:2000386	positive regulation of ovarian follicle ...	2	0	7.3e-05	0.966	0.966
131	GO:0070588	calcium ion transmembrane transport	2	0.05	0.00067	0.966	0.966
131	GO:0032504	multicellular organism reproduction	2	0.25	0.00087	0.966	0.966
131	GO:0045860	positive regulation of protein kinase ac...	2	0.13	0.0041	0.966	0.966
131	GO:0031326	regulation of cellular biosynthetic proc...	2	0.67	0.0091	0.966	0.966
133	GO:0000122	negative regulation of transcription by ...	2	0.18	0.0085	0.803	0.803
135	GO:0097190	apoptotic signaling pathway	2	0.15	0.04	0.812	0.82
145	GO:0010103	stomatal complex morphogenesis	2	0	5.6e-08	0.999	1
145	GO:0048443	stamen development	2	0	2.1e-07	0.999	1
145	GO:0006626	protein targeting to mitochondrion	2	0.03	0.00027	0.999	1
145	GO:0000398	mRNA splicing, via spliceosome	2	0.05	0.00067	0.999	1
145	GO:0002237	response to molecule of bacterial origin	2	0.07	0.0013	0.999	1
