# Supplementary material for: Transkingdom network analysis provides insight into host-microbiome interactions in Atlantic salmon
Source: Comput Struct Biotechnol J. 2021 Jan 29;19:1028–34. doi: 10.1016/j.csbj.2021.01.038 (PMC7876536; doi:10.1016/j.csbj.2021.01.038)
Supplement: Supplementary table 4 [file mmc5.xlsx]

## Sheet: Sheet1
Module	gene_id	kTotal	kWithin	kOut	kDiff	symbol	gene_description
1	gene41808:106580649	15.4671	14.371	1.09611	13.2749	LOC106580649	60S ribosomal protein L35a
1	gene27137:106566095	14.1868	13.2057	0.981171	12.2245	LOC106566095	40S ribosomal protein S23
1	gene245:106563035	14.0031	13.0752	0.927945	12.1472	LOC106563035	60S ribosomal protein L13a
1	gene29312:106568161	13.9787	13.0308	0.947908	12.0829	LOC106568161	60S ribosomal protein L17
1	gene6179:106598980	13.5111	12.5432	0.967916	11.5753	LOC106598980	40S ribosomal protein S28
1	gene37437:106576324	12.9822	11.9913	0.990933	11.0003	LOC106576324	40S ribosomal protein S16
1	gene14080:100136373	12.9231	11.9383	0.984791	10.9535	rs11	40S ribosomal protein S11
1	gene19443:106612432	12.7263	11.6408	1.08551	10.5553	LOC106612432	60S ribosomal protein L35a
1	gene26131:106565120	12.6631	11.7393	0.923752	10.8156	LOC106565120	60S ribosomal protein L10a
1	gene43107:106581950	12.4284	11.5275	0.900874	10.6266	LOC106581950	60S ribosomal protein L8
1	gene5653:106596048	12.3558	11.329	1.02671	10.3023	LOC106596048	putative 60S ribosomal protein L37a
1	gene31783:106570647	12.3547	11.2995	1.05514	10.2444	LOC106570647	60S ribosomal protein L14-like
1	gene29977:106568958	12.3314	11.2854	1.046	10.2394	LOC106568958	40S ribosomal protein S28
1	gene45882:106584615	12.2244	11.2838	0.940558	10.3433	LOC106584615	60S ribosomal protein L27a
1	gene46420:100196668	11.6275	10.6268	1.0007	9.62612	rpl6	ribosomal protein L6
1	gene38285:106577218	11.6133	10.7334	0.87996	9.8534	LOC106577218	40S ribosomal protein S24
1	gene9486:100195753	11.6068	10.6304	0.9764	9.65402	rs14	40S ribosomal protein S14
1	gene16355:100195596	11.1559	10.2775	0.878379	9.39915	rs16	40S ribosomal protein S16
1	gene27390:100195651	10.9449	10.0409	0.904012	9.13692	rl10	60S ribosomal protein L10
1	gene21143:106560321	10.6807	9.74012	0.940621	8.7995	rpl5	ribosomal protein L5
1	gene20635:106613625	10.6191	9.56982	1.0493	8.52052	LOC106613625	ubiquitin-60S ribosomal protein L40-like
1	gene17089:106610183	10.5961	9.68301	0.913042	8.76997	LOC106610183	40S ribosomal protein S3a
1	gene43859:100194653	10.5444	9.61751	0.926841	8.69067	rs23	ribosomal protein S23-1
1	gene24592:100194652	10.4619	9.47877	0.983086	8.49569	LOC100194652	ribosomal protein S14-2
1	gene7434:106601127	10.3295	9.39315	0.936402	8.45674	LOC106601127	40S ribosomal protein S11
1	gene38234:106577118	10.1096	9.19001	0.919558	8.27045	LOC106577118	ubiquitin-40S ribosomal protein S27a
1	gene1397:106608423	10.0959	9.26532	0.830582	8.43474	LOC106608423	40S ribosomal protein S24
1	gene17619:106610677	9.78501	8.78528	0.99973	7.78555	LOC106610677	60S ribosomal protein L13a-like
1	gene7927:106601555	9.75135	8.75319	0.998166	7.75502	LOC106601555	60S ribosomal protein L27
1	gene11138:100195986	9.71996	8.53056	1.1894	7.34116	rl39	60S ribosomal protein L39
1	gene21653:100196813	9.63675	8.55561	1.08113	7.47448	rpl27a	ribosomal protein L27a
1	gene11124:106604455	9.62633	8.5975	1.02883	7.56866	LOC106604455	60S ribosomal protein L36a-like
1	gene48551:106587182	9.56898	8.65201	0.916966	7.73505	LOC106587182	60S ribosomal protein L13-like
1	gene6183:100136359	9.5457	8.71642	0.829276	7.88714	rig	ribosomal protein S15
1	gene46767:100194561	9.39968	8.43921	0.960477	7.47873	rpl35	ribosomal protein L35
1	gene41703:106580567	9.23605	8.13167	1.10438	7.02729	LOC106580567	60S ribosomal protein L37-like
1	gene50704:106589133	9.23364	8.20202	1.03162	7.1704	LOC106589133	60S ribosomal protein L30
1	gene31010:106570097	9.19368	8.30106	0.892614	7.40845	LOC106570097	40S ribosomal protein S27
1	gene27399:106566347	9.17585	8.19972	0.976134	7.22359	LOC106566347	40S ribosomal protein S21
1	gene47720:106586486	9.14895	8.13148	1.01748	7.114	LOC106586486	60S ribosomal protein L31
1	gene20025:106612983	9.13779	8.26598	0.871809	7.39417	LOC106612983	40S ribosomal protein S25-like
1	gene13928:100195636	9.10415	8.2183	0.885855	7.33244	rl23	60S ribosomal protein L23
1	gene45390:106584167	9.08243	8.16993	0.9125	7.25743	LOC106584167	60S ribosomal protein L5
1	gene34466:106573332	9.07402	8.12313	0.950897	7.17223	rps17	ribosomal protein S17
1	gene43866:106582706	9.04602	8.10726	0.938752	7.16851	LOC106582706	40S ribosomal protein S10-like
1	gene14951:106608110	8.93197	8.04155	0.890419	7.15113	LOC106608110	40S ribosomal protein S7
1	gene18469:106611516	8.84402	7.80323	1.04078	6.76245	LOC106611516	60S ribosomal protein L39-like
1	gene9231:106602804	8.80076	7.86571	0.935047	6.93067	LOC106602804	40S ribosomal protein S6
1	gene50302:100195751	8.7875	7.90708	0.880421	7.02665	rl14	60S ribosomal protein L14
1	gene2873:100195727	8.76689	7.90697	0.859919	7.04705	rpl7a	ribosomal protein L7a
1	gene46268:106585178	8.67784	7.47526	1.20259	6.27267	LOC106585178	60S ribosomal protein L37
1	gene2952:100196361	8.66727	7.74955	0.917722	6.83183	rpl12	ribosomal protein L12
1	gene22157:100286555	8.66421	7.59519	1.06903	6.52616	rs17	40S ribosomal protein S17
1	gene28155:106567051	8.57024	7.50869	1.06155	6.44715	LOC106567051	40S ribosomal protein S26-like
1	gene14913:100196089	8.54126	7.5869	0.954357	6.63254	rs29	40S ribosomal protein S29
1	gene23718:100194725	8.46983	7.66461	0.805216	6.85939	LOC100194725	60S ribosomal protein L7a
1	gene18456:106611504	8.44167	7.52503	0.916644	6.60838	LOC106611504	60S ribosomal protein L36a-like
1	gene14164:100196552	8.38964	7.60351	0.78613	6.81738	rl19	60S ribosomal protein L19
1	gene1363:100194654	8.34848	7.41946	0.929019	6.49044	LOC100194654	ribosomal protein S27-3
1	gene49663:106588211	8.3415	7.43236	0.909144	6.52322	rps5	ribosomal protein S5
1	gene11558:106604916	8.28274	7.4689	0.813836	6.65507	LOC106604916	guanine nucleotide-binding protein subunit beta-2-like 1
1	gene32831:100136567	8.18639	7.31122	0.87517	6.43605	rps7	40S ribosomal protein S7
1	gene21407:106560598	8.17435	7.21833	0.95602	6.26231	LOC106560598	60S ribosomal protein L36
1	gene23161:100194506	8.17078	7.29249	0.878288	6.4142	rps13	ribosomal protein S13
1	gene48727:106587490	8.08988	7.04011	1.04977	5.99035	LOC106587490	60S acidic ribosomal protein P2-like
1	gene51991:106590450	8.08922	6.94201	1.14721	5.79481	LOC106590450	60S ribosomal protein L21
1	gene25440:100195658	8.0585	7.05571	1.0028	6.05291	rs15a	40S ribosomal protein S15a
1	gene33020:106571853	7.89881	6.91927	0.97954	5.93973	LOC106571853	60S ribosomal protein L32
1	gene29980:100195714	7.88969	7.14077	0.748921	6.39185	rs15	40S ribosomal protein S15
1	gene2282:106563677	7.82249	7.02997	0.792525	6.23744	LOC106563677	60S ribosomal protein L17-like
1	gene26980:106566014	7.76506	6.88296	0.882094	6.00087	LOC106566014	40S ribosomal protein S10-like
1	gene42339:106581113	7.72767	6.87985	0.847821	6.03203	LOC106581113	40S ribosomal protein S25-like
1	gene21482:100306759	7.69672	6.81864	0.87808	5.94056	rl28	60S ribosomal protein L28
1	gene10948:100194649	7.646	6.78769	0.858305	5.92939	LOC100194649	ribosomal protein L26
1	gene30842:100195867	7.63009	6.8551	0.774989	6.08011	rs8	40S ribosomal protein S8
1	gene13695:100196577	7.53741	6.65074	0.886675	5.76406	rl3	60S ribosomal protein L3
1	gene15972:106609058	7.51582	6.662	0.85382	5.80818	LOC106609058	40S ribosomal protein S4
1	gene33819:106572680	7.44992	6.468	0.981924	5.48608	LOC106572680	uncharacterized LOC106572680
1	gene3701:106577306	7.24715	6.35642	0.890735	5.46568	LOC106577306	60S ribosomal protein L18-like
1	gene42120:106580973	7.06666	6.10542	0.961236	5.14419	LOC106580973	40S ribosomal protein S3-like
1	gene49770:106588488	7.06325	6.24998	0.813265	5.43671	LOC106588488	60S ribosomal protein L11
1	gene45025:106583787	6.89195	5.92081	0.971146	4.94966	LOC106583787	60S ribosomal protein L29-like
1	gene7633:106601262	6.79733	5.91736	0.87997	5.03739	LOC106601262	60S ribosomal protein L23
1	gene27250:106566201	6.61023	5.78886	0.821373	4.96749	LOC106566201	60S ribosomal protein L32-like
1	gene7350:106600986	6.55568	5.74088	0.814803	4.92607	LOC106600986	60S ribosomal protein L19-like
1	gene2829:100196856	6.55391	5.51484	1.03907	4.47576	rl37	60S ribosomal protein L37
1	gene40619:106579508	6.53982	5.51814	1.02169	4.49645	rpl21	ribosomal protein L21
1	gene16946:106609995	6.4477	5.62242	0.825281	4.79714	LOC106609995	40S ribosomal protein S6-like
1	gene30834:100196580	6.34928	5.43352	0.91576	4.51776	rl37a	60S ribosomal protein L37a
1	gene44665:100194648	6.33191	5.39425	0.937663	4.45659	rl10a	ribosomal protein L10a-2
1	gene27993:106566811	6.30344	5.33389	0.969547	4.36434	LOC106566811	60S ribosomal protein L22-like
1	gene50565:106588994	6.23439	5.39509	0.839294	4.5558	LOC106588994	60S acidic ribosomal protein P1-like
1	gene51172:100194611	6.18777	4.91965	1.26811	3.65154	rpl38	ribosomal protein L38
1	gene45196:106583952	6.14421	5.31454	0.829675	4.48486	LOC106583952	60S ribosomal protein L36
1	gene3728:100196277	5.9417	5.16212	0.779575	4.38255	rs19	40S ribosomal protein S19
1	gene31101:106570028	5.87504	4.93764	0.937399	4.00024	LOC106570028	60S ribosomal protein L11
1	gene40844:100195451	5.77313	4.91196	0.861169	4.05079	rpl7	ribosomal protein L7
1	gene10736:100194733	5.71257	4.81307	0.899503	3.91357	ef-1g	elongation factor 1 gamma
1	gene73980:100196135	5.69348	4.81217	0.881315	3.93085	rs26	40S ribosomal protein S26
1	gene48029:106586796	5.66403	4.81394	0.850093	3.96385	LOC106586796	60S ribosomal protein L8-like
1	gene8811:100196288	5.66387	4.85576	0.808107	4.04766	rs3a	40S ribosomal protein S3a
1	gene39189:106578080	5.6369	4.89526	0.741639	4.15362	LOC106578080	40S ribosomal protein S4-like
1	gene19798:106612898	5.62561	4.67521	0.950398	3.72481	LOC106612898	40S ribosomal protein S3
1	gene26594:106565904	5.62503	4.76543	0.859608	3.90582	LOC106565904	60S ribosomal protein L22
1	gene43887:100194651	5.57275	4.78795	0.784801	4.00315	rla2	ribosomal protein%2C large P2%2C like 1-2
1	gene4891:106589173	5.50308	4.6338	0.869273	3.76453	LOC106589173	40S ribosomal protein S15a-like
1	gene32149:106571007	5.49632	4.74172	0.754601	3.98712	LOC106571007	40S ribosomal protein S12
1	gene43118:106581959	5.48524	4.71918	0.766065	3.95311	LOC106581959	60S ribosomal protein L24
1	gene52206:106590668	5.459	4.67686	0.782138	3.89472	LOC106590668	60S ribosomal protein L7-like
1	gene31043:106570065	5.45333	4.70662	0.74671	3.95991	LOC106570065	40S ribosomal protein S5-like
1	gene40935:100136385	5.43773	4.46017	0.977561	3.48261	LOC100136385	hyperosmotic glycine rich protein
1	gene27281:106566230	5.39659	4.53013	0.866456	3.66368	LOC106566230	60S ribosomal protein L29-like
1	gene12396:106605749	5.36626	4.59113	0.775132	3.81599	rpl18	ribosomal protein L18
1	gene27701:106566669	5.34829	4.49806	0.850232	3.64783	LOC106566669	60S ribosomal protein L32
1	gene23002:100196262	5.26	4.4148	0.845206	3.56959	rl13	60S ribosomal protein L13
1	gene24267:106563517	5.03076	4.16022	0.870546	3.28967	LOC106563517	60S acidic ribosomal protein P2-like
1	gene48023:106586748	4.93226	4.07357	0.858692	3.21487	LOC106586748	60S ribosomal protein L24
1	gene51773:100195814	4.92846	4.15815	0.770313	3.38784	rps20	ribosomal protein S20
1	gene50243:100196065	4.83213	3.8825	0.949634	2.93286	rl15	60S ribosomal protein L15
1	gene44545:106583574	4.76706	3.92771	0.839343	3.08837	LOC106583574	60S acidic ribosomal protein P0-like
1	gene53087:100194531	4.75811	3.63556	1.12255	2.51302	rpl9	ribosomal protein L9
1	gene19165:106612153	4.6596	3.87029	0.789308	3.08098	LOC106612153	60S ribosomal protein L26
1	gene43410:106582252	4.61232	3.81088	0.801446	3.00943	LOC106582252	60S ribosomal protein L31
1	gene10260:106603708	4.60842	3.73533	0.873096	2.86223	LOC106603708	40S ribosomal protein S3
1	gene32868:100194514	4.53948	3.3623	1.17718	2.18512	rps29	ribosomal protein S29
1	gene2940:106570388	4.43958	3.61471	0.824868	2.78984	LOC106570388	60S ribosomal protein L35
1	gene12330:106605681	4.41549	3.74923	0.666263	3.08297	LOC106605681	40S ribosomal protein S19
1	gene48743:106587505	4.39795	3.65383	0.744121	2.90971	LOC106587505	40S ribosomal protein S13-like
1	gene23766:106562921	4.38507	3.40889	0.976174	2.43272	LOC106562921	60S ribosomal protein L37-like
1	gene31531:106570403	4.37099	3.58982	0.781169	2.80865	LOC106570403	60S acidic ribosomal protein P1-like
1	gene14908:100286649	4.35502	3.51493	0.84009	2.67484	rs30	40S ribosomal protein S30
1	gene31199:106569946	4.34475	3.44739	0.897362	2.55002	LOC106569946	40S ribosomal protein S18
1	gene24805:100196272	4.27717	3.45497	0.822198	2.63277	rl23a	60S ribosomal protein L23a
1	gene21492:106560679	4.2224	3.27111	0.951285	2.31983	LOC106560679	ATP synthase subunit g%2C mitochondrial-like
1	gene15983:100194607	4.14607	3.45988	0.686186	2.77369	rpl34	ribosomal protein L34
1	gene33194:106572248	4.14293	3.2779	0.865023	2.41288	LOC106572248	60S ribosomal protein L22
1	gene48892:100194682	4.12596	3.20526	0.920696	2.28457	LOC100194682	40S ribosomal protein S17
1	gene12547:106605899	3.98931	3.27842	0.710892	2.56753	LOC106605899	40S ribosomal protein S27-like
1	gene19527:106612730	3.78274	2.7858	0.996938	1.78886	LOC106612730	sodium/potassium-transporting ATPase subunit gamma-like
1	gene19286:100196611	3.77916	2.99662	0.782548	2.21407	ef1g	Elongation factor 1-gamma
1	gene18939:106611941	3.72041	2.97207	0.748342	2.22373	LOC106611941	guanine nucleotide-binding protein subunit beta-2-like 1
1	gene49768:100136525	3.68366	2.83932	0.844339	1.99499	LOC100136525	elongation factor 1 alpha
1	gene1973:100194608	3.54083	2.6954	0.845428	1.84998	rpl28	ribosomal protein L28
1	gene30686:106569576	3.53701	2.6984	0.838614	1.85979	LOC106569576	eukaryotic translation initiation factor 3 subunit F-like
1	gene2803:100194627	3.50717	2.56141	0.945752	1.61566	LOC100194627	basic transcription factor 3-1
1	gene41552:100306730	3.47247	2.80848	0.663982	2.1445	rl6	60S ribosomal protein L6
1	gene38560:106577457	3.46229	2.71447	0.747817	1.96666	LOC106577457	60S ribosomal protein L34
1	gene34053:106572905	3.43885	2.32986	1.10898	1.22088	LOC106572905	40S ribosomal protein S21-like
1	gene15153:106608334	3.43831	2.70053	0.737787	1.96274	LOC106608334	40S ribosomal protein S12
1	gene39148:106578040	3.43528	2.70339	0.731891	1.9715	LOC106578040	40S ribosomal protein S4-like
1	gene30837:100286592	3.30932	2.20123	1.10809	1.09313	ndufb3	NADH dehydrogenase (ubiquinone) 1 beta subcomplex%2C 3%2C 12kDa
1	gene49862:106588387	3.28542	2.49955	0.785868	1.71369	LOC106588387	40S ribosomal protein S18
1	gene32871:100194612	3.28308	2.53696	0.746114	1.79085	fau	Finkel-Biskis-Reilly murine sarcoma virus (FBR-MuSV) ubiquitously expressed (fox derived)%3B ribosomal protein S30
1	gene26255:106565377	3.22015	2.53471	0.685443	1.84927	LOC106565377	60S acidic ribosomal protein P0
1	gene5678:106596289	3.14469	2.29533	0.849356	1.44597	LOC106596289	40S ribosomal protein S8
1	gene41217:106579982	3.11513	2.45952	0.655612	1.8039	LOC106579982	60S ribosomal protein L35-like
1	gene9822:100194650	3.05925	2.23663	0.822623	1.41401	LOC100194650	ribosomal protein L36a-2
1	gene49628:106588181	3.04088	2.32973	0.711154	1.61857	LOC106588181	40S ribosomal protein S27-like
1	gene31418:106570285	2.80181	1.77591	1.0259	0.750014	rpl15	ribosomal protein L15
1	gene23307:106562456	2.7982	2.03478	0.763416	1.27136	LOC106562456	40S ribosomal protein S17-like
1	gene34141:106572990	2.79193	2.06223	0.729703	1.33253	LOC106572990	60S ribosomal protein L10-like
1	gene32712:106571510	2.63161	1.76718	0.864423	0.902759	cssa15h14orf2	chromosome ssa15 open reading frame%2C human C14orf2
1	gene33104:106571941	2.62757	1.9184	0.709175	1.20922	LOC106571941	nascent polypeptide-associated complex subunit alpha-like
1	gene7923:106601557	2.50976	1.77706	0.732702	1.04436	LOC106601557	60S ribosomal protein L3
1	gene44196:106582975	2.47736	1.72874	0.748618	0.980121	LOC106582975	60S ribosomal protein L22-like
1	gene17719:106610772	2.43527	1.45517	0.980098	0.475072	LOC106610772	cytochrome c oxidase subunit 7A2%2C mitochondrial-like
1	gene12571:106605923	2.38446	1.71816	0.666303	1.05186	LOC106605923	40S ribosomal protein S27-like
1	gene16762:100136354	2.36708	1.45068	0.916402	0.534277	LOC100136354	ribosomal protein L18a
1	gene27238:106566187	2.32265	1.47626	0.846395	0.629862	LOC106566187	translation machinery-associated protein 7
1	gene23791:100196080	2.27939	1.54805	0.731343	0.816706	btf3	basic transcription factor 3
1	gene31098:100136485	2.27551	1.63343	0.642074	0.99136	LOC100136485	elongation factor 1-alpha%2C oocyte form
1	gene24467:106563614	2.18164	1.33747	0.844169	0.493302	LOC106563614	ADP/ATP translocase 2-like
1	gene2848:100196660	2.14756	1.45049	0.697063	0.753431	ppia1	2-peptidylprolyl isomerase A
1	gene55687:106598969	2.14037	1.37663	0.763737	0.612895	LOC106598969	actin-1
1	gene20770:106613744	2.13286	1.23123	0.901627	0.329603	LOC106613744	ATP synthase subunit delta%2C mitochondrial-like
1	gene4778:106586974	2.12472	1.27369	0.851026	0.422666	LOC106586974	40S ribosomal protein SA
1	gene18753:106611749	2.00485	1.21128	0.79357	0.417706	LOC106611749	ADP/ATP translocase 2-like
1	gene46103:100196761	2.0004	1.15562	0.844774	0.310851	rl4a	60S ribosomal protein L4-A
1	gene32381:100136360	1.95646	1.18818	0.768279	0.419899	hsp90ab1	heat shock protein 90kDa alpha (cytosolic)%2C class B member 1
1	gene6200:106599031	1.91768	1.26831	0.649365	0.618948	LOC106599031	ubiquitin-60S ribosomal protein L40-like
1	gene45352:106584198	1.91596	1.04152	0.874444	0.167072	LOC106584198	elongation factor 1-delta-like
1	gene52060:106590523	1.90774	1.16273	0.745007	0.417722	LOC106590523	eukaryotic translation initiation factor 5A-1-like
1	gene47023:106585766	1.87155	0.98001	0.891542	0.088468	LOC106585766	cytochrome c oxidase subunit 7C%2C mitochondrial-like
1	gene9415:106602876	1.84584	1.01804	0.827793	0.190252	LOC106602876	ATP synthase subunit g%2C mitochondrial-like
1	gene12090:106605384	1.77181	0.974201	0.797608	0.176592	LOC106605384	uncharacterized LOC106605384
1	gene22966:106562120	1.69279	0.848988	0.843802	0.00518606	LOC106562120	cytochrome c oxidase subunit 5A%2C mitochondrial-like
1	gene48517:106587211	1.69262	0.770348	0.922268	-0.15192	LOC106587211	cytochrome c oxidase subunit 5A%2C mitochondrial-like
1	gene28862:106568019	1.68715	0.93434	0.752812	0.181529	LOC106568019	cytochrome c oxidase subunit 7B%2C mitochondrial-like
1	gene35898:100195925	1.66809	0.85719	0.810897	0.0462936	ef1b	Elongation factor 1-beta
1	gene50646:100194772	1.63903	0.850806	0.78822	0.0625861	eif3i	eukaryotic translation initiation factor 3%2C subunit I
1	gene34059:106572910	1.63631	1.03102	0.605286	0.425734	LOC106572910	40S ribosomal protein S21
1	gene36068:106574999	1.62569	0.74032	0.885371	-0.145051	LOC106574999	translationally-controlled tumor protein homolog
1	gene35992:106574916	1.60395	0.754716	0.84923	-0.0945134	LOC106574916	translationally-controlled tumor protein homolog
1	gene43250:100194724	1.59761	0.798457	0.799153	-0.000696069	LOC100194724	ATP synthase subunit O%2C mitochondrial
1	gene27817:100286403	1.58759	0.804373	0.78322	0.0211528	LOC100286403	nascent polypeptide-associated complex subunit alpha
1	gene22503:106561671	1.5574	0.839984	0.717419	0.122565	LOC106561671	phosphate carrier protein%2C mitochondrial-like
1	gene12401:100196177	1.54986	0.812042	0.737821	0.0742205	ndufa3	NADH dehydrogenase (ubiquinone) 1 alpha subcomplex%2C 3%2C 9kDa
1	gene30138:100195387	1.4269	0.498825	0.928074	-0.429248	gtpbp4	GTP binding protein 4
1	gene39467:101448018	1.41561	0.633509	0.782105	-0.148596	LOC101448018	eukaryotic translation initiation factor 5A -1
1	gene32061:106570923	1.41142	0.56041	0.85101	-0.2906	ndufs4	NADH dehydrogenase (ubiquinone) Fe-S protein 4%2C 18kDa (NADH-coenzyme Q reductase)
1	gene31139:106569998	1.40516	0.670082	0.735079	-0.0649967	LOC106569998	cytochrome c oxidase subunit 6B1-like
1	gene40585:100380383	1.37886	0.772016	0.606841	0.165175	if2g	Eukaryotic translation initiation factor 2 subunit 3
1	gene14217:106607492	1.35196	0.619863	0.7321	-0.112238	LOC106607492	ATP synthase F(0) complex subunit C3%2C mitochondrial-like
1	gene29268:106568198	1.34908	0.466991	0.88209	-0.415099	LOC106568198	cytochrome b-c1 complex subunit 9-like
1	gene22691:106561854	1.32507	0.675956	0.64911	0.0268466	LOC106561854	60S ribosomal protein L4-B
1	gene7914:106601562	1.32405	0.630037	0.694012	-0.0639759	LOC106601562	eukaryotic translation initiation factor 3 subunit D-like
1	gene11205:100195992	1.3099	0.55963	0.750267	-0.190637	adhx	Alcohol dehydrogenase class-3
1	gene14770:100196239	1.29252	0.477115	0.81541	-0.338296	tcp1	t-complex 1
1	gene37609:106576514	1.28345	0.627375	0.656073	-0.0286979	LOC106576514	nucleosome assembly protein 1-like 1-A
1	gene1543:106609984	1.22354	0.345238	0.878305	-0.533067	LOC106609984	cytochrome b-c1 complex subunit 2%2C mitochondrial-like
1	gene46271:100194574	1.2224	0.449277	0.773122	-0.323845	atp5a1	ATP synthase%2C H+ transporting%2C mitochondrial F1 complex%2C alpha subunit 1%2C cardiac muscle
1	gene10105:106603475	1.21197	0.506359	0.705615	-0.199256	LOC106603475	cytochrome c oxidase subunit 7B2%2C mitochondrial-like
1	gene40008:100136353	1.20959	0.250589	0.958997	-0.708408	LOC100136353	nucleoside diphosphate kinase
1	gene45902:106584630	1.20859	0.56966	0.638925	-0.0692654	LOC106584630	ubiquitin-60S ribosomal protein L40
1	gene36394:100196679	1.20522	0.454867	0.750357	-0.29549	LOC100196679	ATP synthase subunit beta%2C mitochondrial
1	gene19237:106612226	1.20141	0.40214	0.799272	-0.397132	LOC106612226	cytochrome b-c1 complex subunit 8-like
1	gene24573:106563745	1.17732	0.453027	0.724297	-0.27127	LOC106563745	NADH dehydrogenase [ubiquinone] 1 alpha subcomplex subunit 2-like
1	gene37304:106576202	1.16663	0.419893	0.746733	-0.326841	LOC106576202	ATP synthase subunit gamma%2C mitochondrial-like
1	gene47867:106586630	1.16364	0.464552	0.699092	-0.23454	LOC106586630	ATP synthase subunit O%2C mitochondrial-like
1	gene35365:106574334	1.11748	0.393193	0.72429	-0.331098	LOC106574334	ATP synthase-coupling factor 6%2C mitochondrial-like
1	gene11313:100136389	1.10488	0.524223	0.580654	-0.0564311	LOC100136389	GTP-binding nuclear protein Ran-like
1	gene33494:106571990	1.10477	0.336464	0.768305	-0.431841	LOC106571990	leucine-rich repeat-containing protein 47-like
1	gene16223:100194592	1.09985	0.415336	0.684509	-0.269173	atp5c1	ATP synthase%2C H+ transporting%2C mitochondrial F1 complex%2C gamma polypeptide 1
1	gene43523:100194586	1.09342	0.327798	0.765622	-0.437824	hsp10	heat shock protein 10
1	gene35572:106574550	1.07558	0.407958	0.66762	-0.259662	LOC106574550	ATP synthase subunit beta%2C mitochondrial
1	gene11370:106604721	1.03194	0.317312	0.714624	-0.397312	LOC106604721	ADP/ATP translocase 2-like
1	gene36183:106575112	1.02216	0.396879	0.625282	-0.228403	LOC106575112	ATP synthase-coupling factor 6%2C mitochondrial-like
1	gene7289:106600830	1.00667	0.350466	0.656209	-0.305743	LOC106600830	ATP synthase F(0) complex subunit C3%2C mitochondrial-like
1	gene26697:106565806	0.99049	0.210074	0.780416	-0.570343	LOC106565806	cytochrome b-c1 complex subunit 1%2C mitochondrial-like
1	gene25511:100195896	0.967964	0.382725	0.585239	-0.202514	rssa	40S ribosomal protein SA
1	gene37211:106576117	0.9645	0.271761	0.692739	-0.420978	LOC106576117	NADH dehydrogenase [ubiquinone] 1 alpha subcomplex subunit 5-like
1	gene46711:106585487	0.932419	0.241074	0.691345	-0.450271	LOC106585487	cytochrome c oxidase subunit 6A1%2C mitochondrial-like
1	gene41700:106580568	0.927051	0.274676	0.652375	-0.377699	LOC106580568	ATP synthase subunit alpha%2C mitochondrial-like
1	gene30641:106569524	0.894193	0.278459	0.615734	-0.337275	LOC106569524	elongation factor 2-like
1	gene34035:100194606	0.893253	0.234202	0.65905	-0.424848	atp5f1	ATP synthase%2C H+ transporting%2C mitochondrial F0 complex%2C subunit b%2C isoform 1
1	gene13692:106606924	0.887733	0.302132	0.585601	-0.283469	LOC106606924	60S ribosomal protein L27
1	gene39541:100380554	0.856719	0.273956	0.582763	-0.308808	tcpe	T-complex protein 1 subunit epsilon
1	gene25904:106565051	0.819254	0.170582	0.648672	-0.47809	LOC106565051	cytochrome c1%2C heme protein%2C mitochondrial-like
1	gene15204:106608385	0.816623	0.109533	0.70709	-0.597557	hadhb	hydroxyacyl-CoA dehydrogenase/3-ketoacyl-CoA thiolase/enoyl-CoA hydratase (trifunctional protein)%2C beta subunit
1	gene9596:100196448	0.809397	0.0939284	0.715468	-0.62154	apoo	apolipoprotein O
1	gene26230:106565361	0.800029	0.182849	0.61718	-0.434331	LOC106565361	enolase-like
1	gene45729:106584447	0.797364	0.0681093	0.729255	-0.661145	LOC106584447	protein QIL1-like
1	gene47600:106586370	0.767384	0.117448	0.649937	-0.532489	LOC106586370	MOB-like protein phocein
1	gene35246:106574141	0.761873	0.126179	0.635694	-0.509515	LOC106574141	NADH dehydrogenase [ubiquinone] 1 beta subcomplex subunit 5%2C mitochondrial-like
1	gene17222:106610339	0.75435	0.112327	0.642023	-0.529696	hadh	hydroxyacyl-CoA dehydrogenase
1	gene26224:106565357	0.703938	0.0758612	0.628077	-0.552216	LOC106565357	mitochondrial import receptor subunit TOM6 homolog
1	gene909:106603767	0.653098	0.0459114	0.607187	-0.561276	LOC106603767	trifunctional enzyme subunit alpha%2C mitochondrial-like
1	gene24760:100195478	0.613024	0.0487619	0.564262	-0.5155	cct8	chaperonin containing TCP1%2C subunit 8 (theta)
1	gene29651:100196654	0.579732	0.0318747	0.547857	-0.515983	hsdl2	hydroxysteroid dehydrogenase like 2
2	gene49988:106588568	9.75194	9.08027	0.671667	8.4086	LOC106588568	lanosterol 14-alpha demethylase
2	gene3028:106571543	9.71989	9.05471	0.665181	8.38953	LOC106571543	hydroxymethylglutaryl-CoA synthase%2C cytoplasmic-like
2	gene31312:106570209	9.27558	8.59743	0.67815	7.91928	LOC106570209	lanosterol 14-alpha demethylase-like
2	gene3869:106579093	8.71672	8.03487	0.681841	7.35303	LOC106579093	squalene monooxygenase-like
2	gene48659:100195467	8.56134	7.87137	0.689967	7.1814	erg19	Diphosphomevalonate decarboxylase
2	gene12202:106605546	8.22545	7.58019	0.645253	6.93494	LOC106605546	squalene monooxygenase-like
2	gene42887:106581851	7.8254	7.098	0.727405	6.37059	lss	lanosterol synthase (2%2C3-oxidosqualene-lanosterol cyclase)
2	gene12573:106605924	7.67906	7.05833	0.620724	6.43761	LOC106605924	farnesyl pyrophosphate synthase-like
2	gene9686:106603135	7.67581	6.99388	0.681932	6.31194	tm7sf2	transmembrane 7 superfamily member 2
2	gene12543:100195349	7.60575	6.99671	0.609048	6.38766	fpps	Farnesyl pyrophosphate synthetase
2	gene28765:100195087	7.05315	6.35534	0.697807	5.65753	sc5d	sterol-C5-desaturase
2	gene14753:100380689	6.79838	6.16834	0.630046	5.53829	fdft1	farnesyl-diphosphate farnesyltransferase 1
2	gene39622:106578532	6.76476	6.08081	0.683955	5.39685	idi1	isopentenyl-diphosphate delta isomerase 1
2	gene48554:106587180	6.05884	5.35159	0.707258	4.64433	LOC106587180	cytochrome b5-like
2	gene14769:100194920	5.8956	5.25546	0.64014	4.61532	acat2	acetyl-CoA acetyltransferase 2
2	gene31970:106570829	5.40212	4.78235	0.619765	4.16259	hmgcr	3-hydroxy-3-methylglutaryl-CoA reductase
2	gene77668:106591920	4.95329	4.2735	0.679788	3.59372	LOC106591920	3-beta-hydroxysteroid-Delta(8)%2CDelta(7)-isomerase-like
2	gene7382:106601015	4.54784	3.88294	0.664906	3.21803	LOC106601015	ATP-citrate synthase-like
2	gene22885:106562054	4.45392	3.7903	0.663619	3.12668	dhcr7	7-dehydrocholesterol reductase
2	gene47168:106585920	4.20034	3.52263	0.677709	2.84492	aacs	acetoacetyl-CoA synthetase
2	gene23108:106562275	4.15386	3.52387	0.629996	2.89387	LOC106562275	diphosphomevalonate decarboxylase-like
2	gene45485:106584213	3.98937	3.37708	0.612294	2.76478	dhcr24	24-dehydrocholesterol reductase
2	gene10893:106604248	3.82904	3.18854	0.640497	2.54804	LOC106604248	sterol-4-alpha-carboxylate 3-dehydrogenase%2C decarboxylating-like
2	gene520:106591002	3.81424	3.13125	0.682983	2.44827	LOC106591002	probable ergosterol biosynthetic protein 28
2	gene46974:106585666	3.37099	2.84637	0.524619	2.32176	LOC106585666	mevalonate kinase-like
2	gene44681:106583468	3.26466	2.63084	0.633817	1.99703	LOC106583468	solute carrier family 25 member 34-like
2	gene61022:106590825	3.15124	2.55032	0.600927	1.94939	msmo1	methylsterol monooxygenase 1
2	gene34152:106573007	3.12106	2.51944	0.601614	1.91783	LOC106573007	3-beta-hydroxysteroid-Delta(8)%2CDelta(7)-isomerase-like
2	gene41075:106580105	2.67732	2.15264	0.524683	1.62796	mvk	mevalonate kinase
2	gene48374:106587139	2.5821	1.93877	0.643325	1.29545	LOC106587139	7-dehydrocholesterol reductase-like
2	gene13982:106607132	2.47067	1.93271	0.537953	1.39476	LOC106607132	sterol regulatory element-binding protein 2-like
2	gene25397:106564557	2.35276	1.78461	0.568155	1.21645	triobp	TRIO and F-actin binding protein
2	gene19210:106612199	2.3193	1.57095	0.748351	0.822594	LOC106612199	sterol-4-alpha-carboxylate 3-dehydrogenase%2C decarboxylating-like
2	gene2662:106567755	2.31261	1.66896	0.643654	1.0253	stard4	StAR-related lipid transfer (START) domain containing 4
2	gene51653:106590108	2.28816	1.62948	0.658677	0.970802	insig1	insulin induced gene 1
2	gene76:106598856	2.09229	1.37832	0.713965	0.664356	LOC106598856	retinol dehydrogenase 12-like
2	gene34350:106573223	1.90206	1.25937	0.642688	0.616685	LOC106573223	NADH-cytochrome b5 reductase 2-like
2	gene50843:106589347	1.89908	1.29051	0.608577	0.681931	LOC106589347	FERM and PDZ domain-containing protein 2-like
2	gene39707:106578605	1.71	1.00877	0.701232	0.307536	LOC106578605	insulin-induced gene 1 protein-like
2	gene13993:106607120	1.69119	1.1112	0.579997	0.5312	LOC106607120	sterol regulatory element-binding protein 2-like
2	gene48932:106587698	1.61843	0.96553	0.652897	0.312633	LOC106587698	guanylyl cyclase-activating protein 2-like
2	gene73828:106593804	1.54008	0.841141	0.698938	0.142203	LOC106593804	guanylyl cyclase-activating protein 2-like
2	gene29180:106568086	1.43303	0.904526	0.528503	0.376023	acaca	acetyl-CoA carboxylase alpha
2	gene46272:106585174	1.38337	0.736097	0.647273	0.0888239	LOC106585174	lipid phosphate phosphohydrolase 1-like
2	gene47490:106586249	1.34099	0.654963	0.68603	-0.0310662	LOC106586249	alkyldihydroxyacetonephosphate synthase%2C peroxisomal-like
2	gene46282:106585168	1.28676	0.678763	0.608	0.0707636	npc1l1	NPC1-like 1
2	gene25356:106564497	1.26353	0.637731	0.6258	0.0119306	LOC106564497	low-density lipoprotein receptor-like
2	gene50291:106588696	1.25936	0.740098	0.519267	0.220832	srd5a1	steroid-5-alpha-reductase%2C alpha polypeptide 1 (3-oxo-5 alpha-steroid delta 4-dehydrogenase alpha 1)
2	gene40074:106578966	1.20946	0.532319	0.677144	-0.144825	LOC106578966	pantothenate kinase 1-like
2	gene32062:106570922	1.05587	0.501518	0.554354	-0.0528357	LOC106570922	follistatin-A-like
2	gene4993:106590115	1.04229	0.344335	0.697958	-0.353623	LOC106590115	low-density lipoprotein receptor-like
2	gene14132:106607281	0.945834	0.166386	0.779448	-0.613062	LOC106607281	ATP-citrate synthase
2	gene17478:106610529	0.943978	0.424623	0.519355	-0.094732	LOC106610529	interferon-induced very large GTPase 1-like
2	gene46010:100136441	0.939366	0.295543	0.643823	-0.34828	fadsd6	delta-6 fatty acyl desaturase
2	gene29822:106568727	0.899174	0.337317	0.561858	-0.224541	LOC106568727	3-keto-steroid reductase-like
2	gene51359:100192340	0.891116	0.217665	0.67345	-0.455785	LOC100192340	polyunsaturated fatty acid elongase elovl5b
2	gene43675:106582505	0.8906	0.142352	0.748248	-0.605897	LOC106582505	tubulin alpha chain-like
2	gene46067:100136383	0.861473	0.175817	0.685656	-0.509839	fadsd5	delta-5 fatty acyl desaturase
2	gene19501:106612479	0.826489	0.181042	0.645447	-0.464405	nlrx1	NLR family member X1
2	gene12025:106605375	0.808899	0.162506	0.646392	-0.483886	tp53inp1	tumor protein p53 inducible nuclear protein 1
2	gene47639:100196500	0.802937	0.298075	0.504862	-0.206787	phs1	PHS1 protein
2	gene29359:106568272	0.772978	0.123046	0.649932	-0.526885	LOC106568272	tricarboxylate transport protein%2C mitochondrial
2	gene11979:106605338	0.76067	0.217009	0.543661	-0.326652	LOC106605338	sterol regulatory element-binding protein cleavage-activating protein-like
2	gene50741:106589258	0.754133	0.207705	0.546428	-0.338723	LOC106589258	ATP-citrate synthase-like
2	gene50891:106589384	0.737865	0.219352	0.518513	-0.299161	LOC106589384	pantothenate kinase 1-like
2	gene23375:106562517	0.730681	0.19745	0.533231	-0.335781	LOC106562517	tumor suppressor p53-binding protein 1-like
2	gene33901:106572755	0.724038	0.133791	0.590247	-0.456456	LOC106572755	cytochrome P450 2K1-like
2	gene52420:106596376	0.708507	0.178873	0.529634	-0.350762	LOC106596376	TRIO and F-actin-binding protein-like
2	gene46069:106584797	0.708008	0.186079	0.521929	-0.33585	LOC106584797	fatty acid desaturase 2-like
2	gene1921:106614017	0.687661	0.135521	0.552141	-0.41662	LOC106614017	BCL2/adenovirus E1B 19 kDa protein-interacting protein 3-like
2	gene43680:106582509	0.661397	0.12403	0.537367	-0.413337	LOC106582509	tubulin alpha chain-like
2	gene35234:106574151	0.652345	0.12679	0.525554	-0.398764	LOC106574151	PDZ domain-containing protein GIPC3-like
2	gene22484:106561642	0.611364	0.143416	0.467948	-0.324531	LOC106561642	calcium-independent phospholipase A2-gamma-like
3	gene28947:106567942	2.05492	1.22179	0.833132	0.388656	LOC106567942	cytoskeleton-associated protein 2-like
3	gene588:100195680	2.02349	1.14974	0.873755	0.275983	LOC100195680	transforming acidic coiled-coil-containing protein 3
3	gene26632:106565864	2.01395	1.04752	0.966431	0.0810879	LOC106565864	T-complex protein 11-like protein 2
3	gene21359:106560548	1.9536	1.16277	0.790827	0.371942	LOC106560548	abnormal spindle-like microcephaly-associated protein homolog
3	gene13784:106607066	1.83622	0.981623	0.854592	0.127031	LOC106607066	importin subunit alpha-1-like
3	gene38211:106577137	1.79755	0.964597	0.83295	0.131646	LOC106577137	kinesin-like protein KIF11-B
3	gene1337:106607826	1.75424	0.920137	0.834105	0.086032	LOC106607826	cyclin-dependent kinase 1-like
3	gene11733:106605090	1.64993	0.891288	0.758638	0.13265	LOC106605090	cell division cycle-associated protein 3-like
3	gene40260:100380718	1.64435	0.691503	0.952843	-0.26134	top2a	topoisomerase (DNA) II alpha
3	gene20974:106613922	1.63256	0.854778	0.77778	0.0769985	ect2	epithelial cell transforming 2
3	gene38203:100196122	1.60799	0.887288	0.720705	0.166583	cdc2	Cell division control protein 2 homolog
3	gene20019:106612990	1.56316	0.726761	0.8364	-0.109639	LOC106612990	high mobility group nucleosome-binding domain-containing protein 3-like
3	gene42333:106581119	1.53868	0.762334	0.776347	-0.0140138	LOC106581119	non-histone chromosomal protein HMG-14-like
3	gene25932:106565291	1.53005	0.709415	0.820632	-0.111218	LOC106565291	ubiquitin-conjugating enzyme E2 C-like
3	gene7768:106601395	1.52405	0.800393	0.723655	0.0767382	LOC106601395	importin subunit alpha-1-like
3	gene22658:100306857	1.47583	0.732895	0.742932	-0.0100372	inceb	Inner centromere protein B
3	gene24037:106563318	1.4729	0.727155	0.745749	-0.0185941	ccnb1	cyclin B1
3	gene28304:106567171	1.45951	0.650097	0.809416	-0.159319	racgap1	Rac GTPase activating protein 1
3	gene28971:106567917	1.43774	0.558869	0.878869	-0.320001	LOC106567917	non-histone chromosomal protein HMG-14-like
3	gene1342:106607864	1.42452	0.624106	0.800412	-0.176306	LOC106607864	kinesin-like protein KIF11
3	gene41340:106579876	1.39388	0.576695	0.817188	-0.240493	cenpe	centromere protein E%2C 312kDa
3	gene4314:106583386	1.306	0.605119	0.700885	-0.0957659	LOC106583386	cell division cycle-associated protein 3-like
3	gene27980:100195150	1.28291	0.590386	0.692529	-0.102142	tpx2	Targeting protein for Xklp2
3	gene67:106594936	1.27845	0.572084	0.706362	-0.134278	LOC106594936	nucleolar and spindle-associated protein 1-like
3	gene12062:106605450	1.26705	0.507526	0.759527	-0.252002	LOC106605450	ras GTPase-activating-like protein IQGAP3
3	gene4356:106583830	1.25394	0.587239	0.666699	-0.0794595	LOC106583830	dual specificity protein kinase Ttk-like
3	gene2547:106566708	1.21243	0.541417	0.67101	-0.129593	LOC106566708	G2/mitotic-specific cyclin-B1-like
3	gene6481:100194750	1.17442	0.492033	0.682391	-0.190358	cdc20	cell division cycle 20
3	gene6395:106599389	1.13611	0.504843	0.631263	-0.126421	LOC106599389	kinesin-like protein KIF2C
3	gene32581:100196484	1.13143	0.428188	0.703246	-0.275058	topk	Lymphokine-activated killer T-cell-originated protein kinase homolog
3	gene49842:106588407	1.12911	0.443455	0.685654	-0.242199	LOC106588407	carboxy-terminal kinesin 2-like
3	gene42102:106580963	1.12887	0.460829	0.668045	-0.207216	LOC106580963	structural maintenance of chromosomes protein 4-like
3	gene14713:106607886	1.11256	0.383224	0.729335	-0.346111	LOC106607886	uncharacterized LOC106607886
3	gene50255:106588679	1.0787	0.370136	0.708562	-0.338426	LOC106588679	actin-binding protein anillin-like
3	gene33209:106572230	1.06346	0.391905	0.671556	-0.279651	LOC106572230	targeting protein for Xklp2-A-like
3	gene18304:106611357	1.04507	0.377719	0.667355	-0.289636	cenpf	centromere protein F%2C 350/400kDa
3	gene11169:100195170	1.01891	0.363497	0.655418	-0.291921	ccna2	cyclin A2
3	gene31431:106570296	1.00464	0.331706	0.672937	-0.341231	LOC106570296	actin-binding protein anillin-like
3	gene32667:106571471	0.9889	0.284834	0.704066	-0.419232	casc5	cancer susceptibility candidate 5
3	gene20240:106613229	0.978953	0.293414	0.685539	-0.392125	numa1	nuclear mitotic apparatus protein 1
3	gene14476:106607702	0.973619	0.281778	0.691841	-0.410062	LOC106607702	mitotic checkpoint serine/threonine-protein kinase BUB1-like
3	gene17849:106610844	0.967509	0.311135	0.656374	-0.345239	LOC106610844	rho GTPase-activating protein 11A-like
3	gene24475:106563621	0.958867	0.318572	0.640295	-0.321724	LOC106563621	kinesin-like protein KIF20A
3	gene22442:106561604	0.955178	0.287514	0.667663	-0.380149	LOC106561604	aurora kinase B-like
3	gene48285:106587056	0.917152	0.285236	0.631916	-0.34668	LOC106587056	cytoskeleton-associated protein 5-like
3	gene18538:106611545	0.909833	0.287903	0.62193	-0.334026	LOC106611545	cyclin-A2-like
3	gene22852:106562005	0.855515	0.250567	0.604947	-0.35438	shcbp1	SHC SH2-domain binding protein 1
3	gene27169:100196609	0.855305	0.24432	0.610985	-0.366664	stk6	Serine/threonine-protein kinase 6
3	gene14690:106607865	0.83482	0.205338	0.629482	-0.424144	LOC106607865	lamin-B receptor-like
3	gene51805:106590301	0.775112	0.201094	0.574019	-0.372925	LOC106590301	serine/threonine-protein kinase greatwall-like
3	gene24331:106563463	0.696177	0.142355	0.553822	-0.411468	LOC106563463	sororin-B-like
4	gene31337:106570212	2.21182	1.33811	0.873707	0.464401	LOC106570212	alpha-N-acetylgalactosaminide alpha-2%2C6-sialyltransferase 1-like
4	gene33733:106572634	2.13896	1.19372	0.945249	0.248467	LOC106572634	fibrous sheath CABYR-binding protein-like
4	gene31569:106570445	2.07918	1.07288	1.0063	0.0665796	LOC106570445	polypeptide N-acetylgalactosaminyltransferase 4-like
4	gene51866:106590251	1.80242	0.977238	0.825182	0.152057	LOC106590251	thioredoxin domain-containing protein 5-like
4	gene42527:106581383	1.79959	0.963352	0.836233	0.127119	LOC106581383	protein sel-1 homolog 3-like
4	gene17077:106610172	1.65508	0.791726	0.863354	-0.0716281	LOC106610172	N-acetylgalactosaminyltransferase 7-like
4	gene43709:106582541	1.63436	0.807901	0.826459	-0.0185585	LOC106582541	fer-1-like protein 6
4	gene47743:106586507	1.60589	0.776816	0.82907	-0.0522533	LOC106586507	fruit protein pKIWI501-like
4	gene19987:106613012	1.54106	0.755688	0.785375	-0.0296874	LOC106613012	uncharacterized LOC106613012
4	gene15443:106608552	1.53474	0.784633	0.750111	0.0345226	s100p	S100 calcium binding protein P
4	gene42916:106581833	1.5278	0.651475	0.876321	-0.224846	LOC106581833	protein FEV
4	gene40096:106578972	1.49244	0.722984	0.769459	-0.046475	LOC106578972	myoferlin-like
4	gene50277:100136468	1.43301	0.744322	0.688689	0.0556323	agr2	anterior gradient homolog 2 (Xenopus laevis)
4	gene42306:106581144	1.35688	0.629461	0.727424	-0.0979634	LOC106581144	uncharacterized LOC106581144
4	gene60030:106595418	1.34376	0.621171	0.722587	-0.101416	LOC106595418	intestinal mucin-like protein
4	gene18345:106611397	1.34315	0.655946	0.687206	-0.0312599	LOC106611397	uncharacterized LOC106611397
4	gene31457:100136469	1.34306	0.688802	0.654261	0.0345412	LOC100136469	anterior gradient-2-like protein 2
4	gene33908:106572756	1.25399	0.369866	0.884129	-0.514263	LOC106572756	keratin%2C type I cytoskeletal 18
4	gene43864:106582703	1.24904	0.47716	0.771877	-0.294717	LOC106582703	SAM pointed domain-containing Ets transcription factor-like
4	gene48612:106587426	1.24683	0.413078	0.83375	-0.420671	LOC106587426	ras-related protein Rab-27A-like
4	gene36602:106575511	1.21293	0.457168	0.755762	-0.298594	LOC106575511	guanine nucleotide exchange factor DBS-like
4	gene44727:106583432	1.19366	0.510922	0.682737	-0.171815	LOC106583432	interferon-induced protein 44-like
4	gene7684:106601364	1.17631	0.443636	0.732672	-0.289036	LOC106601364	ras-related protein Rab-3D-like
4	gene79372:106597596	1.14485	0.436765	0.708082	-0.271317	LOC106597596	intestinal mucin-like protein
4	gene26542:106565632	1.10825	0.386148	0.722103	-0.335955	LOC106565632	solute carrier family 45 member 3-like
4	gene50513:106588945	1.10026	0.382363	0.717898	-0.335535	LOC106588945	HEPACAM family member 2-like
4	gene41378:100195237	1.09303	0.35971	0.733316	-0.373607	gfpt1	glutamine-fructose-6-phosphate transaminase 1
4	gene15071:106608256	1.08839	0.37924	0.709146	-0.329906	LOC106608256	formin-like
4	gene47388:106586155	1.07433	0.353134	0.721197	-0.368063	LOC106586155	protein FEV-like
4	gene19354:106612337	1.06236	0.337996	0.724365	-0.386368	LOC106612337	protein atonal homolog 1-like
4	gene39476:106578382	1.05353	0.442394	0.611137	-0.168743	LOC106578382	SKI/DACH domain-containing protein 1-like
4	gene7677:106601368	1.03881	0.379182	0.659627	-0.280445	LOC106601368	tetratricopeptide repeat protein 39A-like
4	gene41781:106580625	1.02157	0.336489	0.685082	-0.348594	LOC106580625	ATP-binding cassette sub-family A member 2-like
4	gene51985:106590443	1.02098	0.339321	0.681661	-0.34234	LOC106590443	phospholipid-transporting ATPase IB-like
4	gene16291:106609390	0.980307	0.287916	0.692391	-0.404474	LOC106609390	probable polypeptide N-acetylgalactosaminyltransferase 8
4	gene29866:106568759	0.976955	0.310628	0.666327	-0.355699	LOC106568759	UDP-N-acetylglucosamine transporter-like
4	gene43704:106582534	0.962786	0.327159	0.635627	-0.308468	LOC106582534	fer-1-like protein 6
4	gene11868:106605215	0.926352	0.295183	0.631169	-0.335985	LOC106605215	tetraspanin-13-like
4	gene31079:106570042	0.922019	0.305912	0.616107	-0.310195	LOC106570042	uncharacterized LOC106570042
4	gene25841:106564771	0.878204	0.220135	0.658069	-0.437935	rrbp1	ribosome binding protein 1
4	gene48484:100306821	0.876698	0.195863	0.680835	-0.484972	casc4	cancer susceptibility candidate 4
4	gene40976:106580191	0.858641	0.221893	0.636747	-0.414854	LOC106580191	ras and EF-hand domain-containing protein homolog
4	gene47683:106586452	0.813073	0.194176	0.618896	-0.42472	slc12a8	solute carrier family 12%2C member 8
4	gene18311:106611341	0.796593	0.191872	0.604721	-0.41285	LOC106611341	intersectin-2-like
4	gene19311:106612297	0.794027	0.225522	0.568506	-0.342984	LOC106612297	glutathione peroxidase 3-like
4	gene42554:106581404	0.733403	0.125535	0.607868	-0.482334	LOC106581404	PCTP-like protein
4	gene26190:106565332	0.728335	0.096308	0.632027	-0.535719	fam3d	family with sequence similarity 3%2C member D
4	gene10490:106603936	0.706963	0.126264	0.580699	-0.454435	LOC106603936	P2X purinoceptor 1-like
4	gene28517:106567409	0.643426	0.095893	0.547533	-0.45164	p2rx1	purinergic receptor P2X%2C ligand gated ion channel%2C 1
5	gene50894:106589386	1.78549	1.119	0.666496	0.452503	LOC106589386	interferon-induced protein with tetratricopeptide repeats 5-like
5	gene31201:100194553	1.41166	0.791416	0.620246	0.171171	LOC100194553	VHSV-induced protein-like
5	gene3426:106574762	1.24404	0.675815	0.568226	0.107589	LOC106574762	protein asteroid homolog 1-like
5	gene8383:106602018	1.17532	0.555488	0.619836	-0.0643479	LOC106602018	uncharacterized LOC106602018
5	gene49864:106588383	1.14711	0.629734	0.517381	0.112353	LOC106588383	uncharacterized LOC106588383
5	gene26467:100270812	1.13326	0.529606	0.603654	-0.0740479	stat2	signal transducer and activator of transcription 2
5	gene37361:106576261	1.11567	0.538802	0.576866	-0.0380644	LOC106576261	ubl carboxyl-terminal hydrolase 18-like
5	gene46493:100136541	1.11422	0.603475	0.510746	0.0927296	LOC100136541	ISG15-like protein
5	gene17197:106610286	1.03322	0.517607	0.515614	0.00199359	LOC106610286	probable E3 ubiquitin-protein ligase HERC3
5	gene44835:100380724	1.03146	0.434454	0.597001	-0.162547	helz2	helicase with zinc finger 2%2C transcriptional coactivator
5	gene9815:106603287	1.00403	0.395812	0.608223	-0.212411	LOC106603287	galectin-9-like
5	gene51029:106589505	0.956921	0.211565	0.745355	-0.53379	LOC106589505	uncharacterized LOC106589505
5	gene68501:106590896	0.932758	0.419197	0.513561	-0.0943637	LOC106590896	uncharacterized LOC106590896
5	gene17650:100136513	0.919964	0.389363	0.530601	-0.141238	cmpk2	cytidine monophosphate (UMP-CMP) kinase 2%2C mitochondrial
5	gene26651:100194889	0.899752	0.392428	0.507324	-0.114896	mx	Interferon-induced GTP-binding protein Mx
5	gene40531:100337625	0.893858	0.346855	0.547002	-0.200147	irf-3	interferon regulatory factor 3
5	gene17991:106610967	0.857691	0.321732	0.535959	-0.214227	LOC106610967	sacsin-like
5	gene47373:106586142	0.856558	0.282807	0.573751	-0.290943	LOC106586142	signal transducer and activator of transcription 1-alpha/beta-like
5	gene35273:106574173	0.853893	0.302479	0.551414	-0.248935	LOC106574173	receptor-transporting protein 2-like
5	gene26376:106565475	0.851383	0.294388	0.556994	-0.262606	LOC106565475	uncharacterized LOC106565475
5	gene7390:100195148	0.850578	0.207976	0.642602	-0.434626	dhx58	DEXH (Asp-Glu-X-His) box polypeptide 58
5	gene47759:106586518	0.830731	0.296927	0.533804	-0.236877	epsti1	epithelial stromal interaction 1 (breast)
5	gene25103:106564242	0.821279	0.250124	0.571155	-0.321031	LOC106564242	GTPase IMAP family member 7-like
5	gene26652:100136920	0.809529	0.281199	0.52833	-0.247131	mx2	myxovirus resistance 2
5	gene35276:100196087	0.785192	0.311048	0.474145	-0.163097	rtp3	Receptor-transporting protein 3
5	gene35431:100136558	0.77977	0.21717	0.562601	-0.345431	LOC100136558	signal transducer and activator of transcription 1 alpha
5	gene20535:106613533	0.774398	0.257315	0.517084	-0.259769	LOC106613533	galectin-3-binding protein A-like
5	gene16567:106609653	0.764067	0.214079	0.549988	-0.335909	LOC106609653	poly [ADP-ribose] polymerase 11-like
5	gene7567:100136380	0.751105	0.258569	0.492536	-0.233967	cd9	CD9 molecule
5	gene50596:106589024	0.747742	0.0980677	0.649674	-0.551607	LOC106589024	RNA-binding protein 43-like
5	gene40072:106578964	0.732603	0.218324	0.514279	-0.295955	LOC106578964	interferon-induced protein with tetratricopeptide repeats 5-like
5	gene8759:106602323	0.723662	0.249354	0.474308	-0.224954	LOC106602323	probable E3 ubiquitin-protein ligase HERC3
5	gene13863:106607104	0.714185	0.22936	0.484825	-0.255465	LOC106607104	CD9 antigen-like
5	gene50964:106589450	0.708858	0.0462264	0.662632	-0.616405	LOC106589450	poly [ADP-ribose] polymerase 9-like
5	gene41486:106580299	0.701092	0.119672	0.58142	-0.461748	LOC106580299	polyubiquitin-like
5	gene56179:106593843	0.699835	0.191867	0.507968	-0.316101	LOC106593843	probable E3 ubiquitin-protein ligase HERC6
5	gene39822:106578729	0.698256	0.180127	0.518129	-0.338002	LOC106578729	uncharacterized LOC106578729
5	gene17651:100195910	0.698126	0.263383	0.434743	-0.17136	rsad2	radical S-adenosyl methionine domain containing 2
5	gene40662:100380435	0.697876	0.0777576	0.620118	-0.54236	irf9	interferon regulatory factor 9
5	gene26653:100136587	0.669589	0.133627	0.535962	-0.402335	LOC100136587	Mx3 protein
5	gene44861:106583673	0.667786	0.107329	0.560457	-0.453127	LOC106583673	NFX1-type zinc finger-containing protein 1-like
5	gene17196:106610287	0.665777	0.171695	0.494082	-0.322387	LOC106610287	E3 ISG15--protein ligase HERC5-like
5	gene13964:106607151	0.661996	0.196466	0.46553	-0.269064	LOC106607151	interferon-induced very large GTPase 1-like
5	gene25694:106564892	0.659078	0.197799	0.461279	-0.263481	LOC106564892	uncharacterized LOC106564892
5	gene26649:106565851	0.651455	0.137966	0.513489	-0.375523	LOC106565851	nicotinamide phosphoribosyltransferase-like
5	gene13094:100196769	0.64985	0.131138	0.518712	-0.387574	lg3bp	Galectin-3-binding protein
5	gene17194:106610285	0.613083	0.157979	0.455105	-0.297126	LOC106610285	probable E3 ubiquitin-protein ligase HERC3
5	gene68599:106594559	0.470809	0.0351678	0.435642	-0.400474	LOC106594559	barrier-to-autointegration factor-like
6	gene35477:106574241	2.39267	1.76319	0.629475	1.13372	LOC106574241	desmin-like
6	gene4879:106589071	2.27642	1.58247	0.693953	0.888518	LOC106589071	myosin-11-like
6	gene25460:100380663	2.06453	1.367	0.69753	0.669468	LOC100380663	myosin-11
6	gene36305:106575168	1.89047	1.27562	0.614844	0.66078	LOC106575168	desmin-like
6	gene50897:106589387	1.79576	1.1962	0.599566	0.59663	LOC106589387	actin%2C aortic smooth muscle
6	gene40068:106578961	1.66641	1.05673	0.609679	0.447048	LOC106578961	actin%2C aortic smooth muscle
6	gene27388:100380643	1.60846	0.846358	0.762102	0.0842559	LOC100380643	filamin-A
6	gene7687:100286446	1.60096	0.993664	0.607298	0.386366	cnn1	calponin 1%2C basic%2C smooth muscle
6	gene19644:106612633	1.52677	0.999563	0.527202	0.472361	LOC106612633	transgelin-like
6	gene34232:106573078	1.47604	0.887067	0.588974	0.298093	LOC106573078	non-muscle caldesmon-like
6	gene42921:106581830	1.1925	0.403123	0.78938	-0.386258	LOC106581830	myosin light chain kinase%2C smooth muscle-like
6	gene4719:106587486	1.07617	0.435656	0.64051	-0.204854	LOC106587486	actin%2C alpha skeletal muscle 2-like
6	gene41980:106580821	1.02684	0.52655	0.500293	0.0262579	LOC106580821	transgelin-like
6	gene21981:100136562	1.01096	0.286259	0.724703	-0.438444	tpm1	tropomyosin 1 (alpha)
6	gene23946:106563019	1.01001	0.375056	0.63495	-0.259894	LOC106563019	tenascin-like
6	gene3031:106571564	1.00988	0.472805	0.537073	-0.0642682	LOC106571564	tropomyosin beta chain
6	gene726:106601584	0.98584	0.347614	0.638226	-0.290612	LOC106601584	fermitin family homolog 2
6	gene40441:100195513	0.96221	0.333969	0.628241	-0.294272	lasp1	LIM and SH3 protein 1
6	gene26968:100286524	0.961699	0.416337	0.545362	-0.129024	csrp1	Cysteine and glycine-rich protein 1
6	gene40403:106579136	0.960221	0.344763	0.615458	-0.270695	ptrf	polymerase I and transcript release factor
6	gene43218:106582131	0.959996	0.260804	0.699192	-0.438388	LOC106582131	collagen alpha-2(IV) chain-like
6	gene26015:106565219	0.899872	0.328368	0.571505	-0.243137	LOC106565219	myosin regulatory light polypeptide 9
6	gene28138:106567035	0.888268	0.398253	0.490015	-0.0917614	LOC106567035	myosin light polypeptide 6-like
6	gene91:106600942	0.854928	0.172012	0.682916	-0.510903	LOC106600942	alpha-actinin-1-like
6	gene44782:106583599	0.841287	0.290173	0.551114	-0.260941	LOC106583599	myosin regulatory light polypeptide 9
6	gene18436:100380299	0.821338	0.234286	0.587052	-0.352767	actn1	actinin%2C alpha 1
6	gene9195:106602736	0.776442	0.134342	0.642101	-0.507759	LOC106602736	synaptopodin-2-like
6	gene7686:106601365	0.775921	0.184663	0.591258	-0.406595	LOC106601365	transcription elongation factor 1 homolog
6	gene34668:106573503	0.774408	0.23672	0.537688	-0.300968	LOC106573503	tropomyosin alpha-1 chain-like
6	gene22534:106561692	0.764754	0.14519	0.619564	-0.474374	LOC106561692	filamin-C-like
6	gene2386:100194678	0.759357	0.204519	0.554838	-0.350319	LOC100194678	smoothelin-like protein 1
6	gene16836:100195616	0.751755	0.184962	0.566793	-0.381831	pdli3	PDZ and LIM domain protein 3
6	gene16925:106610014	0.750238	0.160135	0.590104	-0.429969	LOC106610014	synaptopodin-2-like
6	gene41433:106580347	0.722703	0.0694322	0.653271	-0.583839	LOC106580347	smoothelin-like
6	gene47914:106586666	0.703496	0.0832283	0.620268	-0.537039	LOC106586666	collagen alpha-1(IV) chain-like
6	gene43876:106582712	0.697314	0.190358	0.506956	-0.316598	LOC106582712	cysteine and glycine-rich protein 1-like
6	gene47915:106586671	0.666428	0.0392207	0.627208	-0.587987	LOC106586671	collagen alpha-2(IV) chain-like
6	gene9044:100136395	0.66188	0.16049	0.50139	-0.340899	alp	alkaline phosphatase
6	gene55356:106591024	0.640687	0.111158	0.529529	-0.41837	LOC106591024	alpha-actinin-1-like
6	gene46534:106585267	0.621883	0.148604	0.473279	-0.324676	LOC106585267	smoothelin-like
6	gene46297:106585157	0.619431	0.143912	0.47552	-0.331608	LOC106585157	phosphoglucomutase-like protein 5
6	gene10500:106603948	0.523832	0.0488786	0.474954	-0.426075	LOC106603948	heat shock protein beta-1-like
7	gene24224:106563379	3.65375	2.9999	0.653855	2.34604	LOC106563379	endonuclease domain-containing 1 protein-like
7	gene4092:106580834	3.63455	3.04514	0.589408	2.45573	LOC106580834	protein S100-A1-like
7	gene12963:106606313	3.34781	2.70794	0.639866	2.06808	LOC106606313	myosin-11-like
7	gene12965:106606315	2.95526	2.31197	0.643287	1.66868	LOC106606315	myosin heavy chain%2C embryonic smooth muscle isoform-like
7	gene15689:106608812	2.85507	2.24651	0.608559	1.63795	LOC106608812	endonuclease domain-containing 1 protein-like
7	gene41235:106579965	2.48987	1.90357	0.586299	1.31727	LOC106579965	P2X purinoceptor 4-like
7	gene8407:106602044	2.47684	1.92368	0.553161	1.37052	LOC106602044	myosin-11-like
7	gene15688:106608815	2.21572	1.60097	0.614752	0.986218	LOC106608815	endonuclease domain-containing 1 protein-like
7	gene71258:106594706	1.78095	1.19915	0.581799	0.61735	LOC106594706	myosin-11-like
7	gene56311:106596433	1.45163	0.920269	0.531363	0.388906	LOC106596433	endonuclease domain-containing 1 protein-like
7	gene60536:106595494	1.3916	0.815334	0.57627	0.239064	LOC106595494	protein disulfide-isomerase A2-like
7	gene8546:100195830	1.38794	0.883595	0.504342	0.379252	nar4	Ecto-ADP-ribosyltransferase 4
7	gene52969:106591797	1.30675	0.726128	0.580619	0.145509	LOC106591797	protein disulfide-isomerase-like
7	gene19044:106612028	1.28771	0.752466	0.535244	0.217222	fat1	FAT atypical cadherin 1
7	gene40327:106579374	1.25468	0.711104	0.54358	0.167524	LOC106579374	myeloid-associated differentiation marker-like protein 2
7	gene29678:106568603	1.24959	0.724715	0.524871	0.199844	LOC106568603	endonuclease domain-containing 1 protein-like
7	gene36085:106575016	1.18522	0.655291	0.529926	0.125365	LOC106575016	LIM domain only protein 7-like
7	gene46262:100195728	1.14301	0.616885	0.526128	0.0907574	fabpl	Fatty acid-binding protein%2C liver-type
7	gene31498:106570389	1.0417	0.493594	0.548102	-0.0545081	LOC106570389	uncharacterized LOC106570389
7	gene8350:106601982	1.02319	0.465767	0.557427	-0.0916592	LOC106601982	myosin-11-like
7	gene71077:106595014	1.02079	0.44346	0.577332	-0.133872	LOC106595014	myosin heavy chain%2C embryonic smooth muscle isoform-like
7	gene15687:106608813	1.01618	0.536441	0.479741	0.0567002	LOC106608813	endonuclease domain-containing 1 protein-like
7	gene81551:106600102	1.00562	0.425243	0.580378	-0.155135	LOC106600102	myosin-11-like
7	gene34387:106573187	0.992392	0.442084	0.550308	-0.108223	LOC106573187	bcl-2-like protein 13
7	gene57398:106594015	0.948997	0.504228	0.444769	0.059459	LOC106594015	thrombin-like enzyme cerastocytin
7	gene72749:106596927	0.945978	0.475003	0.470975	0.00402874	LOC106596927	thrombin-like enzyme cerastocytin
7	gene8359:106601993	0.922386	0.408502	0.513885	-0.105383	LOC106601993	myosin heavy chain%2C embryonic smooth muscle isoform-like
7	gene73148:106594016	0.894343	0.371767	0.522576	-0.150809	LOC106594016	myosin-11-like
7	gene17844:106610908	0.865911	0.346135	0.519776	-0.173641	LOC106610908	probable G-protein coupled receptor 97
7	gene23541:106562690	0.801835	0.299456	0.502379	-0.202922	LOC106562690	transient receptor potential cation channel subfamily M member 5-like
7	gene41206:106580008	0.766424	0.229963	0.536461	-0.306499	LOC106580008	Golgi-associated plant pathogenesis-related protein 1-like
7	gene14705:106607877	0.729002	0.156277	0.572726	-0.416449	LOC106607877	adhesion G-protein coupled receptor F2-like
7	gene37203:106576131	0.728126	0.186455	0.541671	-0.355216	LOC106576131	secretory phospholipase A2 receptor-like
7	gene62622:106591316	0.709728	0.159921	0.549807	-0.389886	LOC106591316	myosin-11-like
7	gene23973:106563126	0.692263	0.15317	0.539093	-0.385923	LOC106563126	niban-like protein 1
7	gene71096:106592036	0.636161	0.140117	0.496044	-0.355926	LOC106592036	transient receptor potential cation channel subfamily M member 5-like
7	gene2643:106567849	0.616661	0.158086	0.458575	-0.300489	LOC106567849	myosin-J heavy chain-like
7	gene24721:106563870	0.591351	0.117443	0.473908	-0.356464	LOC106563870	C-type mannose receptor 2-like
7	gene24223:106563382	0.578509	0.0936966	0.484813	-0.391116	LOC106563382	endonuclease domain-containing 1 protein-like
7	gene37201:106576129	0.530203	0.0402702	0.489933	-0.449663	LOC106576129	C-type lectin lectoxin-Lio2-like
8	gene39021:106577901	2.21476	1.414	0.800756	0.613245	LOC106577901	zonadhesin-like
8	gene17454:106610497	2.127	1.38918	0.737827	0.65135	LOC106610497	von Willebrand factor A domain-containing protein 7-like
8	gene54357:106598151	2.05579	1.43683	0.618956	0.817879	LOC106598151	zonadhesin-like
8	gene17461:106610508	1.99796	1.3365	0.661461	0.675036	LOC106610508	von Willebrand factor A domain-containing protein 7-like
8	gene49236:100195815	1.87432	1.01462	0.859698	0.154924	anx2a	Annexin A2-A
8	gene16841:106609935	1.78851	0.910253	0.878262	0.0319908	LOC106609935	annexin A2-A-like
8	gene26494:106565672	1.67387	0.639306	1.03457	-0.395263	LOC106565672	epidermal growth factor receptor kinase substrate 8-like protein 3
8	gene52410:106591524	1.64524	1.06953	0.575709	0.493824	LOC106591524	zonadhesin-like
8	gene21947:106560810	1.61604	0.789424	0.826617	-0.0371929	LOC106560810	aminopeptidase N-like
8	gene15841:106608949	1.49111	0.749616	0.741499	0.00811699	LOC106608949	zonadhesin-like
8	gene40003:106578894	1.43811	0.489081	0.949028	-0.459947	LOC106578894	unconventional myosin-XVB-like
8	gene29875:106568765	1.35999	0.54092	0.819075	-0.278154	LOC106568765	unconventional myosin-VIIb-like
8	gene1762:106612488	1.32992	0.595899	0.734021	-0.138123	LOC106612488	uncharacterized LOC106612488
8	gene21818:106560925	1.31984	0.253011	1.06683	-0.813816	fa2h	fatty acid 2-hydroxylase
8	gene25727:106564863	1.28886	0.537813	0.751048	-0.213235	LOC106564863	protocadherin Fat 4-like
8	gene30348:106569170	1.27205	0.338214	0.933839	-0.595624	LOC106569170	desmocollin-2-like
8	gene51434:106589894	1.17624	0.450721	0.725517	-0.274797	LOC106589894	G-protein coupled receptor family C group 5 member C-like
8	gene51412:106589856	1.11224	0.353057	0.759186	-0.40613	LOC106589856	Na(+)/H(+) exchange regulatory cofactor NHE-RF1-like
8	gene13677:106606914	1.1119	0.174781	0.93712	-0.762339	LOC106606914	GTPase IMAP family member 4-like
8	gene1796:100196730	1.10888	0.245156	0.863724	-0.618568	slc9a3r1	solute carrier family 9%2C subfamily A (NHE3%2C cation proton antiporter 3)%2C member 3 regulator 1
8	gene45351:106584200	1.07311	0.178708	0.8944	-0.715692	LOC106584200	leukocyte elastase inhibitor-like
8	gene11151:100195531	1.053	0.164499	0.888501	-0.724002	clic2	chloride intracellular channel 2
8	gene10680:106604110	1.04447	0.407053	0.637414	-0.23036	cdhr2	cadherin-related family member 2
8	gene34936:106573812	0.9693	0.114362	0.854938	-0.740575	klf2	Kruppel-like factor 2
8	gene25743:106564849	0.936433	0.111905	0.824528	-0.712623	LOC106564849	actin-related protein 2-A
8	gene14604:106607795	0.936026	0.132992	0.803034	-0.670043	unc93a	unc-93 homolog A (C. elegans)
8	gene48954:106587720	0.916084	0.290381	0.625704	-0.335323	LOC106587720	EGF-like repeat and discoidin I-like domain-containing protein 3
8	gene51373:106589822	0.910863	0.200684	0.710179	-0.509495	LOC106589822	uncharacterized LOC106589822
8	gene49046:106587816	0.88444	0.303664	0.580775	-0.277111	LOC106587816	lactadherin-like
8	gene14582:106607913	0.881397	0.13918	0.742217	-0.603038	LOC106607913	gap junction Cx32.2 protein-like
8	gene15846:106609020	0.869107	0.134207	0.7349	-0.600693	LOC106609020	transmembrane 4 L6 family member 4-like
8	gene51123:106589578	0.846303	0.142113	0.70419	-0.562077	LOC106589578	brain-specific angiogenesis inhibitor 1-associated protein 2-like protein 1
8	gene32330:106571178	0.803087	0.176824	0.626264	-0.44944	LOC106571178	apolipoprotein B-100-like
8	gene1108:106605068	0.768731	0.0975951	0.671135	-0.57354	LOC106605068	placenta-specific protein 9-like
8	gene41909:106580759	0.761012	0.0625579	0.698454	-0.635896	LOC106580759	calpain small subunit 1-like
8	gene45818:106584514	0.756799	0.151907	0.604891	-0.452984	LOC106584514	cadherin-related family member 5-like
8	gene38651:106577553	0.752115	0.123587	0.628528	-0.50494	LOC106577553	nuclear factor 7%2C brain-like
8	gene9929:106603390	0.731105	0.115014	0.61609	-0.501076	LOC106603390	DNA-directed RNA polymerase II subunit rpb1-like
9	gene950:106603269	3.75969	2.54068	1.21901	1.32167	LOC106603269	plasma alpha-L-fucosidase-like
9	gene9067:106602547	3.71136	2.5473	1.16406	1.38325	glb1	galactosidase%2C beta 1
9	gene18237:100306856	3.2086	2.13369	1.07491	1.05879	lgmn	legumain
9	gene29987:106568950	2.80309	1.70365	1.09944	0.604207	LOC106568950	gamma-interferon-inducible lysosomal thiol reductase-like
9	gene41500:106580289	2.46052	1.50536	0.955162	0.550198	LOC106580289	alcohol dehydrogenase [NADP(+)] A-like
9	gene30926:106569806	2.19978	1.30891	0.890873	0.418036	LOC106569806	solute carrier family 22 member 13-like
9	gene44871:100195153	2.11869	1.22099	0.897702	0.323287	ctsa	cathepsin A
9	gene480:100195074	2.02647	1.04476	0.981713	0.0630419	papl	Iron/zinc purple acid phosphatase-like protein
9	gene39608:106578519	1.72104	1.03765	0.683384	0.354268	cubn	cubilin (intrinsic factor-cobalamin receptor)
9	gene14754:106607936	1.68812	0.817159	0.870957	-0.0537978	ctsb	cathepsin B
9	gene32682:100195244	1.62022	0.837847	0.782368	0.0554793	nagab	Alpha-N-acetylgalactosaminidase
9	gene41168:106580030	1.59339	0.798917	0.794473	0.00444373	LOC106580030	solute carrier family 2%2C facilitated glucose transporter member 8-like
9	gene20864:100194810	1.57852	0.598612	0.97991	-0.381298	npl	N-acetylneuraminate pyruvate lyase (dihydrodipicolinate synthase)
9	gene23077:106562245	1.49055	0.703539	0.787015	-0.0834767	LOC106562245	lysosomal protective protein-like
9	gene20796:106613769	1.41866	0.667291	0.751369	-0.0840779	LOC106613769	unconventional myosin-Vb-like
9	gene49720:106588520	1.36593	0.532918	0.833012	-0.300095	LOC106588520	sialidase-1-like
9	gene231:106560797	1.3421	0.728866	0.613235	0.115631	LOC106560797	cathepsin L1-like
9	gene5402:101448032	1.28079	0.491039	0.789754	-0.298715	LOC101448032	lysosomal alpha-mannosidase
9	gene26313:106565426	1.26918	0.435307	0.833873	-0.398567	LOC106565426	cathepsin Z-like
9	gene13340:106606691	1.24339	0.593897	0.649493	-0.0555958	LOC106606691	aquaporin-8-like
9	gene9058:106602555	1.16972	0.437663	0.732056	-0.294392	LOC106602555	acid ceramidase-like
9	gene44226:106583139	1.13248	0.505795	0.62669	-0.120895	LOC106583139	transcription factor EB-like
9	gene13042:106606392	1.11556	0.502681	0.612875	-0.110194	LOC106606392	protein amnionless-like
9	gene40338:106579190	1.08262	0.334144	0.74848	-0.414337	LOC106579190	V-type proton ATPase 16 kDa proteolipid subunit
9	gene79397:106592547	1.06672	0.330987	0.735736	-0.404749	LOC106592547	cathepsin D-like
9	gene1759:106612524	1.05023	0.241424	0.808802	-0.567378	LOC106612524	ribonuclease T2-like
9	gene49192:106587969	1.0419	0.25991	0.781987	-0.522077	LOC106587969	cathepsin D-like
9	gene18477:100194781	0.966994	0.257204	0.70979	-0.452586	lamp2	lysosomal membrane glycoprotein 2
9	gene830:106602179	0.92726	0.310686	0.616574	-0.305887	arid4a	AT rich interactive domain 4A (RBP1-like)
9	gene50682:106589109	0.889668	0.296085	0.593583	-0.297498	fuca1	fucosidase%2C alpha-L- 1%2C tissue
9	gene63528:106593235	0.874605	0.317009	0.557596	-0.240586	LOC106593235	putative gustatory receptor clone PTE03
9	gene21159:100195996	0.860946	0.166431	0.694514	-0.528083	hyi	hydroxypyruvate isomerase (putative)
9	gene8421:106602055	0.832338	0.221042	0.611296	-0.390254	LOC106602055	retinoid-inducible serine carboxypeptidase-like
9	gene19817:106612884	0.816761	0.233679	0.583082	-0.349403	LOC106612884	uncharacterized LOC106612884
9	gene49766:106588481	0.786628	0.151238	0.63539	-0.484151	LOC106588481	palmitoyl-protein thioesterase 1-like
9	gene38814:106577671	0.595836	0.154347	0.441489	-0.287142	LOC106577671	uncharacterized LOC106577671
9	gene30916:106569794	0.58472	0.112103	0.472616	-0.360513	LOC106569794	very-long-chain enoyl-CoA reductase-like
9	gene28175:100194433	0.582084	0.175727	0.406357	-0.23063	hoxc11aa	homeobox protein HoxC11aa
10	gene17316:106610399	3.20252	2.34104	0.861476	1.47957	LOC106610399	ladderlectin-like
10	gene8639:106602162	3.11898	2.22602	0.89296	1.33306	LOC106602162	CD209 antigen-like
10	gene71321:100195780	2.81635	2.04271	0.773635	1.26908	isp2	Type-2 ice-structuring protein
10	gene57456:106592508	2.67797	1.8661	0.811871	1.05423	LOC106592508	ladderlectin-like
10	gene8640:106602161	2.66085	1.8215	0.839344	0.982158	LOC106602161	ladderlectin-like
10	gene41091:106580088	2.29596	1.38915	0.906809	0.482346	LOC106580088	ladderlectin-like
10	gene40357:106579174	2.09753	1.13224	0.965289	0.166948	ptprh	protein tyrosine phosphatase%2C receptor type%2C H
10	gene34025:106572886	2.05088	0.927578	1.1233	-0.195722	LOC106572886	protein-tyrosine kinase 6-like
10	gene50270:106588714	1.85508	0.988266	0.866816	0.12145	LOC106588714	adseverin-like
10	gene3522:106575652	1.71815	0.88142	0.836734	0.0446862	LOC106575652	carcinoembryonic antigen-related cell adhesion molecule 6-like
10	gene35553:100195546	1.68787	0.809409	0.878457	-0.0690478	gran	Grancalcin
10	gene14113:106607297	1.43465	0.632346	0.802301	-0.169955	LOC106607297	signal transducer and activator of transcription 3-like
10	gene12221:106605564	1.39137	0.518769	0.872602	-0.353833	LOC106605564	carcinoembryonic antigen-related cell adhesion molecule 5-like
10	gene12260:106605631	1.38505	0.576336	0.808715	-0.23238	LOC106605631	transmembrane protein 91-like
10	gene3844:106578688	1.32839	0.480969	0.847419	-0.36645	LOC106578688	carcinoembryonic antigen-related cell adhesion molecule 5-like
10	gene31059:106570054	1.29196	0.373441	0.918515	-0.545074	LOC106570054	choline transporter-like protein 4
10	gene26152:106565106	1.27622	0.400441	0.875781	-0.47534	LOC106565106	ETS-related transcription factor Elf-3-like
10	gene3607:106576571	1.2215	0.482386	0.739116	-0.25673	LOC106576571	tyrosine-protein phosphatase non-receptor type 6-like
10	gene51393:106589833	1.165	0.351393	0.813609	-0.462216	LOC106589833	suppressor of cytokine signaling 3-like
10	gene44806:106583642	1.14706	0.245089	0.90197	-0.656881	LOC106583642	thioredoxin reductase 1%2C cytoplasmic-like
10	gene7397:106601025	1.11234	0.361446	0.750897	-0.389451	LOC106601025	signal transducer and activator of transcription 3
10	gene32466:106571322	1.08936	0.366239	0.723123	-0.356884	LOC106571322	tyrosine-protein kinase SRK2-like
10	gene19123:106612115	1.07625	0.322562	0.753688	-0.431126	LOC106612115	SH2 domain-containing protein 4A-like
10	gene33362:106572104	1.07128	0.302229	0.769056	-0.466827	LOC106572104	phosphatidylinositol 4%2C5-bisphosphate 3-kinase catalytic subunit gamma isoform-like
10	gene25517:106564679	1.07052	0.248946	0.821574	-0.572629	LOC106564679	phosphoinositide 3-kinase regulatory subunit 6-like
10	gene40356:100195392	1.06846	0.402541	0.665923	-0.263382	ck077	CK077 protein
10	gene44642:106583498	0.859752	0.186366	0.673386	-0.48702	LOC106583498	ETS-related transcription factor Elf-3-like
10	gene37903:106576789	0.834674	0.18286	0.651814	-0.468955	LOC106576789	B-cell linker protein-like
10	gene16579:106609665	0.827744	0.161915	0.665829	-0.503914	LOC106609665	alpha-N-acetylneuraminide alpha-2%2C8-sialyltransferase-like
10	gene16581:106609667	0.779551	0.156222	0.623328	-0.467106	LOC106609667	alpha-N-acetylneuraminide alpha-2%2C8-sialyltransferase-like
10	gene21095:106560277	0.721974	0.105114	0.61686	-0.511746	LOC106560277	uncharacterized protein KIAA1211 homolog
10	gene4772:106587067	0.718707	0.10627	0.612438	-0.506168	LOC106587067	phosphoinositide 3-kinase regulatory subunit 6-like
10	gene4608:106588435	0.715047	0.0763199	0.638727	-0.562407	LOC106588435	caspase recruitment domain-containing protein 14-like
10	gene74967:106595526	0.708866	0.0901342	0.618732	-0.528598	LOC106595526	uncharacterized LOC106595526
11	gene11569:106604926	1.29649	0.494808	0.801685	-0.306878	LOC106604926	early growth response protein 1-like
11	gene10457:106603906	1.26731	0.464178	0.803135	-0.338957	LOC106603906	early growth response protein 1-like
11	gene30484:106569413	1.24525	0.439466	0.805787	-0.36632	LOC106569413	transcription factor AP-1-like
11	gene6632:106600411	1.17946	0.455864	0.7236	-0.267736	jun	jun proto-oncogene
11	gene19144:106612135	1.10553	0.317713	0.787818	-0.470105	LOC106612135	proheparin-binding EGF-like growth factor
11	gene29991:106568945	1.09653	0.295842	0.800684	-0.504842	LOC106568945	transcription factor jun-D-like
11	gene32174:106571028	1.09601	0.275162	0.820852	-0.545691	LOC106571028	proto-oncogene c-Fos-like
11	gene21526:100196497	1.06052	0.163386	0.897134	-0.733748	phla2	Pleckstrin homology-like domain family A member 2
11	gene10956:106604317	1.02574	0.281054	0.744686	-0.463632	LOC106604317	proheparin-binding EGF-like growth factor
11	gene6196:106599020	1.01754	0.259287	0.758251	-0.498964	LOC106599020	transcription factor jun-D-like
11	gene45510:106584280	1.00621	0.333972	0.672234	-0.338262	LOC106584280	transcription factor AP-1-like
11	gene29534:106568458	0.990368	0.255185	0.735182	-0.479997	LOC106568458	Krueppel-like factor 4
11	gene25416:106564566	0.929803	0.152942	0.77686	-0.623918	LOC106564566	transcription factor jun-B-like
11	gene32600:106571421	0.915742	0.213093	0.702649	-0.489556	atf3	activating transcription factor 3
11	gene19536:100195422	0.900759	0.096073	0.804686	-0.708613	tisb	Butyrate response factor 1
11	gene41868:106580723	0.881807	0.10384	0.777968	-0.674128	LOC106580723	tristetraprolin-like
11	gene52720:100196180	0.867955	0.0839265	0.784029	-0.700102	cidec	Cell death activator CIDE-3
11	gene32034:100286490	0.857938	0.0516644	0.806273	-0.754609	hbegf	Proheparin-binding EGF-like growth factor
11	gene14645:106607825	0.834267	0.18807	0.646197	-0.458127	LOC106607825	cyclic AMP-dependent transcription factor ATF-3-like
11	gene39626:100196412	0.795991	0.0954023	0.700588	-0.605186	LOC100196412	Krueppel-like factor 6
11	gene47891:106586648	0.791495	0.0510468	0.740448	-0.689401	LOC106586648	leucine-rich repeat-containing protein 58-like
11	gene46276:106585173	0.772356	0.0608562	0.7115	-0.650644	LOC106585173	BAG family molecular chaperone regulator 4-like
11	gene13412:106606792	0.771216	0.117007	0.654209	-0.537202	LOC106606792	immediate early response gene 2 protein-like
11	gene26362:106565463	0.75527	0.0657976	0.689472	-0.623674	LOC106565463	nuclear receptor subfamily 1 group D member 1-like
11	gene38757:100195955	0.713993	0.114594	0.599399	-0.484805	rn182	RING finger protein 182
11	gene19517:106612490	0.672482	0.0661682	0.606313	-0.540145	fosb	FBJ murine osteosarcoma viral oncogene homolog B
11	gene2040:106561364	0.667915	0.0984138	0.569501	-0.471087	LOC106561364	Krueppel-like factor 4
11	gene38756:106577634	0.649364	0.119173	0.530191	-0.411018	LOC106577634	uncharacterized LOC106577634
11	gene21020:106613963	0.646161	0.11868	0.527481	-0.408801	LOC106613963	transcription factor AP-1-like
11	gene15130:106608294	0.634638	0.082341	0.552297	-0.469956	LOC106608294	proto-oncogene c-Fos-like
11	gene10996:100306751	0.55922	0.043286	0.515934	-0.472648	ddt4l	DNA-damage-inducible transcript 4-like protein
12	gene42747:106581592	1.52736	0.976238	0.551118	0.42512	LOC106581592	protein NLRC3-like
12	gene63367:106595876	1.4021	0.813766	0.588335	0.22543	LOC106595876	protein NLRC3-like
12	gene895:106603827	1.36093	0.852186	0.508747	0.343439	LOC106603827	NACHT%2C LRR and PYD domains-containing protein 3-like
12	gene77087:106593326	1.3586	0.815937	0.542665	0.273273	LOC106593326	protein NLRC3-like
12	gene45000:106583735	1.33585	0.812454	0.523395	0.289059	LOC106583735	protein NLRC3-like
12	gene7670:106601187	1.13502	0.531288	0.603732	-0.0724437	LOC106601187	protein NLRC3-like
12	gene44997:106583736	0.984559	0.44947	0.535089	-0.0856186	LOC106583736	protein NLRC3-like
12	gene55494:106592940	0.970074	0.468414	0.50166	-0.0332455	LOC106592940	protein NLRC3-like
12	gene10314:106603753	0.964953	0.479559	0.485394	-0.00583428	LOC106603753	protein NLRC3-like
12	gene53186:106596499	0.917537	0.431109	0.486428	-0.0553187	LOC106596499	protein NLRC3-like
12	gene60449:106594205	0.906442	0.269705	0.636736	-0.367031	LOC106594205	stonustoxin subunit beta-like
12	gene77955:106594112	0.903731	0.389182	0.514549	-0.125367	LOC106594112	protein NLRC3-like
12	gene42767:106581607	0.882417	0.363423	0.518994	-0.155571	LOC106581607	protein NLRC3-like
12	gene7543:106601172	0.851751	0.307303	0.544447	-0.237144	LOC106601172	protein NLRC3-like
12	gene45002:106583737	0.818302	0.322196	0.496105	-0.173909	LOC106583737	protein NLRC3-like
12	gene69020:106590993	0.810126	0.310786	0.49934	-0.188554	LOC106590993	stonustoxin subunit beta-like
12	gene49113:106587885	0.786112	0.158553	0.627559	-0.469007	LOC106587885	junctophilin-3-like
12	gene71396:106593319	0.730992	0.261421	0.469572	-0.208151	LOC106593319	protein NLRC3-like
12	gene48827:106587590	0.692076	0.157211	0.534865	-0.377654	LOC106587590	retinoblastoma-like protein 2
12	gene70799:106593134	0.680334	0.179727	0.500607	-0.320879	LOC106593134	protein NLRC3-like
12	gene8378:106602013	0.678411	0.177357	0.501054	-0.323697	LOC106602013	NACHT%2C LRR and PYD domains-containing protein 4E-like
12	gene27714:106566658	0.656045	0.107211	0.548834	-0.441623	LOC106566658	coiled-coil domain-containing protein 71-like
12	gene8413:106602049	0.615299	0.112279	0.50302	-0.39074	LOC106602049	stonustoxin subunit beta-like
12	gene66269:106590781	0.588993	0.125797	0.463197	-0.3374	LOC106590781	stonustoxin subunit beta-like
12	gene12934:106606280	0.5838	0.056224	0.527576	-0.471352	LOC106606280	protein NLRC3-like
12	gene69826:106593173	0.566201	0.0653941	0.500807	-0.435413	slc29a4	solute carrier family 29 (equilibrative nucleoside transporter)%2C member 4
12	gene44998:106583739	0.546191	0.0508358	0.495356	-0.44452	LOC106583739	stonustoxin subunit beta-like
12	gene76252:106591106	0.540283	0.0636797	0.476603	-0.412923	LOC106591106	protein NLRC3-like
12	gene42410:106581264	0.519159	0.0257464	0.493412	-0.467666	LOC106581264	leucine-rich repeat extensin-like protein 2
12	gene31443:106570335	0.510993	0.0304258	0.480567	-0.450141	LOC106570335	stonustoxin subunit beta-like
12	gene43845:106582684	0.506672	0.0603348	0.446337	-0.386002	LOC106582684	beta-1%2C3-galactosyltransferase 6-like
13	gene19280:106612265	2.07334	1.28951	0.783832	0.505676	LOC106612265	TSC22 domain family protein 3-like
13	gene10745:106604170	2.05517	1.31237	0.742793	0.569579	LOC106604170	uncharacterized LOC106604170
13	gene26145:106565112	1.27403	0.530442	0.743592	-0.21315	LOC106565112	cryptochrome-1-like
13	gene11900:100136378	1.24796	0.705751	0.542205	0.163545	LOC100136378	nuclear receptor subfamily 1 group D member 2
13	gene68502:106592479	1.17369	0.571033	0.602657	-0.031624	LOC106592479	DNA damage-inducible transcript 4 protein-like
13	gene15999:106609100	1.08616	0.402324	0.683835	-0.281511	LOC106609100	cyclin-dependent kinase inhibitor 1B-like
13	gene38491:106577395	1.04419	0.460597	0.583595	-0.122997	LOC106577395	DNA damage-inducible transcript 4 protein-like
13	gene30398:100196464	1.0417	0.386632	0.655071	-0.268439	cebpd	CCAAT/enhancer binding protein (C/EBP)%2C delta
13	gene12424:106605773	1.03095	0.38058	0.650374	-0.269795	LOC106605773	hepatic leukemia factor-like
13	gene7609:106601241	1.00018	0.436139	0.564037	-0.127898	LOC106601241	thyrotroph embryonic factor-like
13	gene4157:106582110	0.973943	0.408246	0.565697	-0.15745	LOC106582110	nuclear receptor subfamily 1 group D member 2-like
13	gene6556:106599802	0.970321	0.276419	0.693902	-0.417484	cebpd	CCAAT/enhancer binding protein (C/EBP)%2C delta
13	gene12460:106605810	0.944294	0.290126	0.654169	-0.364043	LOC106605810	hepatic leukemia factor-like
13	gene26419:106565564	0.913648	0.292078	0.62157	-0.329492	LOC106565564	inositol hexakisphosphate kinase 2-like
13	gene36228:106575072	0.857964	0.259331	0.598633	-0.339302	LOC106575072	cyclin-dependent kinase inhibitor 1B-like
13	gene13950:106607162	0.834311	0.214452	0.619859	-0.405407	LOC106607162	thyrotroph embryonic factor-like
13	gene1333:100380323	0.820838	0.192407	0.628431	-0.436025	mot9	Monocarboxylate transporter 9
13	gene11439:106604780	0.796194	0.113025	0.68317	-0.570145	klb	klotho beta
13	gene44423:106583303	0.796128	0.232588	0.56354	-0.330953	LOC106583303	nuclear receptor subfamily 1 group D member 1-like
13	gene45630:106584368	0.788721	0.197727	0.590994	-0.393267	LOC106584368	MAP kinase-interacting serine/threonine-protein kinase 2-like
13	gene4259:100195218	0.780387	0.120876	0.65951	-0.538634	pnrc2	proline-rich nuclear receptor coactivator 2
13	gene9475:106602919	0.762615	0.100528	0.662087	-0.56156	LOC106602919	putative monooxygenase p33MONOX
13	gene24233:106563389	0.733493	0.170249	0.563244	-0.392994	LOC106563389	period circadian protein homolog 1-like
13	gene31449:100380486	0.723705	0.142214	0.581492	-0.439278	arl4a	ADP-ribosylation factor-like 4a
13	gene14901:106608090	0.719213	0.1925	0.526714	-0.334214	LOC106608090	CLOCK-interacting pacemaker-like
13	gene38777:106577654	0.71418	0.16988	0.544299	-0.374419	LOC106577654	uncharacterized LOC106577654
13	gene16244:106609352	0.70589	0.10216	0.603731	-0.501571	LOC106609352	neuroepithelial cell-transforming gene 1 protein-like
13	gene46332:106585128	0.696477	0.0865962	0.609881	-0.523284	LOC106585128	uncharacterized protein C8orf4 homolog
13	gene44222:100380427	0.638045	0.137252	0.500793	-0.363541	errfi	ERBB receptor feedback inhibitor 1
13	gene49633:106588186	0.593606	0.0716509	0.521955	-0.450304	LOC106588186	uncharacterized LOC106588186
14	gene28231:106567109	4.93447	4.32414	0.610338	3.7138	LOC106567109	G0/G1 switch protein 2-like
14	gene26127:106565122	4.91238	4.23549	0.67689	3.5586	LOC106565122	G0/G1 switch protein 2-like
14	gene26844:100196428	4.87896	4.20421	0.674757	3.52945	ret7	Retinoid-binding protein 7
14	gene20716:106613695	4.82838	4.22405	0.604337	3.61971	LOC106613695	lipoprotein lipase-like
14	gene33744:106572624	4.76218	4.08957	0.672611	3.41696	LOC106572624	G0/G1 switch protein 2-like
14	gene21104:106560287	4.37959	3.67252	0.70707	2.96545	LOC106560287	proteoglycan 4-like
14	gene64387:106592456	4.19659	3.58384	0.612746	2.9711	LOC106592456	liver-expressed antimicrobial peptide 2-like
14	gene30733:106569629	3.92218	3.25553	0.66665	2.58888	LOC106569629	lipoprotein lipase-like
14	gene34679:106573782	3.24113	2.59346	0.647669	1.94579	plin1	perilipin 1
14	gene37982:106576723	3.06755	2.44328	0.624272	1.81901	apmap	adipocyte plasma membrane associated protein
14	gene31711:106570571	2.76687	2.08674	0.680125	1.40662	LOC106570571	myelin P2 protein-like
14	gene44669:106583478	2.72035	2.037	0.68335	1.35365	LOC106583478	G0/G1 switch protein 2-like
14	gene1130:106605369	2.08912	1.56211	0.527012	1.0351	LOC106605369	uncharacterized LOC106605369
14	gene34929:106573546	1.95854	1.37785	0.580688	0.79716	LOC106573546	lipoprotein lipase-like
14	gene35588:100195131	1.84679	1.28417	0.562623	0.721543	casq1	Calsequestrin-1
14	gene29592:106568513	1.84414	1.19609	0.648053	0.548034	LOC106568513	lysosome membrane protein 2-like
14	gene46835:106585385	1.32922	0.773094	0.556121	0.216973	LOC106585385	long-chain-fatty-acid--CoA ligase ACSBG2-like
14	gene24542:106563718	1.27301	0.694943	0.57807	0.116872	LOC106563718	liver-expressed antimicrobial peptide 2-like
14	gene49060:106587831	1.22447	0.647781	0.576687	0.0710935	LOC106587831	Wilms tumor protein homolog
14	gene3704:106577399	1.08386	0.56739	0.516473	0.0509168	LOC106577399	hormone-sensitive lipase-like
14	gene40351:106579178	1.07662	0.543038	0.533585	0.00945358	LOC106579178	myosin-binding protein C%2C fast-type-like
14	gene39648:106578555	0.992315	0.495114	0.497201	-0.00208784	LOC106578555	uncharacterized LOC106578555
14	gene20922:106613871	0.971612	0.484128	0.487485	-0.00335666	LOC106613871	glypican-1-like
14	gene36650:106575566	0.936971	0.376309	0.560662	-0.184353	LOC106575566	insulin-like growth factor-binding protein 5
14	gene921:106603871	0.844565	0.328048	0.516517	-0.188468	LOC106603871	MFS-type transporter SLC18B1-like
14	gene50387:106588813	0.726067	0.167822	0.558245	-0.390424	LOC106588813	fatty acid-binding protein%2C heart-like
14	gene14686:106607861	0.712886	0.228274	0.484611	-0.256337	LOC106607861	transcription factor 23-like
14	gene47708:106586471	0.625925	0.180591	0.445334	-0.264743	LOC106586471	secreted frizzled-related protein 3-like
14	gene32639:106571449	0.621951	0.169584	0.452367	-0.282783	LOC106571449	transcription factor 23-like
15	gene22539:106561706	1.58962	0.891888	0.697736	0.194152	LOC106561706	endoplasmin-like
15	gene43534:106582367	1.47896	0.654832	0.824125	-0.169293	LOC106582367	dnaJ homolog subfamily B member 11-like
15	gene10220:100380749	1.46058	0.753533	0.707049	0.0464835	LOC100380749	hypoxia up-regulated protein 1
15	gene45564:106584323	1.4558	0.646307	0.809495	-0.163188	LOC106584323	calreticulin-like
15	gene24083:100196613	1.43991	0.765493	0.674413	0.0910798	grp78	78 kDa glucose-regulated protein
15	gene47590:106586346	1.39475	0.700331	0.694423	0.0059081	LOC106586346	dnaJ homolog subfamily B member 11-like
15	gene23990:106563153	1.24797	0.268805	0.979168	-0.710362	LOC106563153	sarcoplasmic/endoplasmic reticulum calcium ATPase 2
15	gene32327:106571177	1.24389	0.547616	0.696275	-0.148659	LOC106571177	protein disulfide-isomerase A6-like
15	gene14352:106607563	1.2207	0.512215	0.708487	-0.196272	LOC106607563	protein disulfide-isomerase A6-like
15	gene47510:100195528	1.08687	0.423872	0.663	-0.239128	dnajc3	DnaJ (Hsp40) homolog%2C subfamily C%2C member 3
15	gene11217:106604570	1.08668	0.373502	0.713182	-0.33968	LOC106604570	calnexin-like
15	gene30729:106569608	1.02777	0.355279	0.67249	-0.31721	LOC106569608	calreticulin-like
15	gene16252:106609356	1.02386	0.456106	0.567755	-0.111649	LOC106609356	endoplasmin-like
15	gene44988:106583751	1.01212	0.400808	0.611317	-0.210509	LOC106583751	mesencephalic astrocyte-derived neurotrophic factor-like
15	gene2504:106567149	0.955269	0.309376	0.645893	-0.336518	LOC106567149	78 kDa glucose-regulated protein-like
15	gene28735:106567637	0.955226	0.375092	0.580134	-0.205042	LOC106567637	hypoxia up-regulated protein 1-like
15	gene34939:106573818	0.9203	0.278096	0.642205	-0.364109	LOC106573818	calreticulin-like
15	gene32749:106571688	0.898582	0.24924	0.649342	-0.400102	LOC106571688	protein sel-1 homolog 1-like
15	gene20696:106613675	0.871758	0.273731	0.598027	-0.324296	LOC106613675	myeloid-derived growth factor-like
15	gene52098:106590560	0.7942	0.247861	0.546338	-0.298477	LOC106590560	protein disulfide-isomerase A4-like
15	gene25758:106564835	0.750058	0.106049	0.644009	-0.537959	LOC106564835	ERO1-like protein beta
15	gene18589:106611595	0.725612	0.152064	0.573548	-0.421484	canx	calnexin
15	gene32017:106570867	0.720811	0.137056	0.583755	-0.446699	LOC106570867	stromal cell-derived factor 2-like
15	gene19456:106612442	0.689193	0.125771	0.563422	-0.437651	LOC106612442	probable signal peptidase complex subunit 2
15	gene7968:106601597	0.682375	0.0914388	0.590936	-0.499497	LOC106601597	solute carrier family 35 member B1-like
15	gene16010:106609106	0.594852	0.0923666	0.502485	-0.410119	LOC106609106	cysteine-rich with EGF-like domain protein 2
16	gene46399:106585071	1.08411	0.217074	0.867031	-0.649957	LOC106585071	proliferating cell nuclear antigen
16	gene11086:100380635	1.04178	0.245574	0.796203	-0.550629	mcm7	minichromosome maintenance complex component 7
16	gene32199:100195151	1.01289	0.264257	0.748631	-0.484373	mcm3	minichromosome maintenance complex component 3
16	gene7662:100380772	0.990728	0.198943	0.791785	-0.592843	LOC100380772	DNA (cytosine-5)-methyltransferase 1
16	gene30399:106569128	0.951631	0.21827	0.733361	-0.515092	LOC106569128	DNA replication licensing factor mcm4-like
16	gene39526:106578449	0.943839	0.155273	0.788566	-0.633293	pola1	polymerase (DNA directed)%2C alpha 1%2C catalytic subunit
16	gene38028:106576686	0.888611	0.228957	0.659654	-0.430697	LOC106576686	lymphocyte-specific helicase-like
16	gene11047:100195123	0.8746	0.140807	0.733792	-0.592985	pola2	polymerase (DNA directed)%2C alpha 2%2C accessory subunit
16	gene41068:106580112	0.850249	0.0992566	0.750992	-0.651736	pole	polymerase (DNA directed)%2C epsilon%2C catalytic subunit
16	gene13901:106607210	0.84021	0.129507	0.710703	-0.581197	LOC106607210	DNA (cytosine-5)-methyltransferase 1-like
16	gene27236:100380341	0.83007	0.179937	0.650133	-0.470196	mcm2	MCM2 minichromosome maintenance deficient 2%2C mitotin (S. cerevisiae)
16	gene51288:106589736	0.803742	0.113194	0.690549	-0.577355	msh6	mutS homolog 6
16	gene43004:106581758	0.785891	0.153694	0.632197	-0.478502	LOC106581758	cell division cycle-associated protein 7-like
16	gene30499:100380622	0.770662	0.120475	0.650186	-0.529711	hgv2	HGV2 protein
16	gene41571:106580445	0.77011	0.102706	0.667404	-0.564698	LOC106580445	proliferating cell nuclear antigen-like
16	gene986:106602944	0.76468	0.0682958	0.696385	-0.628089	wdhd1	WD repeat and HMG-box DNA binding protein 1
16	gene9938:100195484	0.760952	0.0627974	0.698154	-0.635357	rir1	Ribonucleoside-diphosphate reductase large subunit
16	gene47464:106586236	0.744836	0.167155	0.577681	-0.410526	LOC106586236	cell division cycle-associated protein 7-like
16	gene20844:106613808	0.738557	0.0926754	0.645881	-0.553206	chaf1a	chromatin assembly factor 1%2C subunit A (p150)
16	gene46578:100196511	0.721165	0.108255	0.61291	-0.504655	sld5	DNA replication complex GINS protein SLD5
16	gene13797:106607055	0.715455	0.0853726	0.630083	-0.54471	LOC106607055	DNA replication licensing factor mcm5-like
16	gene44922:106583719	0.710613	0.141634	0.568979	-0.427344	LOC106583719	DNA replication licensing factor mcm2
16	gene10177:100196285	0.698684	0.0625972	0.636087	-0.57349	rfc2	replication factor C (activator 1) 2
16	gene32398:100194994	0.640171	0.053691	0.58648	-0.532789	rir2	Ribonucleoside-diphosphate reductase subunit M2
16	gene1729:100195137	0.632756	0.0456969	0.587059	-0.541362	prim2	primase%2C DNA%2C polypeptide 2 (58kDa)
17	gene14019:106607372	4.5358	3.98326	0.552536	3.43073	LOC106607372	hemoglobin subunit beta-like
17	gene14020:106607373	3.69354	3.1514	0.542146	2.60925	LOC106607373	hemoglobin subunit alpha-like
17	gene14018:106607375	3.52845	3.0013	0.527148	2.47416	LOC106607375	hemoglobin subunit alpha-4
17	gene7505:106601077	3.46477	2.89493	0.569832	2.3251	LOC106601077	hemoglobin subunit alpha
17	gene7507:106601074	3.17973	2.5991	0.580636	2.01846	LOC106601074	hemoglobin subunit beta-1-like
17	gene7498:100136576	3.1638	2.62406	0.539739	2.08432	LOC100136576	beta globin
17	gene7504:100136584	3.07082	2.49682	0.573992	1.92283	hbb1	beta-globin
17	gene7509:106601071	2.3462	1.79978	0.546417	1.25336	LOC106601071	hemoglobin subunit alpha-4
17	gene7502:106601078	2.13551	1.62491	0.510601	1.11431	LOC106601078	hemoglobin subunit alpha-like
17	gene14021:106607371	1.90585	1.39124	0.514606	0.876635	LOC106607371	hemoglobin subunit beta-1-like
17	gene7503:106601076	1.80402	1.29625	0.50777	0.788481	LOC106601076	hemoglobin subunit alpha-4
17	gene33303:106572153	1.43822	0.88849	0.549727	0.338763	alas2	5'-aminolevulinate synthase 2
17	gene7501:106601073	1.3314	0.822552	0.50885	0.313703	LOC106601073	hemoglobin subunit beta-1-like
17	gene30268:100195268	0.980567	0.459773	0.520793	-0.06102	cahz	carbonic anhydrase
17	gene7510:101448011	0.796146	0.223497	0.57265	-0.349153	hbb1	Hemoglobin subunit beta-1
17	gene13629:106606869	0.790879	0.276896	0.513983	-0.237088	LOC106606869	band 3 anion exchange protein-like
17	gene42009:100286657	0.78098	0.262616	0.518364	-0.255748	tssp	Thymus-specific serine protease
17	gene31106:106570025	0.768364	0.240239	0.528125	-0.287887	LOC106570025	trichohyalin-like
17	gene36247:106575220	0.671677	0.196814	0.474862	-0.278048	LOC106575220	uncharacterized LOC106575220
17	gene19674:106612608	0.631318	0.124043	0.507275	-0.383233	prss16	protease%2C serine%2C 16 (thymus)
17	gene27167:106566109	0.611564	0.11491	0.496654	-0.381745	LOC106566109	tubulin beta-6 chain-like
17	gene34202:106573055	0.591753	0.0730889	0.518664	-0.445575	LOC106573055	methionine aminopeptidase 2-like
17	gene13615:106606856	0.547378	0.0750891	0.472289	-0.3972	LOC106606856	band 3 anion exchange protein-like
18	gene2806:106569632	1.37587	0.608237	0.767629	-0.159392	LOC106569632	apolipoprotein A-I-like
18	gene12338:106605689	1.22283	0.397851	0.82498	-0.427128	LOC106605689	apolipoprotein Eb-like
18	gene39889:106578797	1.1664	0.486334	0.680064	-0.19373	LOC106578797	uncharacterized LOC106578797
18	gene29368:106568300	1.1505	0.370653	0.779848	-0.409195	LOC106568300	group 3 secretory phospholipase A2-like
18	gene50667:106589095	1.14713	0.524302	0.622826	-0.0985237	LOC106589095	sodium-dependent lysophosphatidylcholine symporter 1-B-like
18	gene38687:100380740	1.14498	0.118054	1.02693	-0.908872	LOC100380740	perilipin-2
18	gene3720:106577499	1.05879	0.313189	0.7456	-0.432411	LOC106577499	apolipoprotein A-I-like
18	gene31862:106570727	0.981345	0.299627	0.681718	-0.38209	LOC106570727	sodium-dependent lysophosphatidylcholine symporter 1-B-like
18	gene13281:106606632	0.967093	0.327309	0.639783	-0.312474	LOC106606632	sterol regulatory element-binding protein 1-like
18	gene16215:100380757	0.918086	0.169391	0.748695	-0.579303	pfkfb3	6-phosphofructo-2-kinase/fructose-2%2C6-biphosphatase 3
18	gene13083:106606443	0.915313	0.18222	0.733093	-0.550873	LOC106606443	ethanolamine-phosphate cytidylyltransferase-like
18	gene13081:106606425	0.914174	0.219367	0.694807	-0.475441	LOC106606425	ethanolamine-phosphate cytidylyltransferase-like
18	gene21944:106560813	0.905634	0.191079	0.714555	-0.523475	LOC106560813	choline kinase alpha-like
18	gene43825:106582672	0.876552	0.179357	0.697195	-0.517838	LOC106582672	inhibin beta B chain-like
18	gene50659:106589088	0.78568	0.241915	0.543766	-0.301851	LOC106589088	sodium-dependent lysophosphatidylcholine symporter 1-B-like
18	gene9613:106603074	0.775202	0.108924	0.666278	-0.557354	LOC106603074	choline-phosphate cytidylyltransferase B-like
18	gene39204:106578097	0.743678	0.160507	0.583171	-0.422664	LOC106578097	uncharacterized LOC106578097
18	gene13206:100502556	0.738943	0.202109	0.536834	-0.334725	srebf1	sterol regulatory element binding transcription factor 1
18	gene32355:106571200	0.709734	0.034477	0.675257	-0.64078	lpgat1	lysophosphatidylglycerol acyltransferase 1
18	gene13245:106606621	0.68398	0.145725	0.538255	-0.39253	LOC106606621	sterol regulatory element-binding protein 1-like
18	gene8294:106601930	0.630001	0.091523	0.538478	-0.446955	LOC106601930	ethanolamine-phosphate cytidylyltransferase-like
18	gene28152:106567048	0.541356	0.0952145	0.446141	-0.350926	LOC106567048	limb region 1 homolog-like protein
19	gene13174:106606521	1.32407	0.274281	1.04979	-0.775506	LOC106606521	myeloid-associated differentiation marker-like
19	gene44790:106583604	1.22381	0.210969	1.01284	-0.801867	LOC106583604	keratin%2C type II cytoskeletal 8-like
19	gene26008:106565226	1.21855	0.216584	1.00196	-0.785377	LOC106565226	keratin%2C type II cytoskeletal 8-like
19	gene12845:106606188	1.1759	0.337031	0.838874	-0.501843	ppl	periplakin
19	gene12041:106605466	1.13357	0.0920706	1.0415	-0.949433	LOC106605466	annexin A2-like
19	gene50346:106588740	1.02203	0.0960436	0.925991	-0.829948	LOC106588740	protein FAM83H-like
19	gene42771:106581623	0.986713	0.229724	0.75699	-0.527266	scel	sciellin
19	gene27223:106566172	0.975641	0.0257626	0.949878	-0.924116	prr13	proline rich 13
19	gene4020:106580392	0.91537	0.108653	0.806717	-0.698064	LOC106580392	annexin A2-like
19	gene3989:106580132	0.89473	0.0643461	0.830384	-0.766037	LOC106580132	uncharacterized LOC106580132
19	gene7771:106601393	0.892462	0.16467	0.727792	-0.563122	LOC106601393	envoplakin-like
19	gene49623:106588175	0.842339	0.0236707	0.818669	-0.794998	LOC106588175	protein S100-A1-like
19	gene13765:106606992	0.818962	0.181159	0.637804	-0.456645	LOC106606992	envoplakin-like
19	gene58947:106596322	0.813259	0.137279	0.67598	-0.538701	LOC106596322	periplakin-like
19	gene26009:106565227	0.813233	0.0675129	0.74572	-0.678207	LOC106565227	uncharacterized LOC106565227
19	gene21926:106560829	0.798202	0.0331042	0.765097	-0.731993	LOC106560829	uncharacterized oxidoreductase YKL071W-like
19	gene7303:106600816	0.798153	0.125107	0.673046	-0.547938	LOC106600816	keratin%2C type I cytoskeletal 13-like
19	gene25618:106564958	0.721962	0.0530741	0.668888	-0.615814	LOC106564958	keratin%2C type I cytoskeletal 13-like
19	gene13787:106607014	0.705226	0.0981538	0.607072	-0.508919	LOC106607014	envoplakin-like
20	gene51191:106589632	3.07979	2.41506	0.664728	1.75033	LOC106589632	collagen alpha-1(I) chain-like
20	gene50506:106588939	3.07198	2.43533	0.636649	1.79868	col1a2	collagen%2C type I%2C alpha 2
20	gene31592:106570460	3.00654	2.3596	0.646941	1.71266	LOC106570460	collagen alpha-2(I) chain
20	gene7263:106600852	2.73822	2.1121	0.626116	1.48599	LOC106600852	collagen alpha-1(I) chain-like
20	gene1587:106610502	2.51289	1.88893	0.623959	1.26497	LOC106610502	collagen alpha-1(I) chain-like
20	gene14244:100286406	2.2112	1.54588	0.665323	0.880559	LOC100286406	collagen alpha-1(I) chain
20	gene42824:106581666	1.45035	0.679309	0.771042	-0.0917329	LOC106581666	collagen alpha-3(VI) chain-like
20	gene23815:106562962	1.38741	0.661161	0.726249	-0.0650876	LOC106562962	collagen alpha-1(V) chain-like
20	gene4598:106585541	1.1332	0.164019	0.969178	-0.805159	LOC106585541	collagen alpha-6(VI) chain-like
20	gene2778:106568813	1.10979	0.424625	0.68517	-0.260545	LOC106568813	collagen alpha-1(XI) chain-like
20	gene48054:106586824	1.00806	0.34105	0.667011	-0.325961	LOC106586824	collagen alpha-2(V) chain-like
20	gene43739:106582569	0.866994	0.231983	0.635012	-0.403029	col6a2	collagen%2C type VI%2C alpha 2
20	gene37554:100195033	0.813788	0.149641	0.664147	-0.514506	lum	lumican
20	gene43751:106582581	0.805973	0.186507	0.619465	-0.432958	LOC106582581	collagen alpha-2(VI) chain-like
20	gene43083:106581929	0.772048	0.200873	0.571176	-0.370303	LOC106581929	collagen alpha-2(V) chain-like
20	gene50409:106588839	0.756317	0.239041	0.517275	-0.278234	LOC106588839	collagen alpha-1(XVI) chain-like
20	gene19551:106612711	0.72831	0.0790677	0.649242	-0.570175	LOC106612711	latent-transforming growth factor beta-binding protein 4-like
20	gene37549:106576454	0.626386	0.0980117	0.528374	-0.430363	LOC106576454	lumican-like
20	gene38060:106576950	0.60239	0.0485598	0.55383	-0.50527	LOC106576950	latent-transforming growth factor beta-binding protein 1-like
21	gene39274:106578170	1.26194	0.709999	0.551945	0.158054	LOC106578170	fibrinogen beta chain-like
21	gene6300:100136560	1.23231	0.68893	0.543384	0.145546	trf	transferrin
21	gene48131:106586883	1.21482	0.718352	0.496467	0.221885	LOC106586883	hemopexin-like
21	gene9039:106602564	1.17696	0.649082	0.527883	0.121199	LOC106602564	fibrinogen gamma chain-like
21	gene1886:100136575	0.876334	0.361125	0.51521	-0.154085	alb1	serum albumin 1
21	gene11067:106604501	0.790262	0.283989	0.506273	-0.222284	LOC106604501	ribonuclease-like 3
21	gene6076:106598792	0.76675	0.235115	0.531635	-0.29652	LOC106598792	alpha-2-HS-glycoprotein-like
21	gene21398:106560589	0.732908	0.20967	0.523238	-0.313568	LOC106560589	histidine-rich glycoprotein-like
21	gene38403:100136922	0.730328	0.216367	0.513961	-0.297595	LOC100136922	serum albumin 2
21	gene11773:106605127	0.65906	0.189246	0.469814	-0.280568	LOC106605127	complement C3-like
21	gene14949:106608112	0.643903	0.116866	0.527037	-0.410172	LOC106608112	alpha-1-antitrypsin homolog
21	gene48224:106587008	0.618574	0.0665229	0.552051	-0.485528	c5	complement component 5
21	gene36204:100136400	0.615151	0.074294	0.540857	-0.466563	spp2	secreted phosphoprotein 2%2C 24kDa
21	gene19730:106612536	0.607735	0.04827	0.559465	-0.511195	LOC106612536	alpha-2-macroglobulin-like
21	gene11210:106604583	0.60592	0.0585679	0.547352	-0.488784	LOC106604583	leukocyte cell-derived chemotaxin-2-like
21	gene42718:106581567	0.596368	0.0392486	0.55712	-0.517871	thrsp	thyroid hormone responsive
21	gene26677:106565822	0.591717	0.0754816	0.516235	-0.440753	LOC106565822	inter-alpha-trypsin inhibitor heavy chain H3-like
21	gene11794:106605182	0.572569	0.0354029	0.537166	-0.501763	LOC106605182	fatty acid-binding protein 10-A%2C liver basic-like
21	gene39273:106578169	0.537662	0.0835151	0.454147	-0.370632	LOC106578169	fibrinogen alpha chain-like
22	gene32655:106571460	1.21254	0.130714	1.08182	-0.95111	LOC106571460	meprin A subunit alpha-like
22	gene30043:106568904	1.11712	0.4327	0.684421	-0.251721	LOC106568904	putative ferric-chelate reductase 1
22	gene30044:106568901	1.10577	0.412997	0.692776	-0.279779	LOC106568901	uncharacterized LOC106568901
22	gene30026:106568915	1.07861	0.142709	0.935898	-0.793189	LOC106568915	MAM and LDL-receptor class A domain-containing protein 2-like
22	gene41445:106580336	1.03207	0.0960298	0.936037	-0.840008	LOC106580336	transcobalamin-2-like
22	gene536:106592678	0.94789	0.0960606	0.851829	-0.755769	aldh6a1	aldehyde dehydrogenase 6 family%2C member A1
22	gene22181:106561275	0.924159	0.0437117	0.880447	-0.836736	LOC106561275	uncharacterized LOC106561275
22	gene21554:106560734	0.916759	0.114742	0.802017	-0.687276	faxdc2	fatty acid hydroxylase domain containing 2
22	gene46815:106585404	0.902841	0.0704691	0.832372	-0.761903	LOC106585404	natterin-3-like
22	gene43598:106582439	0.894726	0.0622362	0.83249	-0.770254	LOC106582439	pyridoxal kinase-like
22	gene30362:106569161	0.87606	0.0769976	0.799062	-0.722064	mep1b	meprin A%2C beta
22	gene37132:106576033	0.838021	0.0752296	0.762791	-0.687561	LOC106576033	leukotriene A-4 hydrolase-like
22	gene31942:106570803	0.770839	0.0513793	0.719459	-0.66808	LOC106570803	sushi domain-containing protein 2-like
22	gene46825:106585394	0.770766	0.0407939	0.729972	-0.689178	LOC106585394	glycine dehydrogenase (decarboxylating)%2C mitochondrial-like
22	gene2116:100194848	0.763086	0.0830794	0.680006	-0.596927	dab2	disabled homolog 2 (Drosophila)
22	gene47345:106586119	0.715714	0.0498883	0.665826	-0.615937	lct	lactase
22	gene18104:106611166	0.646667	0.101453	0.545214	-0.443761	LOC106611166	sodium/potassium/calcium exchanger 4-like
22	gene44125:106583035	0.592007	0.0185262	0.573481	-0.554955	LOC106583035	succinyl-CoA ligase [GDP-forming] subunit beta%2C mitochondrial
23	gene23702:106562859	1.22977	0.556812	0.672961	-0.116149	gatm	glycine amidinotransferase (L-arginine:glycine amidinotransferase)
23	gene15877:106609022	1.09942	0.49673	0.602695	-0.105965	LOC106609022	endonuclease domain-containing 1 protein-like
23	gene77373:106595838	1.01282	0.454082	0.558734	-0.104652	LOC106595838	trypsin-1-like
23	gene40922:100502565	1.00259	0.400433	0.602157	-0.201724	fep15	fep15 selenoprotein
23	gene46709:106585490	0.926856	0.305734	0.621122	-0.315388	LOC106585490	phospholipase A2-like
23	gene71094:106599705	0.86469	0.217029	0.647661	-0.430632	LOC106599705	galactose-specific lectin nattectin-like
23	gene11620:106604974	0.845578	0.31395	0.531628	-0.217677	LOC106604974	transmembrane emp24 domain-containing protein 11-like
23	gene20917:106613865	0.838588	0.325175	0.513413	-0.188238	LOC106613865	aquaporin-12-like
23	gene48361:106587128	0.837184	0.293746	0.543438	-0.249692	LOC106587128	low choriolytic enzyme-like
23	gene31982:106570836	0.762681	0.194417	0.568264	-0.373847	LOC106570836	cytosolic phospholipase A2-like
23	gene5457:106594252	0.729415	0.147966	0.58145	-0.433484	LOC106594252	microfibril-associated glycoprotein 4-like
23	gene54881:106595761	0.70427	0.0786509	0.625619	-0.546968	LOC106595761	glycine amidinotransferase%2C mitochondrial-like
23	gene31980:106570835	0.686344	0.0862389	0.600105	-0.513866	LOC106570835	perforin-1-like
23	gene36466:100195755	0.663712	0.136599	0.527113	-0.390514	c1ql2	complement component 1%2C q subcomponent-like 2
23	gene65762:106599178	0.624834	0.0887727	0.536062	-0.447289	LOC106599178	carboxypeptidase A1-like
23	gene38842:106577753	0.609456	0.114926	0.49453	-0.379604	LOC106577753	complement C1q-like protein 2
23	gene19654:106612734	0.567453	0.103607	0.463846	-0.360239	LOC106612734	endonuclease domain-containing 1 protein-like
24	gene46471:106585012	1.3492	0.242991	1.10621	-0.863223	LOC106585012	transitional endoplasmic reticulum ATPase
24	gene41499:106580383	1.13837	0.230632	0.907735	-0.677103	LOC106580383	transitional endoplasmic reticulum ATPase-like
24	gene49056:100194646	1.08254	0.127813	0.954726	-0.826912	LOC100194646	proteasome (prosome%2C macropain) 26S subunit%2C non-ATPase%2C 13
24	gene48886:100196014	1.02206	0.191055	0.831002	-0.639947	psa4	Proteasome subunit alpha type-4
24	gene19877:106612827	1.01953	0.123056	0.896471	-0.773415	LOC106612827	T-complex protein 1 subunit zeta
24	gene18177:106611239	0.957637	0.146336	0.811301	-0.664964	LOC106611239	proteasome subunit alpha type-3
24	gene18117:106611176	0.930644	0.115605	0.815039	-0.699435	LOC106611176	proteasome subunit alpha type-6-like
24	gene31243:106569904	0.914549	0.148766	0.765783	-0.617017	LOC106569904	proteasome subunit beta type-4-like
24	gene829:106602205	0.843811	0.116099	0.727713	-0.611614	psma3	proteasome subunit alpha 3
24	gene15037:106608224	0.82776	0.122917	0.704844	-0.581927	LOC106608224	26S protease regulatory subunit 4-like
24	gene21165:106560346	0.815039	0.0997367	0.715302	-0.615566	LOC106560346	proteasome subunit alpha type-7-like
24	gene44232:100195931	0.802799	0.0833702	0.719428	-0.636058	psma5	proteasome subunit alpha 5
24	gene35546:106574401	0.771204	0.0832323	0.687972	-0.604739	LOC106574401	26S proteasome non-ATPase regulatory subunit 14
24	gene49917:106588338	0.759452	0.0772837	0.682168	-0.604884	LOC106588338	proteasome subunit beta type-4-like
24	gene24378:106563424	0.759051	0.0733624	0.685688	-0.612326	psmb6	proteasome subunit beta 6
24	gene25633:106564948	0.736843	0.102255	0.634588	-0.532333	LOC106564948	proteasome subunit beta type-3-like
24	gene51211:106589654	0.726343	0.0640015	0.662341	-0.59834	LOC106589654	proteasome subunit beta type-1-B-like
25	gene4031:101448021	1.45074	0.613571	0.837168	-0.223597	gbp	GSK-3-binding protein
25	gene12029:106605477	1.42742	0.651592	0.775824	-0.124233	LOC106605477	GSK-3-binding protein-like
25	gene35054:106573914	1.22446	0.344806	0.879655	-0.534848	LOC106573914	arrestin domain-containing protein 2-like
25	gene32961:106571802	1.19478	0.093813	1.10096	-1.00715	LOC106571802	sestrin-1-like
25	gene7265:106600850	1.18848	0.228282	0.960193	-0.731911	LOC106600850	pyruvate dehydrogenase (acetyl-transferring) kinase isozyme 2%2C mitochondrial-like
25	gene20633:106613622	0.97869	0.115304	0.863387	-0.748083	LOC106613622	arrestin domain-containing protein 2-like
25	gene3387:106574320	0.920345	0.179434	0.740911	-0.561478	LOC106574320	ephrin-A1-like
25	gene6180:100194912	0.908334	0.192978	0.715357	-0.522379	angl4	Angiopoietin-related protein 4
25	gene47104:106585857	0.839535	0.108651	0.730884	-0.622233	LOC106585857	arrestin domain-containing protein 3-like
25	gene7904:106601527	0.831536	0.105643	0.725893	-0.620251	ubald2	UBA-like domain containing 2
25	gene7693:106601356	0.804198	0.176436	0.627762	-0.451326	LOC106601356	uncharacterized LOC106601356
25	gene14239:106607477	0.783494	0.0719681	0.711526	-0.639558	LOC106607477	pyruvate dehydrogenase (acetyl-transferring) kinase isozyme 2%2C mitochondrial-like
25	gene33503:106572363	0.746446	0.0203799	0.726066	-0.705686	LOC106572363	E3 ubiquitin-protein ligase Itchy-like
25	gene4035:106581355	0.707932	0.0622375	0.645694	-0.583457	LOC106581355	tumor protein p53-inducible nuclear protein 1-like
25	gene25604:106564754	0.674704	0.0578211	0.616883	-0.559062	LOC106564754	trafficking kinesin-binding protein 1-like
25	gene4693:106587732	0.674293	0.0703655	0.603927	-0.533562	LOC106587732	trafficking kinesin-binding protein 1-like
25	gene17699:106610754	0.66343	0.0249619	0.638468	-0.613506	LOC106610754	transcription regulator protein BACH2-like
26	gene7072:100380798	1.14281	0.370377	0.772434	-0.402057	aldoa	fructose-bisphosphate aldolase A
26	gene25164:106564313	0.984423	0.290905	0.693518	-0.402612	LOC106564313	phosphoglycerate mutase 1
26	gene45158:106583908	0.930268	0.170907	0.759361	-0.588455	LOC106583908	fructose-bisphosphate aldolase A-like
26	gene816:106601984	0.888204	0.172531	0.715673	-0.543142	egln3	egl-9 family hypoxia-inducible factor 3
26	gene38296:106577208	0.887772	0.197507	0.690265	-0.492758	LOC106577208	hypoxia-inducible factor 1-alpha inhibitor
26	gene51047:106589523	0.855418	0.128792	0.726625	-0.597833	LOC106589523	eukaryotic elongation factor 2 kinase-like
26	gene37496:106576438	0.842752	0.156341	0.686411	-0.53007	LOC106576438	normal mucosa of esophagus-specific gene 1 protein-like
26	gene40698:106579596	0.821077	0.186224	0.634853	-0.448629	LOC106579596	cytochrome c oxidase subunit 4 isoform 1%2C mitochondrial-like
26	gene40272:106579249	0.808193	0.167084	0.641109	-0.474025	LOC106579249	cytochrome c oxidase subunit 6B1-like
26	gene11739:100194617	0.771342	0.133033	0.63831	-0.505277	tpi1b	triosephosphate isomerase 1b
26	gene38209:100195766	0.770059	0.151153	0.618906	-0.467753	aedo	2-aminoethanethiol dioxygenase
26	gene27641:106566567	0.750188	0.110244	0.639944	-0.5297	LOC106566567	sodium- and chloride-dependent creatine transporter 1-like
26	gene24555:106563671	0.727369	0.0717807	0.655588	-0.583808	LOC106563671	high mobility group protein B3-like
26	gene22381:100196524	0.71014	0.0735381	0.636602	-0.563064	LOC100196524	glucose-6-phosphate isomerase
26	gene34044:100194865	0.708902	0.113418	0.595484	-0.482067	enoa	Alpha-enolase
26	gene27633:106566541	0.688964	0.0946147	0.594349	-0.499735	LOC106566541	sodium- and chloride-dependent creatine transporter 1-like
26	gene9204:106602728	0.650855	0.0744958	0.576359	-0.501864	ankrd37	ankyrin repeat domain 37
27	gene33555:106572401	2.9106	2.40847	0.502125	1.90635	LOC106572401	acidic mammalian chitinase-like
27	gene39998:106578899	2.70733	2.22631	0.481026	1.74528	LOC106578899	pepsin A-like
27	gene26172:106565088	2.5218	2.01593	0.505867	1.51006	LOC106565088	acidic mammalian chitinase-like
27	gene22080:106561235	2.46185	1.9945	0.467343	1.52716	LOC106561235	gastricsin-like
27	gene26173:106565087	2.45618	1.95506	0.501116	1.45394	LOC106565087	acidic mammalian chitinase-like
27	gene22079:106561236	2.38713	1.89845	0.488683	1.40977	LOC106561236	gastricsin-like
27	gene75725:106595343	2.38124	1.91567	0.465565	1.45011	LOC106595343	pepsin A-like
27	gene73222:106598987	2.08076	1.59009	0.490669	1.09942	LOC106598987	pepsin A-like
27	gene27450:106566404	1.791	1.42155	0.369449	1.0521	LOC106566404	pepsin A-like
27	gene54606:106597180	1.62284	1.25728	0.365566	0.891714	LOC106597180	pepsin A-like
27	gene33999:106572851	1.26851	0.822098	0.446415	0.375684	LOC106572851	pepsin A-like
27	gene39997:106578900	0.956469	0.550987	0.405483	0.145504	LOC106578900	pepsin A-like
27	gene23014:106562192	0.662067	0.277714	0.384353	-0.10664	LOC106562192	intestinal mucin-like protein
27	gene49600:106588158	0.560986	0.0999846	0.461002	-0.361017	LOC106588158	IgGFc-binding protein-like
27	gene48705:106587450	0.540047	0.103287	0.43676	-0.333473	LOC106587450	intestinal mucin-like protein
27	gene48730:106587492	0.436149	0.0621497	0.373999	-0.31185	LOC106587492	intestinal mucin-like protein
27	gene26242:106565368	0.428483	0.0208223	0.407661	-0.386839	LOC106565368	myosin heavy chain%2C fast skeletal muscle-like
28	gene26398:106565579	1.7188	1.11733	0.601471	0.515857	LOC106565579	uncharacterized LOC106565579
28	gene40010:106578890	1.58375	1.02606	0.557682	0.468382	LOC106578890	snaclec 1-like
28	gene11258:106604796	1.09456	0.530475	0.564084	-0.0336087	LOC106604796	zonadhesin-like
28	gene12827:106606171	0.842476	0.267933	0.574543	-0.30661	LOC106606171	beta-microseminoprotein-like
28	gene15775:106608877	0.720999	0.078723	0.642276	-0.563553	LOC106608877	permeability factor 2-like
28	gene17117:106610211	0.710831	0.179509	0.531322	-0.351813	LOC106610211	mucin-5AC-like
28	gene33785:106572584	0.698073	0.107475	0.590598	-0.483123	LOC106572584	transcription factor NF-E2 45 kDa subunit-like
28	gene51398:106589839	0.64046	0.114263	0.526197	-0.411935	LOC106589839	metalloproteinase inhibitor 2-like
28	gene48268:106587045	0.639585	0.0700046	0.56958	-0.499576	LOC106587045	leukemia inhibitory factor receptor-like
28	gene17614:106610672	0.638202	0.0918247	0.546377	-0.454552	LOC106610672	platelet-activating factor receptor-like
28	gene11835:106605169	0.628099	0.103814	0.524285	-0.42047	LOC106605169	sialic acid-binding Ig-like lectin 5
28	gene21765:106560983	0.619012	0.112434	0.506577	-0.394143	parvb	parvin%2C beta
28	gene31064:106570053	0.588674	0.0795708	0.509103	-0.429532	LOC106570053	zinc transporter 2-like
28	gene31586:106570457	0.52085	0.0659857	0.454864	-0.388879	tfpi2	tissue factor pathway inhibitor 2
29	gene64757:106591032	5.85326	5.17998	0.673274	4.50671	LOC106591032	GTPase IMAP family member 4-like
29	gene20463:106613445	5.76155	5.08027	0.681276	4.399	LOC106613445	uncharacterized LOC106613445
29	gene20462:106613433	5.69377	4.96537	0.7284	4.23697	LOC106613433	GTPase IMAP family member 4-like
29	gene20465:106613446	5.54528	4.86091	0.684379	4.17653	LOC106613446	GTPase IMAP family member 4-like
29	gene67550:106593568	5.53295	4.86124	0.671708	4.18953	LOC106593568	GTPase IMAP family member 4-like
29	gene79144:106595525	5.18662	4.53983	0.646786	3.89305	LOC106595525	GTPase IMAP family member 4-like
29	gene70504:106595695	4.96377	4.26799	0.695778	3.57221	LOC106595695	GTPase IMAP family member 8-like
29	gene58310:106599055	4.58885	3.94479	0.64406	3.30073	LOC106599055	GTPase IMAP family member 4-like
29	gene80035:106593185	4.33241	3.72452	0.607882	3.11664	LOC106593185	GTPase IMAP family member 4-like
29	gene67946:106593455	3.1242	2.4918	0.632396	1.85941	LOC106593455	GTPase IMAP family member 7-like
29	gene24689:106563836	1.50715	0.992666	0.514481	0.478184	LOC106563836	GTPase IMAP family member 8-like
29	gene50877:106589374	1.28088	0.768565	0.512315	0.25625	plce1	phospholipase C%2C epsilon 1
29	gene9002:106602584	0.594047	0.0702788	0.523768	-0.453489	LOC106602584	V-type proton ATPase 116 kDa subunit a isoform 4-like
30	gene12341:106605692	1.04798	0.301952	0.74603	-0.444078	LOC106605692	apolipoprotein A-IV-like
30	gene12340:106605691	0.829805	0.222003	0.607802	-0.385799	LOC106605691	apolipoprotein A-IV-like
30	gene4662:106588082	0.775225	0.119776	0.65545	-0.535674	LOC106588082	group XIIB secretory phospholipase A2-like protein
30	gene19640:100196111	0.710941	0.0957527	0.615188	-0.519436	apoa1	apolipoprotein A-I
30	gene9223:106602715	0.694481	0.0645853	0.629896	-0.56531	LOC106602715	microsomal triglyceride transfer protein large subunit-like
30	gene16944:106609996	0.687779	0.0437165	0.644062	-0.600346	LOC106609996	microsomal triglyceride transfer protein large subunit-like
30	gene41976:100136573	0.675548	0.132222	0.543327	-0.411105	LOC100136573	apolipoprotein A-I
30	gene3721:106577505	0.645139	0.11229	0.532849	-0.420559	LOC106577505	apolipoprotein A-IV-like
30	gene11926:106605287	0.635151	0.129425	0.505726	-0.376302	LOC106605287	type-4 ice-structuring protein LS-12-like
30	gene39638:106578546	0.623915	0.0489489	0.574966	-0.526017	LOC106578546	ras-related protein Rab-18
30	gene47782:106586541	0.59592	0.0935372	0.502383	-0.408845	LOC106586541	apolipoprotein A-I-like
30	gene38236:100137052	0.556253	0.0403398	0.515914	-0.475574	rtn4	reticulon 4
30	gene31338:106570190	0.543867	0.0348746	0.508993	-0.474118	LOC106570190	type-4 ice-structuring protein-like
31	gene33292:106572163	0.770688	0.177769	0.592919	-0.41515	LOC106572163	chymotrypsin-like elastase family member 2A
31	gene53206:100137021	0.761858	0.225959	0.535899	-0.30994	trp-i	trypsin I
31	gene12311:100137024	0.733624	0.225407	0.508216	-0.282809	trp-iii	trypsin III
31	gene49244:106588017	0.696379	0.111597	0.584782	-0.473185	LOC106588017	galactose-specific lectin nattectin-like
31	gene22398:106561547	0.664792	0.208181	0.456611	-0.24843	LOC106561547	high choriolytic enzyme 2-like
31	gene3708:106577430	0.662995	0.168357	0.494637	-0.32628	LOC106577430	trypsin-2-like
31	gene41136:106580263	0.633123	0.1629	0.470223	-0.307323	LOC106580263	chymotrypsin-like elastase family member 2A
31	gene27206:106566159	0.631712	0.156237	0.475475	-0.319238	LOC106566159	elastase-1
31	gene63823:106598577	0.611584	0.0754479	0.536137	-0.460689	LOC106598577	carboxypeptidase A1-like
31	gene37667:106576578	0.6012	0.141037	0.460163	-0.319126	LOC106576578	chymotrypsin B-like
31	gene33291:106572326	0.575273	0.115876	0.459398	-0.343522	LOC106572326	chymotrypsin-like elastase family member 2A
32	gene47722:106586483	0.894533	0.106445	0.788088	-0.681643	lcp1	lymphocyte cytosolic protein 1 (L-plastin)
32	gene19898:106612811	0.845986	0.0628853	0.783101	-0.720216	itgae	integrin%2C alpha E (antigen CD103%2C human mucosal lymphocyte antigen 1%3B alpha polypeptide)
32	gene21372:100380694	0.842549	0.104114	0.738435	-0.634321	ptprc	protein tyrosine phosphatase%2C receptor type%2C C
32	gene39341:106578240	0.810479	0.123964	0.686515	-0.562551	LOC106578240	profilin-2-like
32	gene43408:106582249	0.794829	0.0917273	0.703101	-0.611374	LOC106582249	plastin-2
32	gene39916:106578810	0.787096	0.0540714	0.733025	-0.678954	LOC106578810	prosaposin-like
32	gene13648:106606886	0.755561	0.08417	0.671391	-0.587221	LOC106606886	coronin-1A-like
32	gene29954:106568976	0.728308	0.0681712	0.660136	-0.591965	LOC106568976	gelsolin-like
32	gene16363:100196789	0.706079	0.061519	0.64456	-0.583041	hcls1	hematopoietic cell-specific Lyn substrate 1
32	gene13644:100195790	0.696793	0.0892811	0.607512	-0.518231	cor1a	Coronin-1A
32	gene3045:100136365	0.69025	0.0303973	0.659853	-0.629455	LOC100136365	lysozyme C II
33	gene22341:106561576	0.804296	0.316579	0.487717	-0.171138	LOC106561576	tripartite motif-containing protein 16-like
33	gene48875:106587643	0.796597	0.357562	0.439035	-0.0814732	LOC106587643	tripartite motif-containing protein 29-like
33	gene29699:106568624	0.704169	0.12984	0.574329	-0.44449	LOC106568624	tripartite motif-containing protein 47-like
33	gene22313:106561470	0.624489	0.10758	0.51691	-0.40933	LOC106561470	tripartite motif-containing protein 16-like
33	gene22310:106561475	0.566564	0.115885	0.450679	-0.334793	LOC106561475	tripartite motif-containing protein 16-like
33	gene35331:106574348	0.566232	0.0473551	0.518877	-0.471522	LOC106574348	E3 ubiquitin/ISG15 ligase TRIM25-like
33	gene22354:106561509	0.553099	0.0470553	0.506044	-0.458989	LOC106561509	E3 ubiquitin/ISG15 ligase TRIM25-like
33	gene22308:106561472	0.545336	0.0938515	0.451484	-0.357633	LOC106561472	tripartite motif-containing protein 16-like
33	gene48877:106587646	0.530834	0.0704576	0.460376	-0.389919	LOC106587646	tripartite motif-containing protein 16-like
33	gene48876:106587644	0.508618	0.0556842	0.452934	-0.39725	LOC106587644	tripartite motif-containing protein 16-like
33	gene32118:106570977	0.487219	0.0599881	0.427231	-0.367243	LOC106570977	tripartite motif-containing protein 16-like
34	gene48142:106586906	0.741326	0.181195	0.560131	-0.378936	LOC106586906	uncharacterized LOC106586906
34	gene16662:100195783	0.738512	0.111678	0.626833	-0.515155	fel	Fish-egg lectin
34	gene42759:106581604	0.665925	0.0749096	0.591016	-0.516106	LOC106581604	EH domain-containing protein 2-like
34	gene37696:106576606	0.657645	0.0654663	0.592178	-0.526712	LOC106576606	fish-egg lectin-like
34	gene42206:106581058	0.636438	0.102933	0.533505	-0.430573	LOC106581058	claudin-3-like
34	gene52065:106590529	0.565508	0.0937558	0.471752	-0.377996	LOC106590529	lipocalin-like
34	gene22329:100380493	0.54802	0.0606459	0.487374	-0.426728	wt1	Wilms tumor protein
34	gene42888:106581733	0.508965	0.0513484	0.457617	-0.406269	LOC106581733	uncharacterized LOC106581733
34	gene18761:106611742	0.477835	0.0397708	0.438064	-0.398293	LOC106611742	glycerophosphoinositol inositolphosphodiesterase GDPD2-like
35	gene9757:106603211	0.832535	0.054957	0.777578	-0.722621	LOC106603211	nucleophosmin-like
35	gene41066:100194837	0.819278	0.0438877	0.775391	-0.731503	pesc	Pescadillo
35	gene33322:100380331	0.758368	0.0370554	0.721313	-0.684258	noc2l	NOC2-like nucleolar associated transcriptional repressor
35	gene35238:106574147	0.721636	0.0389567	0.682679	-0.643723	ftsj3	FtsJ homolog 3 (E. coli)
35	gene2251:100195334	0.659442	0.0289076	0.630535	-0.601627	k0020	K0020 protein
35	gene29559:100196371	0.655801	0.0242269	0.631575	-0.607348	brix1	BRX1%2C biogenesis of ribosomes
35	gene50290:106588694	0.616678	0.0214697	0.595209	-0.573739	LOC106588694	tRNA (cytosine(34)-C(5))-methyltransferase-like
35	gene51646:106590101	0.61122	0.0139649	0.597256	-0.583291	nom1	nucleolar protein with MIF4G domain 1
35	gene6110:100195537	0.583253	0.0234527	0.5598	-0.536347	LOC100195537	nucleolin
36	gene26209:106565346	1.03766	0.228831	0.808831	-0.58	LOC106565346	peptidyl-prolyl cis-trans isomerase FKBP5-like
36	gene46864:106585360	0.890115	0.0961386	0.793977	-0.697838	LOC106585360	Krueppel-like factor 9
36	gene9398:106602849	0.853086	0.106306	0.74678	-0.640473	LOC106602849	solute carrier family 13 member 2-like
36	gene44582:100196052	0.804684	0.140041	0.664643	-0.524602	fkbp5	FK506 binding protein 5
36	gene47982:106586782	0.759848	0.0609036	0.698944	-0.638041	LOC106586782	proteoglycan 4-like
36	gene43038:106581900	0.733281	0.0574218	0.675859	-0.618437	LOC106581900	high affinity cGMP-specific 3'%2C5'-cyclic phosphodiesterase 9A-like
36	gene1195:106606289	0.625973	0.0667035	0.55927	-0.492566	LOC106606289	F-box/WD repeat-containing protein 4-like
36	gene10130:106603456	0.608487	0.0334225	0.575064	-0.541642	LOC106603456	3-methyl-2-oxobutanoate dehydrogenase [lipoamide] kinase%2C mitochondrial-like
37	gene3098:106572196	1.67427	0.916904	0.757363	0.159541	LOC106572196	asparagine--tRNA ligase%2C cytoplasmic-like
37	gene62098:106593340	1.64562	0.915984	0.729633	0.186351	LOC106593340	asparagine--tRNA ligase%2C cytoplasmic-like
37	gene20124:106613114	1.20811	0.0525684	1.15554	-1.10297	LOC106613114	retinol-binding protein 2-like
37	gene35261:100846967	1.13367	0.0574244	1.07625	-1.01883	at1b1	Sodium/potassium-transporting ATPase subunit beta-1
37	gene37715:106576627	0.943775	0.0393092	0.904466	-0.865157	LOC106576627	tetraspanin-8-like
37	gene35051:100136537	0.85728	0.0683116	0.788969	-0.720657	LOC100136537	ubiquitin-60S ribosomal protein L40
37	gene48897:100196211	0.601546	0.0353407	0.566205	-0.530864	arp19	cAMP-regulated phosphoprotein 19
37	gene62097:100195197	0.504961	0.0181633	0.486798	-0.468635	sync	syncoilin%2C intermediate filament protein
38	gene10512:106603959	1.805	0.751181	1.05382	-0.302635	LOC106603959	heat shock factor protein 5-like
38	gene19370:100196072	1.64646	1.22288	0.423586	0.79929	sms1a	Somatostatin-1A
38	gene28527:106567474	1.52237	1.08239	0.439985	0.642405	LOC106567474	insulin
38	gene40899:106579799	1.40657	0.998621	0.407949	0.590672	LOC106579799	somatostatin-1A
38	gene10476:106603941	1.35471	0.942958	0.411755	0.531203	LOC106603941	insulin-like
38	gene3021:101448052	1.2168	0.466313	0.75049	-0.284176	ddx4	DEAD (Asp-Glu-Ala-Asp) box polypeptide 4
38	gene25570:106564763	1.16951	0.366269	0.803244	-0.436976	LOC106564763	UPF0575 protein C19orf67 homolog
38	gene14104:106607306	0.91351	0.260381	0.653128	-0.392747	LOC106607306	uncharacterized protein C17orf104 homolog
39	gene38404:106577307	0.7784	0.134663	0.643737	-0.509074	LOC106577307	cytochrome P450 26A1-like
39	gene34394:106573273	0.748137	0.106329	0.641808	-0.535478	LOC106573273	paired mesoderm homeobox protein 1-like
39	gene37027:106575940	0.721515	0.103875	0.61764	-0.513765	LOC106575940	cytochrome P450 27C1
39	gene37227:106576134	0.71419	0.134357	0.579833	-0.445476	LOC106576134	intestine-specific homeobox-like
39	gene46861:106585363	0.670739	0.0433993	0.627339	-0.58394	LOC106585363	beta%2Cbeta-carotene 9'%2C10'-oxygenase-like
39	gene33699:106572552	0.6699	0.0477296	0.62217	-0.57444	agmat	agmatine ureohydrolase (agmatinase)
39	gene9040:106602563	0.605275	0.0397049	0.56557	-0.525866	LOC106602563	lecithin retinol acyltransferase-like
39	gene7085:106600720	0.568982	0.0340325	0.53495	-0.500917	LOC106600720	glycerophosphodiester phosphodiesterase domain-containing protein 3-like
40	gene46119:106584850	0.948406	0.18132	0.767086	-0.585766	LOC106584850	dnaJ homolog subfamily A member 4-like
40	gene28598:106567497	0.877039	0.156558	0.720481	-0.563922	LOC106567497	heat shock 70 kDa protein 4-like
40	gene32862:100380418	0.866799	0.185842	0.680957	-0.495115	hs90a	Heat shock protein HSP 90-alpha
40	gene19986:106613013	0.789608	0.0776692	0.711939	-0.63427	LOC106613013	heat shock cognate 70 kDa protein-like
40	gene14921:106608136	0.777855	0.161062	0.616792	-0.45573	LOC106608136	heat shock protein HSP 90-alpha-like
40	gene24337:106563457	0.723014	0.0912576	0.631757	-0.540499	LOC106563457	stress-induced-phosphoprotein 1-like
40	gene78271:106591825	0.67786	0.0486307	0.629229	-0.580598	LOC106591825	dnaJ homolog subfamily A member 1-like
40	gene42304:100286711	0.628671	0.0271272	0.601544	-0.574417	hsp7c	Heat shock cognate 71 kDa protein
41	gene11524:106604844	2.02844	1.52322	0.505217	1.01801	LOC106604844	H-2 class II histocompatibility antigen gamma chain-like
41	gene26567:100136577	1.91927	1.46139	0.457882	1.00351	LOC100136577	H-2 class II histocompatibility antigen%2C I-E beta chain
41	gene60271:106600246	1.69278	1.21658	0.476194	0.740389	LOC106600246	H-2 class II histocompatibility antigen%2C I-E beta chain-like
41	gene26568:106565699	1.66099	1.15769	0.503298	0.654392	LOC106565699	H-2 class II histocompatibility antigen%2C A-U alpha chain-like
41	gene18916:106611871	1.52923	1.03244	0.496787	0.535656	LOC106611871	HLA class II histocompatibility antigen gamma chain-like
41	gene24591:106563730	1.40634	0.879468	0.526869	0.352599	LOC106563730	uncharacterized LOC106563730
41	gene3731:106578237	1.26094	0.808365	0.452577	0.355788	LOC106578237	sialic acid-binding Ig-like lectin 16
41	gene6193:106599011	0.50695	0.0368478	0.470102	-0.433255	LOC106599011	gamma-interferon-inducible lysosomal thiol reductase-like
42	gene8178:106601815	1.81021	0.59188	1.21833	-0.626455	LOC106601815	40S ribosomal protein S2
42	gene13276:106606628	1.23344	0.577101	0.656337	-0.0792359	LOC106606628	40S ribosomal protein S2-like
42	gene25723:106564867	1.08864	0.0727175	1.01592	-0.943202	LOC106564867	T-complex protein 1 subunit delta
42	gene45426:106584137	0.78738	0.116823	0.670556	-0.553733	LOC106584137	plasminogen activator inhibitor 1 RNA-binding protein-like
42	gene44793:100380867	0.772352	0.0733656	0.698986	-0.625621	LOC100380867	eukaryotic translation initiation factor 4B
42	gene19879:106612830	0.736664	0.122058	0.614607	-0.492549	chchd2	coiled-coil-helix-coiled-coil-helix domain containing 2
42	gene21106:106560288	0.62656	0.0470484	0.579512	-0.532463	LOC106560288	plasminogen activator inhibitor 1 RNA-binding protein-like
43	gene40808:106579692	1.2898	0.108181	1.18161	-1.07343	LOC106579692	probable polyketide synthase 1
43	gene40812:106579703	0.73693	0.0331404	0.703789	-0.670649	LOC106579703	patched domain-containing protein 3-like
43	gene51810:106590296	0.708499	0.123365	0.585134	-0.461768	LOC106590296	patched domain-containing protein 3-like
43	gene51812:106590295	0.643864	0.0975009	0.546363	-0.448862	LOC106590295	probable polyketide synthase 1
43	gene41929:106580776	0.643519	0.0367765	0.606742	-0.569966	LOC106580776	GTPase IMAP family member 8-like
43	gene51809:106590247	0.617187	0.0686281	0.548559	-0.479931	LOC106590247	probable polyketide synthase 1
43	gene51807:106590299	0.58919	0.0335691	0.555621	-0.522052	LOC106590299	mycocerosic acid synthase-like
44	gene5410:106593759	0.776005	0.130678	0.645327	-0.514649	LOC106593759	cytochrome P450 3A27-like
44	gene64570:106593618	0.688314	0.20227	0.486044	-0.283774	LOC106593618	cytochrome P450 3A27-like
44	gene5369:106593341	0.685064	0.137212	0.547852	-0.410639	LOC106593341	cytochrome P450 3A27-like
44	gene59549:106591899	0.680525	0.193536	0.486989	-0.293453	LOC106591899	cytochrome P450 3A27-like
44	gene68842:106593942	0.547754	0.0574743	0.49028	-0.432805	LOC106593942	cytochrome P450 3A27-like
44	gene54243:106591782	0.535922	0.022991	0.512931	-0.48994	LOC106591782	cytochrome P450 3A27-like
44	gene2521:106566939	0.521288	0.0480175	0.473271	-0.425253	LOC106566939	T-box transcription factor TBX5-A-like
45	gene21719:100136569	2.29649	1.44119	0.855304	0.585882	LOC100136569	fast myotomal muscle troponin-I
45	gene7960:100137048	1.96373	1.14061	0.823114	0.317501	mlc-2	myosin regulatory light chain 2
45	gene39422:100194623	1.91919	1.18435	0.734839	0.449513	LOC100194623	aldolase a%2C fructose-bisphosphate 2
45	gene43450:100194642	1.76753	1.03651	0.731012	0.305503	LOC100194642	myosin%2C light polypeptide 3-1
45	gene13665:106606900	1.51152	0.860239	0.651283	0.208956	LOC106606900	myosin regulatory light chain 2%2C skeletal muscle isoform type 2-like
45	gene10240:100194631	1.25103	0.644686	0.606342	0.038344	ckm2	creatine kinase-2
45	gene5349:106593081	0.946691	0.425612	0.521079	-0.0954672	LOC106593081	myosin heavy chain%2C fast skeletal muscle-like
46	gene80191:106593352	1.57004	0.930896	0.639141	0.291754	LOC106593352	mucin-2-like
46	gene66544:106596402	1.2047	0.572456	0.632239	-0.0597831	LOC106596402	mucin-2-like
46	gene46064:106584796	1.17429	0.585423	0.58887	-0.0034466	LOC106584796	mucin-2-like
46	gene76438:106597436	0.804796	0.297394	0.507402	-0.210008	LOC106597436	mucin-5AC-like
46	gene58411:106597977	0.770586	0.262398	0.508188	-0.245791	LOC106597977	mucin-2-like
46	gene76437:106597435	0.650539	0.208268	0.442271	-0.234003	LOC106597435	mucin-2-like
47	gene2424:106565855	0.801339	0.0308049	0.770534	-0.739729	LOC106565855	C-C motif chemokine 19-like
47	gene771:106601178	0.771563	0.066613	0.70495	-0.638337	LOC106601178	NF-kappa-B inhibitor alpha-like
47	gene10377:100846970	0.769755	0.0363845	0.733371	-0.696986	irf1-2	interferon regulatory factor 1 isoform 2
47	gene18116:106611175	0.700776	0.0715399	0.629236	-0.557696	LOC106611175	NF-kappa-B inhibitor alpha-like
47	gene1171:106606070	0.691334	0.0278573	0.663477	-0.635619	LOC106606070	nuclear factor NF-kappa-B p100 subunit-like
47	gene28624:100136548	0.647278	0.0306385	0.61664	-0.586001	irf-1	interferon regulatory factor 1
48	gene206:106611189	0.859449	0.0358961	0.823553	-0.787657	dync1h1	dynein%2C cytoplasmic 1%2C heavy chain 1
48	gene19842:106612861	0.817954	0.0624869	0.755467	-0.692981	LOC106612861	pre-mRNA-processing-splicing factor 8-like
48	gene28130:106567026	0.750111	0.0369737	0.713137	-0.676163	LOC106567026	E3 ubiquitin-protein ligase HUWE1-like
48	gene34051:106572902	0.734818	0.0299423	0.704876	-0.674933	ubr4	ubiquitin protein ligase E3 component n-recognin 4
48	gene33850:100380641	0.728511	0.0344262	0.694084	-0.659658	LOC100380641	E3 ubiquitin-protein ligase HUWE1
48	gene42171:100380699	0.726787	0.046388	0.680399	-0.634011	LOC100380699	pre-mRNA-processing-splicing factor 8
49	gene17868:106611074	0.805486	0.317337	0.488149	-0.170812	LOC106611074	ras-related protein Rab-15-like
49	gene41237:100286709	0.738915	0.235646	0.503269	-0.267623	upb1	ureidopropionase%2C beta
49	gene21331:106560513	0.722518	0.228049	0.494468	-0.266419	orc1	origin recognition complex%2C subunit 1
49	gene51021:106589496	0.708365	0.201075	0.50729	-0.306216	LOC106589496	uncharacterized LOC106589496
49	gene47280:106586012	0.602073	0.162273	0.4398	-0.277527	chtf18	chromosome transmission fidelity factor 18
49	gene20821:106613790	0.480823	0.0330879	0.447735	-0.414647	sac3d1	SAC3 domain containing 1
50	gene10834:106604192	0.966533	0.293524	0.673009	-0.379486	LOC106604192	SPARC-like
50	gene19268:106612255	0.966023	0.270537	0.695486	-0.42495	LOC106612255	SPARC-like
50	gene24189:100195194	0.78911	0.0527378	0.736372	-0.683634	lyox	Protein-lysine 6-oxidase
50	gene15526:106608661	0.727633	0.0596903	0.667943	-0.608252	LOC106608661	carboxypeptidase Z-like
50	gene43238:106582116	0.718142	0.0948644	0.623278	-0.528414	fstl1	follistatin-like 1
50	gene35404:100195512	0.653093	0.0381374	0.614955	-0.576818	fstl1	Follistatin-related protein 1
51	gene10303:100306811	0.979119	0.195303	0.783816	-0.588513	spd2b	SH3 and PX domain-containing protein 2B
51	gene23064:100306793	0.925811	0.0978988	0.827912	-0.730013	vrk3	vaccinia related kinase 3
51	gene41108:100194908	0.837647	0.101331	0.736316	-0.634985	ub2r2	Ubiquitin-conjugating enzyme E2 R2
51	gene30700:106569586	0.780876	0.0600645	0.720811	-0.660747	LOC106569586	SLAM family member 5-like
51	gene28161:100194703	0.751768	0.0431589	0.708609	-0.665451	LOC100194703	transposase-like
51	gene38118:106577000	0.662725	0.076914	0.585812	-0.508898	LOC106577000	pleckstrin-like
52	gene59043:106599686	3.41334	2.80936	0.603983	2.20537	LOC106599686	heat shock protein 30-like
52	gene59177:106599147	3.3261	2.67419	0.65191	2.02228	LOC106599147	heat shock protein 30-like
52	gene72535:106599689	3.18551	2.59492	0.590588	2.00434	LOC106599689	heat shock protein 30-like
52	gene69026:106598764	2.6812	2.10157	0.579629	1.52194	LOC106598764	heat shock protein 30
52	gene66535:100195939	2.37093	1.75362	0.617314	1.1363	hsp30	Heat shock protein 30
52	gene27435:106566386	1.95677	1.36459	0.592185	0.772401	LOC106566386	heat shock 70 kDa protein-like
53	gene40870:106579758	1.70892	1.2116	0.497316	0.714287	LOC106579758	interferon-induced guanylate-binding protein 1-like
53	gene64492:106598768	1.70818	1.21104	0.497141	0.713897	LOC106598768	interferon-induced guanylate-binding protein 1-like
53	gene43394:106582242	0.92804	0.44343	0.48461	-0.0411796	LOC106582242	interferon-induced guanylate-binding protein 1-like
53	gene43386:106582237	0.771435	0.320055	0.45138	-0.131325	LOC106582237	interferon-induced guanylate-binding protein 1-like
53	gene65742:106597480	0.494976	0.0193779	0.475598	-0.45622	LOC106597480	interferon-induced guanylate-binding protein 1-like
53	gene43392:106582240	0.486014	0.0380797	0.447934	-0.409854	LOC106582240	interferon-induced guanylate-binding protein 1-like
54	gene51326:106589769	0.742608	0.0664512	0.676157	-0.609705	LOC106589769	MORN repeat-containing protein 4-like
54	gene4977:106589946	0.727412	0.104953	0.622459	-0.517506	LOC106589946	nuclear factor 1 X-type-like
54	gene44058:106582889	0.692629	0.0588361	0.633793	-0.574957	LOC106582889	zinc fingers and homeoboxes protein 3-like
54	gene30430:106569335	0.663628	0.0514955	0.612132	-0.560637	LOC106569335	5-beta-cholestane-3-alpha%2C7-alpha-diol 12-alpha-hydroxylase-like
54	gene73910:106590752	0.582782	0.0709227	0.511859	-0.440937	LOC106590752	nuclear factor 1 X-type-like
55	gene17408:106610464	1.58014	1.10356	0.476576	0.626985	LOC106610464	uncharacterized LOC106610464
55	gene79383:106594091	1.30859	0.831698	0.476897	0.354801	LOC106594091	tenascin-R-like
55	gene17352:106610410	1.1145	0.662477	0.45202	0.210457	LOC106610410	interferon-induced very large GTPase 1-like
55	gene17490:106610539	0.950148	0.464003	0.486145	-0.0221427	LOC106610539	interferon-induced very large GTPase 1-like
55	gene61816:106598365	0.663322	0.238139	0.425182	-0.187043	LOC106598365	fibronectin-like
56	gene29800:106568707	1.052	0.227326	0.82467	-0.597344	LOC106568707	collagen alpha-3(IV) chain-like
56	gene6013:106598235	1.00101	0.251484	0.749529	-0.498045	LOC106598235	collagen alpha-4(IV) chain-like
56	gene15813:106608922	0.968511	0.215818	0.752693	-0.536875	LOC106608922	collagen alpha-5(IV) chain-like
56	gene23838:106562983	0.718405	0.0270796	0.691326	-0.664246	LOC106562983	inactive carboxypeptidase-like protein X2
56	gene26415:106565565	0.637983	0.0390722	0.598911	-0.559838	LOC106565565	collagen alpha-1(VII) chain-like
57	gene42835:100286533	1.02286	0.344147	0.678715	-0.334568	yo84	ZK1236.4
57	gene27766:106566611	0.890693	0.328118	0.562575	-0.234457	LOC106566611	putative proline-rich protein 21
57	gene12168:106605510	0.869269	0.333677	0.535591	-0.201914	ggct	gamma-glutamylcyclotransferase
57	gene40112:106578994	0.851154	0.243431	0.607722	-0.364291	LOC106578994	HEAT repeat-containing protein 1-like
57	gene28484:106567382	0.789343	0.253278	0.536065	-0.282787	LOC106567382	large neutral amino acids transporter small subunit 1-like
58	gene23840:100136503	0.73492	0.0617309	0.673189	-0.611458	sr-bi	scavenger receptor class B type I
58	gene51192:106589635	0.690553	0.0894468	0.601106	-0.51166	LOC106589635	putative all-trans-retinol 13%2C14-reductase
58	gene24770:106563910	0.681351	0.141053	0.540297	-0.399244	LOC106563910	hephaestin-like protein 1
58	gene6175:106598962	0.650726	0.0490665	0.60166	-0.552593	ocel1	occludin/ELL domain containing 1
58	gene31849:106570717	0.617325	0.0816151	0.53571	-0.454095	LOC106570717	hephaestin-like protein 1
59	gene80333:106593227	1.67899	1.17851	0.500486	0.678021	LOC106593227	zinc transporter ZIP4-like
59	gene50551:106588961	1.58594	1.08512	0.500823	0.584298	LOC106588961	zinc transporter ZIP4-like
59	gene58153:106597750	1.5036	1.00633	0.497266	0.509068	LOC106597750	zinc transporter ZIP4-like
59	gene80468:106597642	0.728961	0.205421	0.523539	-0.318118	LOC106597642	zinc transporter ZIP4-like
59	gene57733:106598736	0.556611	0.0953566	0.461255	-0.365898	LOC106598736	zinc transporter ZIP4-like
60	gene317:106570292	1.30908	0.824141	0.48494	0.339201	LOC106570292	uncharacterized LOC106570292
60	gene214:106612269	1.14217	0.6581	0.484067	0.174033	LOC106612269	GTPase IMAP family member 4-like
60	gene323:106569514	1.10482	0.639607	0.465215	0.174392	LOC106569514	GTPase IMAP family member 8-like
60	gene318:106569455	1.03117	0.532615	0.498556	0.0340591	LOC106569455	GTPase IMAP family member 8-like
60	gene441:106581504	0.47147	0.0182961	0.453174	-0.434878	mthfd1	methylenetetrahydrofolate dehydrogenase (NADP+ dependent) 1%2C methenyltetrahydrofolate cyclohydrolase%2C formyltetrahydrofolate synthetase
61	gene63768:106592120	0.752518	0.114739	0.637779	-0.52304	LOC106592120	gastrula zinc finger protein XlCGF17.1-like
61	gene23367:106562544	0.62667	0.080057	0.546613	-0.466556	LOC106562544	zinc finger protein 239-like
61	gene27187:106566132	0.588045	0.0386682	0.549377	-0.510708	LOC106566132	zinc finger protein 239-like
61	gene67628:106592918	0.57898	0.0477846	0.531196	-0.483411	LOC106592918	zinc finger protein with KRAB and SCAN domains 4-like
61	gene25252:106564398	0.561823	0.030342	0.531481	-0.501139	LOC106564398	zinc finger protein 850-like
62	gene59400:106594602	2.81682	2.43855	0.378264	2.06029	LOC106594602	ladderlectin-like
62	gene74565:106592244	2.76578	2.39953	0.366257	2.03327	LOC106592244	uncharacterized LOC106592244
62	gene81054:106593783	2.7559	2.39465	0.361258	2.03339	LOC106593783	uncharacterized LOC106593783
62	gene73273:106595303	2.36368	1.99421	0.369465	1.62475	LOC106595303	ladderlectin-like
63	gene38833:106577683	1.52902	1.16287	0.366147	0.796723	LOC106577683	RNA-binding protein 4B-like
63	gene22790:106561944	1.51153	1.12657	0.384961	0.741611	LOC106561944	lysosomal acid phosphatase-like
63	gene14917:106608105	1.04522	0.619517	0.425701	0.193816	LOC106608105	uncharacterized LOC106608105
63	gene14529:100286647	0.818673	0.288428	0.530245	-0.241817	cd2l6	Cell division cycle 2-like protein kinase 6
64	gene41189:106580003	0.942339	0.408488	0.533852	-0.125364	LOC106580003	collagen alpha-1(II) chain-like
64	gene41190:106580007	0.933364	0.382896	0.550468	-0.167572	LOC106580007	collagen alpha-1(IX) chain-like
64	gene41191:106580012	0.837214	0.199575	0.63764	-0.438065	LOC106580012	collagen alpha-1(IX) chain-like
64	gene46791:106585426	0.589698	0.023101	0.566597	-0.543496	LOC106585426	collagen alpha-1(I) chain-like
65	gene49120:106587893	0.954833	0.0859688	0.868864	-0.782895	LOC106587893	histidine decarboxylase-like
65	gene49121:106587894	0.722095	0.162597	0.559498	-0.396901	LOC106587894	very long-chain acyl-CoA synthetase-like
65	gene56489:106593544	0.690113	0.135106	0.555007	-0.419901	LOC106593544	very long-chain acyl-CoA synthetase-like
65	gene54566:106594918	0.607535	0.0987871	0.508747	-0.40996	LOC106594918	very long-chain acyl-CoA synthetase-like
66	gene51358:100196780	1.18453	0.0889773	1.09555	-1.00657	gsh1	Glutamate--cysteine ligase catalytic subunit
66	gene45575:106584335	1.05301	0.0898493	0.963163	-0.873313	LOC106584335	glutamate--cysteine ligase regulatory subunit-like
66	gene28738:106567641	0.94906	0.0217733	0.927287	-0.905514	LOC106567641	heat shock cognate 70 kDa protein-like
66	gene11100:106604481	0.766783	0.0534564	0.713326	-0.65987	gsr	glutathione reductase
67	gene20038:106612972	1.01773	0.293016	0.724718	-0.431702	LOC106612972	GRAM domain-containing protein 1B-like
67	gene11716:106605079	0.869831	0.310244	0.559587	-0.249343	LOC106605079	nuclear receptor subfamily 0 group B member 2-like
67	gene42351:106581103	0.845712	0.257566	0.588146	-0.33058	LOC106581103	GRAM domain-containing protein 1B-like
67	gene4331:100195621	0.811172	0.251344	0.559828	-0.308484	nr0b2	nuclear receptor subfamily 0 group B member 2
68	gene12851:106606194	0.710135	0.153014	0.557122	-0.404108	LOC106606194	monocarboxylate transporter 7-like
68	gene79135:106593002	0.634992	0.150167	0.484825	-0.334657	LOC106593002	monocarboxylate transporter 7-like
68	gene12848:106606191	0.611811	0.0952584	0.516553	-0.421294	LOC106606191	monocarboxylate transporter 7-like
68	gene59661:106594249	0.488226	0.052841	0.435385	-0.382545	LOC106594249	monocarboxylate transporter 7-like
69	gene40722:106579579	0.744284	0.0417915	0.702493	-0.660701	LOC106579579	TFIIA-alpha and beta-like factor
69	gene44399:106583173	0.741093	0.0266876	0.714406	-0.687718	LOC106583173	disco-interacting protein 2 homolog B-A-like
69	gene35738:106574659	0.680088	0.0392121	0.640876	-0.601664	LOC106574659	X-linked retinitis pigmentosa GTPase regulator-like
69	gene32674:106571475	0.656475	0.0507808	0.605694	-0.554914	LOC106571475	centrosomal protein of 170 kDa protein B-like
70	gene59006:106594849	0.784255	0.349645	0.43461	-0.084965	LOC106594849	uncharacterized LOC106594849
70	gene78568:106591230	0.740407	0.303183	0.437223	-0.13404	LOC106591230	uncharacterized LOC106591230
70	gene13472:106606832	0.669089	0.235877	0.433212	-0.197334	LOC106606832	uncharacterized LOC106606832
70	gene13585:106606845	0.660276	0.210957	0.449319	-0.238362	LOC106606845	uncharacterized LOC106606845
71	gene58197:106594354	0.685614	0.131594	0.55402	-0.422426	LOC106594354	zinc finger protein 106-like
71	gene54161:106591853	0.634406	0.0967904	0.537616	-0.440825	LOC106591853	zinc finger protein 106-like
71	gene18313:106611365	0.566613	0.0681219	0.498491	-0.430369	LOC106611365	calpain-3-like
71	gene54162:106591854	0.563308	0.0663285	0.49698	-0.430651	LOC106591854	zinc finger protein 106-like
72	gene77486:106593699	1.06642	0.56783	0.498594	0.0692357	LOC106593699	globoside alpha-1%2C3-N-acetylgalactosaminyltransferase 1-like
72	gene58903:106594306	0.927689	0.45118	0.476509	-0.0253295	LOC106594306	globoside alpha-1%2C3-N-acetylgalactosaminyltransferase 1-like
72	gene51989:106590446	0.836707	0.390637	0.44607	-0.0554323	LOC106590446	G-protein coupled receptor 12-like
72	gene34313:106573259	0.540663	0.0890113	0.451652	-0.36264	LOC106573259	uncharacterized LOC106573259
73	gene57637:100196293	0.853491	0.213645	0.639846	-0.426201	ubil	Ubiquitin-like protein
73	gene15718:100196325	0.628587	0.186253	0.442335	-0.256082	r1441	Probable E3 ubiquitin-protein ligase RNF144A-A
73	gene57636:106596943	0.530337	0.0484419	0.481895	-0.433453	LOC106596943	ubiquitin carboxyl-terminal hydrolase 26-like
73	gene15683:106608801	0.524663	0.034755	0.489908	-0.455153	LOC106608801	uncharacterized LOC106608801
74	gene77142:106598650	1.18349	0.694599	0.488887	0.205711	LOC106598650	mucin-5AC-like
74	gene49979:106588522	1.17373	0.670401	0.503333	0.167068	LOC106588522	mucin-2-like
74	gene61393:106600148	0.90211	0.409678	0.492432	-0.0827541	LOC106600148	mucin-5AC-like
75	gene22994:106562095	1.36325	0.478178	0.885076	-0.406899	LOC106562095	beta%2Cbeta-carotene 15%2C15'-monooxygenase-like
75	gene48544:101448035	1.28561	0.482354	0.803258	-0.320904	LOC101448035	beta-carotene 15%2C15'-monooxygenase 1 like
75	gene48545:106587188	0.485464	0.0205987	0.464865	-0.444267	LOC106587188	polycystic kidney disease protein 1-like 2
76	gene54628:106591612	0.82932	0.328889	0.500432	-0.171543	LOC106591612	carboxypeptidase O-like
76	gene36765:106575669	0.80726	0.290422	0.516838	-0.226416	LOC106575669	carboxypeptidase O-like
76	gene36764:106575668	0.620482	0.145095	0.475387	-0.330291	LOC106575668	carboxypeptidase O-like
77	gene20501:106613502	0.923733	0.19716	0.726573	-0.529413	LOC106613502	GRAM domain-containing protein 3-like
77	gene30078:106569008	0.895451	0.281587	0.613863	-0.332276	LOC106569008	cholesterol 7-alpha-monooxygenase-like
77	gene6284:106599162	0.891065	0.33075	0.560315	-0.229565	LOC106599162	cholesterol 7-alpha-monooxygenase-like
78	gene24503:106563665	0.680226	0.0886704	0.591555	-0.502885	LOC106563665	ependymin-like
78	gene45642:106584377	0.66925	0.0912782	0.577972	-0.486694	LOC106584377	forkhead box protein D2-like
78	gene28177:100194434	0.38384	0.0051135	0.378727	-0.373613	hoxc9aa	homeobox protein HoxC9aa
79	gene15986:106609069	0.845611	0.18303	0.662581	-0.479551	ace2	angiotensin I converting enzyme 2
79	gene67549:106595857	0.801595	0.107302	0.694293	-0.586991	LOC106595857	angiotensin-converting enzyme 2-like
79	gene36921:106575829	0.622884	0.0839556	0.538929	-0.454973	LOC106575829	angiotensin-converting enzyme 2-like
80	gene49767:106588475	0.735129	0.0406457	0.694483	-0.653838	LOC106588475	sialin-like
80	gene18927:106611865	0.659042	0.0940909	0.564951	-0.47086	LOC106611865	A disintegrin and metalloproteinase with thrombospondin motifs 2-like
80	gene54122:106590777	0.573188	0.0721154	0.501072	-0.428957	LOC106590777	wolframin-like
81	gene45479:106584216	0.720647	0.104023	0.616624	-0.512601	LOC106584216	sodium-dependent phosphate transport protein 2B-like
81	gene50586:106589012	0.635751	0.0903633	0.545387	-0.455024	LOC106589012	four and a half LIM domains protein 3-like
81	gene34520:100196193	0.515116	0.0337358	0.48138	-0.447645	htf4	Transcription factor 12
82	gene52727:100136565	0.580742	0.0332076	0.547535	-0.514327	LOC100136565	ferritin middle subunit
82	gene7129:106600765	0.53082	0.0309397	0.49988	-0.46894	LOC106600765	ferritin%2C middle subunit
82	gene65126:106600115	0.433461	0.0123233	0.421138	-0.408814	LOC106600115	ferritin%2C middle subunit-like
83	gene30671:106569552	0.891838	0.0435392	0.848299	-0.804759	LOC106569552	cold-inducible RNA-binding protein B-like
83	gene6915:106600554	0.835916	0.0435245	0.792392	-0.748868	LOC106600554	glycine-rich RNA-binding protein-like
83	gene20768:106613741	0.733654	0.0209611	0.712693	-0.691732	LOC106613741	cold-inducible RNA-binding protein B-like
84	gene66957:106594093	2.02689	1.58179	0.445098	1.13669	LOC106594093	phosphatase and actin regulator 3-like
84	gene45070:106583825	1.99752	1.54905	0.448473	1.10058	LOC106583825	phosphatase and actin regulator 3-like
84	gene73502:106596610	1.9173	1.46581	0.451482	1.01433	LOC106596610	phosphatase and actin regulator 3-like
85	gene41853:106580686	1.17658	0.691806	0.484777	0.207029	LOC106580686	alkaline phosphatase%2C placental-like
85	gene42447:106581299	1.1701	0.69139	0.478712	0.212678	LOC106581299	alkaline phosphatase%2C tissue-nonspecific isozyme-like
85	gene42449:106581301	0.506976	0.0188126	0.488164	-0.469351	LOC106581301	protein FAM131A-like
86	gene17385:106610419	1.02677	0.570275	0.456499	0.113777	LOC106610419	GTPase IMAP family member 7-like
86	gene17384:106610418	1.02473	0.570213	0.454517	0.115696	LOC106610418	GTPase IMAP family member 4-like
86	gene17386:106610420	0.445204	0.031835	0.413369	-0.381534	LOC106610420	GTPase IMAP family member 5-like
87	gene63152:106596540	1.02624	0.498935	0.527308	-0.0283733	LOC106596540	sodium-dependent neutral amino acid transporter B(0)AT1-like
87	gene12673:106606020	1.01188	0.481213	0.530665	-0.0494519	LOC106606020	sodium-dependent neutral amino acid transporter B(0)AT1-like
87	gene75214:106600117	0.755253	0.140003	0.61525	-0.475246	LOC106600117	sodium-dependent neutral amino acid transporter B(0)AT1-like
88	gene14695:106607869	0.901594	0.415356	0.486238	-0.0708826	LOC106607869	trichohyalin-like
88	gene80234:106593421	0.747159	0.292371	0.454788	-0.162417	LOC106593421	trichohyalin-like
88	gene14698:106607872	0.744447	0.267392	0.477056	-0.209664	LOC106607872	butyrophilin-like protein 1
89	gene38248:106577104	0.790223	0.167078	0.623145	-0.456068	LOC106577104	VIP peptides-like
89	gene1378:106608814	0.744696	0.167649	0.577047	-0.409397	LOC106608814	VIP peptides-like
89	gene26331:106565440	0.58263	0.0233317	0.559298	-0.535966	LOC106565440	plasticin-like
90	gene1308:106607512	0.710031	0.0641932	0.645838	-0.581645	LOC106607512	deleted in malignant brain tumors 1 protein-like
90	gene17889:106611098	0.493873	0.0492436	0.444629	-0.395385	LOC106611098	olfactomedin-4-like
90	gene30270:106569290	0.487301	0.0199467	0.467354	-0.447408	LOC106569290	pancreas transcription factor 1 subunit alpha
91	gene79438:106592837	0.600428	0.0726417	0.527787	-0.455145	LOC106592837	calpain-1 catalytic subunit-like
91	gene39882:106578787	0.582362	0.0773345	0.505027	-0.427693	LOC106578787	calpain-1 catalytic subunit-like
91	gene39897:106578805	0.545929	0.0242699	0.521659	-0.497389	LOC106578805	calpain-1 catalytic subunit-like
92	gene16259:106609369	0.705405	0.0375359	0.667869	-0.630333	LOC106609369	chloride anion exchanger-like
92	gene37342:106576240	0.675472	0.0869983	0.588474	-0.501476	LOC106576240	chloride anion exchanger-like
92	gene37343:106576239	0.623091	0.0869238	0.536167	-0.449243	LOC106576239	pendrin-like
93	gene31865:106570729	0.536944	0.0481766	0.488767	-0.440591	LOC106570729	FH1/FH2 domain-containing protein 3-like
93	gene31869:106570733	0.486771	0.0442794	0.442491	-0.398212	LOC106570733	FH1/FH2 domain-containing protein 3-like
93	gene50676:106589103	0.455573	0.0183409	0.437232	-0.418891	LOC106589103	FH1/FH2 domain-containing protein 3-like
94	gene10009:100195495	0.790821	0.0184239	0.772397	-0.753973	mmp13	Collagenase 3
94	gene20781:106613755	0.630906	0.054257	0.576649	-0.522391	LOC106613755	complement factor D-like
94	gene24190:100380666	0.589329	0.0393004	0.550029	-0.510729	LOC100380666	eosinophil peroxidase
95	gene21648:100196783	1.3542	0.111663	1.24254	-1.13087	eki1	Ethanolamine kinase 1
95	gene22077:100380781	1.00935	0.110952	0.898398	-0.787445	LOC100380781	zona pellucida sperm-binding protein 3
95	gene5321:106592810	0.939788	0.110931	0.828857	-0.717925	LOC106592810	basement membrane-specific heparan sulfate proteoglycan core protein-like
96	gene18758:106611743	0.726274	0.0276196	0.698654	-0.671035	LOC106611743	vascular endothelial growth factor receptor kdr-like
96	gene21041:106560230	0.714795	0.0179604	0.696834	-0.678874	LOC106560230	lipid phosphate phosphohydrolase 3-like
96	gene20046:106612965	0.687023	0.0284561	0.658567	-0.630111	LOC106612965	Friend leukemia integration 1 transcription factor-like
97	gene30166:106569045	0.711013	0.0265308	0.684482	-0.657951	LOC106569045	25-hydroxycholesterol 7-alpha-hydroxylase
97	gene15617:106608766	0.686866	0.00737585	0.67949	-0.672114	LOC106608766	claudin-15-like
97	gene16683:106609768	0.660547	0.0214917	0.639056	-0.617564	LOC106609768	cytidine monophosphate-N-acetylneuraminic acid hydroxylase-like
98	gene32019:100196194	1.03238	0.226089	0.806295	-0.580206	scyb7	Platelet basic protein
98	gene32020:106570878	1.03165	0.210514	0.821133	-0.610618	LOC106570878	C-X-C motif chemokine 11-like
98	gene32018:106570889	0.919002	0.231939	0.687064	-0.455125	LOC106570889	C-X-C motif chemokine 11-like
99	gene1446:106609027	0.603714	0.0105905	0.593123	-0.582533	LOC106609027	cerebellar degeneration-related protein 2-like
99	gene49985:106588533	0.586743	0.0109239	0.575819	-0.564895	LOC106588533	zinc-binding protein A33-like
99	gene14561:106607764	0.525489	0.015078	0.510411	-0.495333	LOC106607764	interleukin-20 receptor subunit alpha-like
100	gene58813:106596575	1.47796	1.00489	0.473068	0.531823	LOC106596575	probable serine carboxypeptidase CPVL
100	gene68964:106595253	1.47697	1.00324	0.473731	0.529507	LOC106595253	39S ribosomal protein L32%2C mitochondrial-like
100	gene71781:106593999	0.405802	0.0663821	0.33942	-0.273038	LOC106593999	C-type lectin lectoxin-Thr1-like
101	gene50668:106589096	1.48672	0.916453	0.570268	0.346185	LOC106589096	sodium-dependent neutral amino acid transporter B(0)AT1-like
101	gene64216:106591973	1.44524	0.871577	0.57366	0.297917	LOC106591973	sodium-dependent neutral amino acid transporter B(0)AT1-like
101	gene38050:106576939	0.721751	0.210573	0.511177	-0.300604	LOC106576939	synaptic vesicular amine transporter-like
102	gene35551:106574454	0.717403	0.223031	0.494372	-0.271341	LOC106574454	glucagon-1
102	gene36380:106575340	0.709388	0.227639	0.481749	-0.254111	LOC106575340	glucagon-2
102	gene7253:100194431	0.59171	0.0209023	0.570808	-0.549905	pyy	peptide YY
103	gene2796:106568952	0.732956	0.20736	0.525596	-0.318236	LOC106568952	E3 ubiquitin/ISG15 ligase TRIM25-like
103	gene75137:106592981	0.718359	0.203123	0.515236	-0.312113	LOC106592981	uncharacterized LOC106592981
103	gene2797:106568955	0.516661	0.0124451	0.504215	-0.49177	LOC106568955	serine/threonine-protein kinase prpf4B-like
104	gene57054:106591461	0.901505	0.213998	0.687507	-0.47351	LOC106591461	NACHT%2C LRR and PYD domains-containing protein 1-like
104	gene57055:106591460	0.88172	0.217799	0.663922	-0.446123	LOC106591460	NACHT%2C LRR and PYD domains-containing protein 12-like
104	gene56341:106591556	0.48687	0.010677	0.476193	-0.465516	LOC106591556	NACHT%2C LRR and PYD domains-containing protein 1-like
105	gene41227:106579972	0.896715	0.0757755	0.820939	-0.745164	LOC106579972	calcium-binding mitochondrial carrier protein SCaMC-2-A-like
105	gene10280:106603727	0.811957	0.0616289	0.750328	-0.6887	LOC106603727	ubiquitin carboxyl-terminal hydrolase 2-like
105	gene46756:106585451	0.647287	0.0323796	0.614907	-0.582528	LOC106585451	calcium-binding mitochondrial carrier protein SCaMC-2-A-like
106	gene10603:106604039	0.501193	0.023084	0.478109	-0.455025	LOC106604039	UDP-glucuronosyltransferase 2C1-like
106	gene788:106601641	0.48596	0.0153938	0.470566	-0.455173	LOC106601641	gap junction beta-4 protein-like
106	gene72992:106594779	0.485856	0.011897	0.473959	-0.462062	LOC106594779	receptor tyrosine-protein kinase erbB-4-like
107	gene6275:106599154	0.533303	0.0151045	0.518198	-0.503094	fam151a	family with sequence similarity 151%2C member A
107	gene6276:106599156	0.526944	0.0226872	0.504257	-0.481569	LOC106599156	uncharacterized LOC106599156
107	gene6274:106599151	0.463911	0.0234941	0.440417	-0.416923	LOC106599151	acyl-coenzyme A thioesterase 11-like
108	gene36535:106575447	1.16274	0.622636	0.540108	0.0825288	LOC106575447	plastin-3-like
108	gene67173:106594147	1.1358	0.64513	0.490667	0.154464	LOC106594147	plastin-1-like
108	gene57420:106591444	0.611928	0.0645228	0.547405	-0.482883	LOC106591444	plastin-1-like
109	gene36685:106575601	1.00281	0.534774	0.468037	0.0667374	LOC106575601	serine/threonine-protein kinase 11-interacting protein-like
109	gene36625:106575539	0.965989	0.533026	0.432964	0.100062	LOC106575539	serine/threonine-protein kinase 11-interacting protein-like
109	gene70693:106594507	0.554756	0.028127	0.526629	-0.498502	LOC106594507	nectin-4-like
110	gene55886:106598067	0.417216	0.00049014	0.416726	-0.416236	LOC106598067	serum paraoxonase/arylesterase 2-like
110	gene64902:106598843	0.3777	1.41015e-06	0.377698	-0.377697	LOC106598843	thymidine phosphorylase-like
110	gene70519:106597925	0.281112	0.000490486	0.280622	-0.280131	LOC106597925	E3 ubiquitin/ISG15 ligase TRIM25-like
111	gene35852:106574771	0.820383	0.0973591	0.723024	-0.625665	LOC106574771	filamin A-interacting protein 1-like
111	gene36729:106575647	0.7418	0.126627	0.615172	-0.488545	LOC106575647	filamin A-interacting protein 1-like
111	gene36730:106575649	0.655976	0.0796674	0.576309	-0.496642	LOC106575649	filamin A-interacting protein 1-like
112	gene3143:106572546	0.538801	0.0820891	0.456712	-0.374623	LOC106572546	ras association domain-containing protein 6-like
112	gene3146:106572564	0.524585	0.0758512	0.448734	-0.372883	LOC106572564	interleukin-11 receptor subunit alpha-like
112	gene3144:106572555	0.51516	0.0499886	0.465172	-0.415183	LOC106572555	cystatin-1-like
113	gene76564:106597983	1.96033	0.390407	1.56993	-1.17952	LOC106597983	intestinal mucin-like protein
113	gene52464:106597793	1.424	0.368888	1.05512	-0.686227	LOC106597793	mucin-5B-like
113	gene74494:106597959	0.60812	0.0480468	0.560073	-0.512026	LOC106597959	zinc finger protein 501-like
114	gene45036:106583798	0.609219	0.0751517	0.534068	-0.458916	LOC106583798	5-aminolevulinate synthase%2C nonspecific%2C mitochondrial-like
114	gene27292:106566237	0.573962	0.0400921	0.53387	-0.493778	LOC106566237	5-aminolevulinate synthase%2C nonspecific%2C mitochondrial-like
114	gene40599:106579454	0.569034	0.0489236	0.520111	-0.471187	LOC106579454	transferrin receptor protein 1-like
115	gene30093:106568864	0.802968	0.032061	0.770907	-0.738846	LOC106568864	eukaryotic translation initiation factor 4 gamma 1-like
115	gene14495:106607713	0.695172	0.0406329	0.65454	-0.613907	mdn1	midasin AAA ATPase 1
115	gene10179:106603631	0.649561	0.0177417	0.63182	-0.614078	LOC106603631	myb-binding protein 1A-like protein
116	gene12215:106605552	0.865521	0.0756119	0.789909	-0.714297	LOC106605552	platelet-activating factor acetylhydrolase IB subunit gamma-like
116	gene3495:106575266	0.740558	0.0748012	0.665756	-0.590955	LOC106575266	26S proteasome non-ATPase regulatory subunit 4-like
116	gene56293:106598142	0.516116	0.00269617	0.51342	-0.510724	LOC106598142	40S ribosomal protein S27-like
117	gene74347:100195182	0.786859	0.223444	0.563415	-0.339971	pahx	Phytanoyl-CoA dioxygenase%2C peroxisomal
117	gene37283:106576207	0.757562	0.232375	0.525187	-0.292812	LOC106576207	protein MCM10 homolog
117	gene37237:100380451	0.52657	0.0560062	0.470564	-0.414558	pctk2	Serine/threonine-protein kinase PCTAIRE-2
118	gene8190:106601825	1.05931	0.162226	0.897082	-0.734856	LOC106601825	parvalbumin beta 1
118	gene68841:106596578	0.746586	0.15737	0.589216	-0.431846	LOC106596578	myosin heavy chain%2C fast skeletal muscle-like
118	gene76557:106597519	0.447715	0.0110844	0.436631	-0.425546	LOC106597519	NACHT%2C LRR and PYD domains-containing protein 1-like
119	gene59591:106593825	0.532486	0.0810998	0.451386	-0.370286	LOC106593825	zinc finger BED domain-containing protein 5-like
119	gene47275:106586028	0.521367	0.0790022	0.442365	-0.363363	LOC106586028	general transcription factor II-I repeat domain-containing protein 2A-like
119	gene9126:106602656	0.486192	0.016392	0.4698	-0.453408	LOC106602656	uncharacterized LOC106602656
120	gene67866:106596978	0.68811	0.0256363	0.662474	-0.636837	LOC106596978	protein NLRC3-like
120	gene52872:106594109	0.614981	0.045569	0.569412	-0.523843	LOC106594109	C-type lectin domain family 4 member M-like
120	gene17859:106610904	0.543104	0.0426506	0.500454	-0.457803	LOC106610904	CD209 antigen-like protein C
121	gene28714:106567593	0.720524	0.0686133	0.65191	-0.583297	LOC106567593	histone H3.3
121	gene10255:106603705	0.682507	0.0419464	0.64056	-0.598614	LOC106603705	histone H3.3
121	gene37329:100196711	0.594658	0.0368196	0.557838	-0.521019	gdib	Rab GDP dissociation inhibitor beta
122	gene6198:106599024	0.696247	0.0274363	0.66881	-0.641374	LOC106599024	regulator of nonsense transcripts 1-like
122	gene20677:106613657	0.686777	0.016669	0.670108	-0.653439	LOC106613657	probable cation-transporting ATPase 13A3
122	gene1811:106612075	0.674666	0.017795	0.656871	-0.639076	LOC106612075	ATP-binding cassette sub-family A member 5-like
123	gene26298:106565408	0.656434	0.0211767	0.635257	-0.614081	LOC106565408	serine/threonine-protein phosphatase 6 regulatory ankyrin repeat subunit C-like
123	gene30592:106569460	0.598303	0.0155954	0.582708	-0.567112	LOC106569460	uncharacterized LOC106569460
123	gene45189:106583950	0.57949	0.0152098	0.56428	-0.54907	LOC106583950	insulin receptor-like
