# Supplementary material for: Transkingdom network analysis provides insight into host-microbiome interactions in Atlantic salmon
Source: Comput Struct Biotechnol J. 2021 Jan 29;19:1028–34. doi: 10.1016/j.csbj.2021.01.038 (PMC7876536; doi:10.1016/j.csbj.2021.01.038)
Supplement: Supplementary table 5 [file mmc6.xlsx]

## Sheet: Sheet1
Module	OTU_name	kTotal	kWithin	kOut	kDiff	Domain	Phylum	Class	Order	Family	Genus	Species
1	OTU_398	11.5668	1.75265	9.81411	-8.06147	Bacteria	Proteobacteria	Gammaproteobacteria	Chromatiales	Chromatiaceae	Rheinheimera	Unclassified_Rheinheimera_398
1	OTU_278	10.9888	1.17718	9.81162	-8.63445	Bacteria	Proteobacteria	Gammaproteobacteria	Alteromonadales	Shewanellaceae	Shewanella	Unclassified_Shewanella_278
1	OTU_117	10.8351	1.42218	9.41295	-7.99078	Bacteria	Proteobacteria	Gammaproteobacteria	Pseudomonadales	Pseudomonadaceae	Pseudomonas	Unclassified_Pseudomonas_117
1	OTU_81	10.7352	1.30845	9.42679	-8.11833	Bacteria	Proteobacteria	Gammaproteobacteria	Alteromonadales	Psychromonadaceae	Psychromonas	Unclassified_Psychromonas_81
1	OTU_140	10.4945	1.02571	9.46879	-8.44308	Bacteria	Bacteroidetes	Flavobacteriia	Flavobacteriales	Flavobacteriaceae	Ulvibacter	Unclassified_Ulvibacter_140
1	OTU_266	10.273	0.717007	9.55603	-8.83902	Bacteria	Proteobacteria	Gammaproteobacteria	Pseudomonadales	Moraxellaceae	Alkanindiges	Unclassified_Alkanindiges_266
1	OTU_293	10.1657	0.464992	9.70066	-9.23567	Bacteria	Proteobacteria	Alphaproteobacteria	Sphingomonadales	Sphingomonadaceae	Sphingopyxis	Unclassified_Sphingopyxis
1	OTU_69	10.0622	0.532215	9.52995	-8.99773	Bacteria	Proteobacteria	Gammaproteobacteria	Alteromonadales	Shewanellaceae	Shewanella	Unclassified_Shewanella_69
1	OTU_41	10.0355	0.819959	9.21551	-8.39556	Bacteria	Proteobacteria	Gammaproteobacteria	Pseudomonadales	Moraxellaceae	Perlucidibaca	Unclassified_Perlucidibaca
2	OTU_1	11.5482	1.49614	10.0521	-8.55594	Bacteria	Firmicutes	Clostridia	Clostridiales	Peptostreptococcaceae	Peptostreptococcus	Unclassified_Peptostreptococcus_1
2	OTU_2	11.4927	1.3375	10.1552	-8.81768	Bacteria	Firmicutes	Clostridia	Clostridiales	Peptostreptococcaceae	Peptostreptococcus	Unclassified_Peptostreptococcus_2
2	OTU_5	11.4613	1.35293	10.1084	-8.75547	Bacteria	Firmicutes	Clostridia	Clostridiales	Unclassified_Clostridiales_5	Peptoniphilus	Unclassified_Peptoniphilus_5
2	OTU_10	11.045	0.867347	10.1776	-9.31028	Bacteria	Firmicutes	Bacilli	Lactobacillales	Enterococcaceae	Vagococcus	Unclassified_Vagococcus_10
2	OTU_11	10.8391	0.5658	10.2733	-9.70746	Bacteria	Firmicutes	Bacilli	Lactobacillales	Streptococcaceae	Lactococcus	Unclassified_Lactococcus_11
2	OTU_6	10.7951	0.248571	10.5465	-10.2979	Bacteria	Firmicutes	Clostridia	Clostridiales	Unclassified_Clostridiales_6	Gallicola	Unclassified_Gallicola_6
3	OTU_322	11.6834	1.55759	10.1258	-8.56822	Bacteria	Deinococcus-Thermus	Deinococci	Thermales	Thermaceae	Meiothermus	Unclassified_Meiothermus
3	OTU_287	11.5303	1.48852	10.0418	-8.55327	Bacteria	Firmicutes	Clostridia	Clostridiales	Unclassified_Clostridiales_287	Fusibacter	Unclassified_Fusibacter_287
3	OTU_492	10.6172	0.954534	9.66265	-8.70811	Bacteria	Proteobacteria	Gammaproteobacteria	Pasteurellales	Pasteurellaceae	Haemophilus	Unclassified_Haemophilus_492
3	OTU_522	10.1571	0.633078	9.52397	-8.89089	Bacteria	Proteobacteria	Gammaproteobacteria	Alteromonadales	Alteromonadaceae	Marinobacter	Unclassified_Marinobacter_522
3	OTU_209	9.95591	0.476898	9.47901	-9.00211	Bacteria	Proteobacteria	Betaproteobacteria	Burkholderiales	Comamonadaceae	Variovorax	Unclassified_Variovorax
4	OTU_3	10.9152	0.704196	10.211	-9.50681	Bacteria	Cyanobacteria	Unclassified_Cyanobacteria_3	Oscillatoriales	Unclassified_Oscillatoriales_3	Planktothrix	Unclassified_Planktothrix_3
4	OTU_7	10.8167	0.701279	10.1154	-9.41414	Bacteria	Proteobacteria	Alphaproteobacteria	Rhodobacterales	Rhodobacteraceae	Tropicibacter	Unclassified_Tropicibacter_7
4	OTU_20	10.5942	0.47455	10.1196	-9.64506	Bacteria	Proteobacteria	Gammaproteobacteria	Vibrionales	Vibrionaceae	Photobacterium	Unclassified_Photobacterium_20
4	OTU_4	10.5081	0.511051	9.99708	-9.48603	Bacteria	Cyanobacteria	Unclassified_Cyanobacteria_4	Oscillatoriales	Unclassified_Oscillatoriales_4	Planktothrix	Unclassified_Planktothrix_4
5	OTU_271	9.85043	0.177118	9.67331	-9.49619	Bacteria	Firmicutes	Bacilli	Bacillales	Bacillaceae	Bacillus	Unclassified_Bacillus_271
5	OTU_272	9.78804	0.199581	9.58846	-9.38888	Bacteria	Proteobacteria	Epsilonproteobacteria	Campylobacterales	Campylobacteraceae	Arcobacter	Unclassified_Arcobacter_272
5	OTU_230	9.7506	0.190191	9.5604	-9.37021	Bacteria	Actinobacteria	Actinobacteria	Coriobacteriales	Coriobacteriaceae	Paraeggerthella	Unclassified_Paraeggerthella
5	OTU_311	9.65207	0.228872	9.4232	-9.19433	Bacteria	Firmicutes	Clostridia	Clostridiales	Clostridiaceae	Tepidimicrobium	Unclassified_Tepidimicrobium_311
6	OTU_129	9.91707	0.253699	9.66337	-9.40967	Bacteria	Actinobacteria	Actinobacteria	Actinomycetales	Acidothermaceae	Acidothermus	Unclassified_Acidothermus
6	OTU_139	9.9072	0.339141	9.56806	-9.22892	Bacteria	Actinobacteria	Actinobacteria	Actinomycetales	Corynebacteriaceae	Corynebacterium	Unclassified_Corynebacterium_139
6	OTU_133	9.79574	0.261109	9.53463	-9.27352	Bacteria	Firmicutes	Bacilli	Bacillales	Bacillaceae	Bacillus	Unclassified_Bacillus_133
6	OTU_155	9.6313	0.297224	9.33408	-9.03686	Bacteria	Actinobacteria	Actinobacteria	Actinomycetales	Corynebacteriaceae	Corynebacterium	Unclassified_Corynebacterium_155
7	OTU_302	10.141	0.240547	9.9005	-9.65995	Bacteria	Proteobacteria	Alphaproteobacteria	Rhodobacterales	Rhodobacteraceae	Tropicibacter	Unclassified_Tropicibacter_302
7	OTU_641	10.0669	0.350025	9.71688	-9.36686	Bacteria	Proteobacteria	Gammaproteobacteria	Pseudomonadales	Moraxellaceae	Acinetobacter	Unclassified_Acinetobacter_641
7	OTU_384	9.99437	0.300737	9.69363	-9.39289	Bacteria	Cyanobacteria	Unclassified_Cyanobacteria_384	Oscillatoriales	Unclassified_Oscillatoriales_384	Planktothrix	Unclassified_Planktothrix_384
7	OTU_223	9.77024	0.226198	9.54404	-9.31785	Bacteria	Proteobacteria	Betaproteobacteria	Burkholderiales	Comamonadaceae	Comamonas	Unclassified_Comamonas_223
8	OTU_265	9.80916	0.199977	9.60919	-9.40921	Bacteria	Actinobacteria	Actinobacteria	Actinomycetales	Micrococcaceae	Arthrobacter	Unclassified_Arthrobacter_265
8	OTU_303	9.75027	0.209431	9.54084	-9.33141	Bacteria	Firmicutes	Clostridia	Clostridiales	Unclassified_Clostridiales_303	Mogibacterium	Unclassified_Mogibacterium_303
8	OTU_121	9.72885	0.172243	9.55661	-9.38436	Bacteria	Firmicutes	Bacilli	Lactobacillales	Streptococcaceae	Streptococcus	Unclassified_Streptococcus_121
8	OTU_354	9.62255	0.185481	9.43707	-9.25159	Bacteria	Actinobacteria	Actinobacteria	Actinomycetales	Streptomycetaceae	Streptomyces	Unclassified_Streptomyces_354
9	OTU_227	9.968	0.273547	9.69446	-9.42091	Bacteria	Proteobacteria	Gammaproteobacteria	Pseudomonadales	Pseudomonadaceae	Pseudomonas	Unclassified_Pseudomonas_227
9	OTU_186	9.80667	0.205633	9.60104	-9.39541	Bacteria	Proteobacteria	Gammaproteobacteria	Alteromonadales	Shewanellaceae	Shewanella	Unclassified_Shewanella_186
9	OTU_138	9.74045	0.194113	9.54633	-9.35222	Bacteria	Firmicutes	Clostridia	Clostridiales	Clostridiaceae	Clostridium	Unclassified_Clostridium_138
9	OTU_178	9.63321	0.184494	9.44871	-9.26422	Bacteria	Firmicutes	Bacilli	Bacillales	Bacillaceae	Bacillus	Unclassified_Bacillus_178
10	OTU_31	10.2844	0.164323	10.1201	-9.95578	Bacteria	Firmicutes	Bacilli	Bacillales	Bacillaceae	Geobacillus	Unclassified_Geobacillus_31
10	OTU_28	9.70712	0.171316	9.5358	-9.36449	Bacteria	Proteobacteria	Gammaproteobacteria	Enterobacteriales	Enterobacteriaceae	Escherichia|Shigella	Unclassified_Escherichia|Shigella
10	OTU_201	9.64103	0.258886	9.38215	-9.12326	Bacteria	Firmicutes	Bacilli	Bacillales	Thermoactinomycetaceae	Thermoactinomyces	Unclassified_Thermoactinomyces_201
10	OTU_339	9.53314	0.194436	9.33871	-9.14427	Bacteria	Firmicutes	Bacilli	Bacillales	Bacillaceae	Bacillus	Unclassified_Bacillus_339
11	OTU_242	9.84679	0.103636	9.74315	-9.63952	Bacteria	Firmicutes	Clostridia	Clostridiales	Peptostreptococcaceae	Peptostreptococcus	Unclassified_Peptostreptococcus_242
11	OTU_112	9.81211	0.127507	9.6846	-9.55709	Bacteria	Actinobacteria	Actinobacteria	Actinomycetales	Micrococcaceae	Micrococcus	Unclassified_Micrococcus
11	OTU_323	9.75631	0.118653	9.63766	-9.51901	Bacteria	Proteobacteria	Alphaproteobacteria	Sneathiellales	Sneathiellaceae	Oceanibacterium	Unclassified_Oceanibacterium_323
12	OTU_114	9.94547	0.239898	9.70557	-9.46567	Bacteria	Firmicutes	Bacilli	Lactobacillales	Lactobacillaceae	Lactobacillus	Unclassified_Lactobacillus_114
12	OTU_46	9.80271	0.265232	9.53748	-9.27224	Bacteria	Firmicutes	Bacilli	Lactobacillales	Carnobacteriaceae	Trichococcus	Unclassified_Trichococcus_46
12	OTU_98	9.7919	0.22951	9.56239	-9.33288	Bacteria	Proteobacteria	Gammaproteobacteria	Aeromonadales	Aeromonadaceae	Aeromonas	Unclassified_Aeromonas_98
13	OTU_42	10.1698	0.160642	10.0091	-9.8485	Bacteria	Firmicutes	Bacilli	Lactobacillales	Enterococcaceae	Enterococcus	Unclassified_Enterococcus_42
13	OTU_49	9.97542	0.19209	9.78333	-9.59124	Bacteria	Firmicutes	Bacilli	Bacillales	Staphylococcaceae	Staphylococcus	Unclassified_Staphylococcus_49
13	OTU_62	9.77565	0.147099	9.62855	-9.48145	Bacteria	Firmicutes	Bacilli	Lactobacillales	Streptococcaceae	Streptococcus	Unclassified_Streptococcus_62
14	OTU_219	9.90911	0.194896	9.71421	-9.51932	Bacteria	Firmicutes	Bacilli	Lactobacillales	Lactobacillaceae	Lactobacillus	Unclassified_Lactobacillus_219
14	OTU_89	9.85288	0.152738	9.70014	-9.5474	Bacteria	Firmicutes	Bacilli	Lactobacillales	Lactobacillaceae	Lactobacillus	Unclassified_Lactobacillus_89
14	OTU_115	9.64742	0.197247	9.45017	-9.25292	Bacteria	Firmicutes	Bacilli	Lactobacillales	Enterococcaceae	Enterococcus	Unclassified_Enterococcus_115
15	OTU_168	10.7815	0.680785	10.1007	-9.4199	Bacteria	Actinobacteria	Actinobacteria	Actinomycetales	Pseudonocardiaceae	Sciscionella	Unclassified_Sciscionella_168
15	OTU_207	10.7167	0.69033	10.0264	-9.33606	Bacteria	Proteobacteria	Gammaproteobacteria	Oceanospirillales	Litoricolaceae	Litoricola	Unclassified_Litoricola_207
15	OTU_258	10.3357	0.479819	9.85584	-9.37602	Bacteria	Synergistetes	Synergistia	Synergistales	Synergistaceae	Thermanaerovibrio	Unclassified_Thermanaerovibrio_258
16	OTU_165	10.96	0.418649	10.5413	-10.1227	Bacteria	Cyanobacteria	Unclassified_Cyanobacteria_165	Oscillatoriales	Unclassified_Oscillatoriales_165	Planktothrix	Unclassified_Planktothrix_165
16	OTU_128	10.7472	0.40076	10.3465	-9.94572	Bacteria	Actinobacteria	Actinobacteria	Actinomycetales	Micrococcaceae	Acaricomes	Unclassified_Acaricomes
16	OTU_137	10.6832	0.375542	10.3076	-9.93208	Bacteria	Actinobacteria	Actinobacteria	Actinomycetales	Nocardioidaceae	Flindersiella	Unclassified_Flindersiella_137
17	OTU_32	10.6755	0.288031	10.3875	-10.0995	Bacteria	Firmicutes	Bacilli	Lactobacillales	Lactobacillaceae	Lactobacillus	Unclassified_Lactobacillus_32
17	OTU_34	10.3251	0.240231	10.0849	-9.84463	Bacteria	Firmicutes	Bacilli	Lactobacillales	Lactobacillaceae	Lactobacillus	Unclassified_Lactobacillus_34
17	OTU_99	9.81922	0.184867	9.63435	-9.44948	Bacteria	Firmicutes	Bacilli	Lactobacillales	Lactobacillaceae	Lactobacillus	Unclassified_Lactobacillus_99
18	OTU_166	10.1783	0.391001	9.78728	-9.39628	Bacteria	Proteobacteria	Alphaproteobacteria	Rhodobacterales	Rhodobacteraceae	Rhodobacter	Unclassified_Rhodobacter_166
18	OTU_36	9.96009	0.308297	9.65179	-9.34349	Bacteria	Proteobacteria	Alphaproteobacteria	Rhodobacterales	Rhodobacteraceae	Loktanella	Unclassified_Loktanella_36
18	OTU_160	9.89071	0.278219	9.61249	-9.33427	Bacteria	Actinobacteria	Actinobacteria	Acidimicrobiales	Acidimicrobiaceae	Ilumatobacter	Unclassified_Ilumatobacter_160
19	OTU_215	10.1029	0.17672	9.92619	-9.74947	Bacteria	Proteobacteria	Alphaproteobacteria	Rhodobacterales	Rhodobacteraceae	Paracoccus	Unclassified_Paracoccus
19	OTU_1480	10.022	0.128217	9.8938	-9.76559	Bacteria	Actinobacteria	Actinobacteria	Actinomycetales	Microbacteriaceae	Salinibacterium	Unclassified_Salinibacterium
19	OTU_182	9.67756	0.15194	9.52562	-9.37368	Bacteria	Actinobacteria	Actinobacteria	Actinomycetales	Brevibacteriaceae	Brevibacterium	Unclassified_Brevibacterium_182
20	OTU_218	9.71141	0.194966	9.51645	-9.32148	Bacteria	Firmicutes	Clostridia	Clostridiales	Lachnospiraceae	Roseburia	Unclassified_Roseburia_218
20	OTU_768	9.68209	0.132254	9.54984	-9.41758	Bacteria	Actinobacteria	Actinobacteria	Actinomycetales	Microbacteriaceae	Leucobacter	Unclassified_Leucobacter_768
20	OTU_393	9.66199	0.174881	9.48711	-9.31223	Bacteria	Firmicutes	Clostridia	Clostridiales	Clostridiaceae	Tepidimicrobium	Unclassified_Tepidimicrobium_393
21	OTU_325	9.92401	0.0847258	9.83929	-9.75456	Bacteria	Proteobacteria	Gammaproteobacteria	Pseudomonadales	Moraxellaceae	Psychrobacter	Unclassified_Psychrobacter_325
21	OTU_914	9.83482	0.0902258	9.74459	-9.65436	Bacteria	Proteobacteria	Gammaproteobacteria	Pseudomonadales	Pseudomonadaceae	Pseudomonas	Unclassified_Pseudomonas_914
21	OTU_465	9.82037	0.100218	9.72015	-9.61993	Bacteria	Proteobacteria	Alphaproteobacteria	Rhizobiales	Rhodobiaceae	Lutibaculum	Unclassified_Lutibaculum_465
22	OTU_1330	10.0672	0.148016	9.91914	-9.77112	Bacteria	Cyanobacteria	Unclassified_Cyanobacteria_1330	Oscillatoriales	Unclassified_Oscillatoriales_1330	Planktothrix	Unclassified_Planktothrix_1330
22	OTU_305	9.95518	0.125844	9.82933	-9.70349	Bacteria	Firmicutes	Bacilli	Lactobacillales	Aerococcaceae	Globicatella	Unclassified_Globicatella
22	OTU_324	9.89949	0.125625	9.77387	-9.64824	Bacteria	Firmicutes	Bacilli	Lactobacillales	Lactobacillaceae	Lactobacillus	Unclassified_Lactobacillus_324
23	OTU_51	9.95909	0.174773	9.78431	-9.60954	Bacteria	Firmicutes	Clostridia	Clostridiales	Unclassified_Clostridiales_51	Mogibacterium	Unclassified_Mogibacterium_51
23	OTU_61	9.8525	0.175377	9.67712	-9.50175	Bacteria	Firmicutes	Clostridia	Clostridiales	Unclassified_Clostridiales_61	Anaerovorax	Unclassified_Anaerovorax_61
23	OTU_71	9.845	0.129617	9.71538	-9.58576	Bacteria	Firmicutes	Clostridia	Clostridiales	Unclassified_Clostridiales_71	Mogibacterium	Unclassified_Mogibacterium_71
24	OTU_1512	10.066	0.160682	9.90531	-9.74463	Bacteria	Actinobacteria	Actinobacteria	Actinomycetales	Pseudonocardiaceae	Labedaea	Unclassified_Labedaea
24	OTU_628	9.88496	0.151567	9.73339	-9.58183	Bacteria	Firmicutes	Bacilli	Bacillales	Bacillaceae	Geobacillus	Unclassified_Geobacillus_628
24	OTU_181	9.74444	0.157552	9.58688	-9.42933	Bacteria	Firmicutes	Bacilli	Bacillales	Planococcaceae	Sporosarcina	Unclassified_Sporosarcina_181
25	OTU_1386	10.0309	0.151652	9.87922	-9.72757	Bacteria	Proteobacteria	Gammaproteobacteria	Vibrionales	Vibrionaceae	Photobacterium	Unclassified_Photobacterium_1386
25	OTU_126	9.97915	0.137558	9.8416	-9.70404	Bacteria	Firmicutes	Clostridia	Clostridiales	Peptostreptococcaceae	Tepidibacter	Unclassified_Tepidibacter_126
25	OTU_82	9.81446	0.121128	9.69333	-9.5722	Bacteria	Proteobacteria	Gammaproteobacteria	Alteromonadales	Moritellaceae	Moritella	Unclassified_Moritella_82
26	OTU_464	10.0286	0.165968	9.86261	-9.69664	Bacteria	Proteobacteria	Gammaproteobacteria	Pseudomonadales	Pseudomonadaceae	Pseudomonas	Unclassified_Pseudomonas_464
26	OTU_225	9.86673	0.161823	9.70491	-9.54308	Bacteria	Firmicutes	Bacilli	Lactobacillales	Leuconostocaceae	Leuconostoc	Unclassified_Leuconostoc_225
26	OTU_337	9.7901	0.17898	9.61112	-9.43214	Bacteria	Firmicutes	Bacilli	Bacillales	Paenibacillaceae	Paenibacillus	Unclassified_Paenibacillus_337
27	OTU_203	9.85156	0.189342	9.66222	-9.47287	Bacteria	Proteobacteria	Betaproteobacteria	Burkholderiales	Oxalobacteraceae	Undibacterium	Unclassified_Undibacterium_203
27	OTU_78	9.79813	0.154222	9.64391	-9.48969	Bacteria	Proteobacteria	Betaproteobacteria	Burkholderiales	Comamonadaceae	Delftia	Unclassified_Delftia
27	OTU_210	9.78821	0.207121	9.58109	-9.37397	Bacteria	Firmicutes	Bacilli	Bacillales	Bacillaceae	Bacillus	Unclassified_Bacillus_210
28	OTU_461	9.85793	0.117269	9.74066	-9.62339	Bacteria	Bacteroidetes	Flavobacteriia	Flavobacteriales	Flavobacteriaceae	Myroides	Unclassified_Myroides_461
28	OTU_122	9.835	0.128818	9.70618	-9.57737	Bacteria	Firmicutes	Clostridia	Clostridiales	Clostridiaceae	Clostridium	Unclassified_Clostridium_122
28	OTU_25	9.679	0.13708	9.54192	-9.40484	Bacteria	Fusobacteria	Fusobacteriia	Fusobacteriales	Fusobacteriaceae	Cetobacterium	Unclassified_Cetobacterium_25
29	OTU_255	9.88462	0.118675	9.76595	-9.64727	Bacteria	Proteobacteria	Gammaproteobacteria	Pseudomonadales	Pseudomonadaceae	Pseudomonas	Unclassified_Pseudomonas_255
29	OTU_156	9.80502	0.135681	9.66933	-9.53365	Bacteria	Proteobacteria	Alphaproteobacteria	Sphingomonadales	Sphingomonadaceae	Sphingobium	Unclassified_Sphingobium
29	OTU_58	9.69315	0.126526	9.56663	-9.4401	Bacteria	Firmicutes	Bacilli	Bacillales	Bacillaceae	Bacillus	Unclassified_Bacillus_58
30	OTU_92	9.94455	0.102699	9.84185	-9.73915	Bacteria	Proteobacteria	Alphaproteobacteria	Rhizobiales	Rhizobiaceae	Rhizobium	Unclassified_Rhizobium_92
30	OTU_152	9.69029	0.128646	9.56164	-9.433	Bacteria	Firmicutes	Clostridia	Clostridiales	Clostridiaceae	Tepidimicrobium	Unclassified_Tepidimicrobium_152
30	OTU_67	9.54431	0.123213	9.4211	-9.29789	Bacteria	Proteobacteria	Betaproteobacteria	Burkholderiales	Comamonadaceae	Pelomonas	Unclassified_Pelomonas
31	OTU_318	9.85155	0.128802	9.72275	-9.59395	Bacteria	Proteobacteria	Gammaproteobacteria	Enterobacteriales	Enterobacteriaceae	Morganella	Unclassified_Morganella_318
31	OTU_191	9.79246	0.146922	9.64554	-9.49862	Bacteria	Proteobacteria	Gammaproteobacteria	Enterobacteriales	Enterobacteriaceae	Pantoea	Unclassified_Pantoea
31	OTU_144	9.74275	0.145691	9.59706	-9.45137	Bacteria	Firmicutes	Bacilli	Lactobacillales	Lactobacillaceae	Lactobacillus	Unclassified_Lactobacillus_144
32	OTU_162	9.82971	0.118127	9.71158	-9.59345	Bacteria	Actinobacteria	Actinobacteria	Actinomycetales	Pseudonocardiaceae	Saccharopolyspora	Unclassified_Saccharopolyspora_162
32	OTU_102	9.76518	0.109206	9.65597	-9.54677	Bacteria	Firmicutes	Clostridia	Clostridiales	Eubacteriaceae	Pseudoramibacter	Unclassified_Pseudoramibacter_102
32	OTU_120	9.69685	0.120095	9.57675	-9.45666	Bacteria	Firmicutes	Clostridia	Clostridiales	Unclassified_Clostridiales_120	Gallicola	Unclassified_Gallicola_120
33	OTU_74	10.2238	0	10.2238	-10.2238	Bacteria	Proteobacteria	Alphaproteobacteria	Sphingomonadales	Erythrobacteraceae	Altererythrobacter	Unclassified_Altererythrobacter_74
33	OTU_321	10.11	0	10.11	-10.11	Bacteria	Proteobacteria	Alphaproteobacteria	Sphingomonadales	Sphingomonadaceae	Novosphingobium	Unclassified_Novosphingobium_321
34	OTU_496	10.0807	0	10.0807	-10.0807	Bacteria	Actinobacteria	Actinobacteria	Actinomycetales	Dermabacteraceae	Brachybacterium	Unclassified_Brachybacterium
34	OTU_283	9.71562	0	9.71562	-9.71562	Bacteria	Actinobacteria	Actinobacteria	Coriobacteriales	Coriobacteriaceae	Asaccharobacter	Unclassified_Asaccharobacter
35	OTU_64	9.90087	0	9.90087	-9.90087	Bacteria	Firmicutes	Clostridia	Clostridiales	Peptococcaceae	Peptococcus	Unclassified_Peptococcus_64
35	OTU_55	9.79354	0	9.79354	-9.79354	Bacteria	Firmicutes	Clostridia	Clostridiales	Clostridiaceae	Tepidimicrobium	Unclassified_Tepidimicrobium_55
36	OTU_30	10.8364	0	10.8364	-10.8364	Bacteria	Proteobacteria	Gammaproteobacteria	Oceanospirillales	Halomonadaceae	Halomonas	Unclassified_Halomonas_30
36	OTU_33	10.6295	0	10.6295	-10.6295	Bacteria	Proteobacteria	Gammaproteobacteria	Alteromonadales	Pseudoalteromonadaceae	Pseudoalteromonas	Unclassified_Pseudoalteromonas_33
37	OTU_259	11.0176	0	11.0176	-11.0176	Bacteria	Bacteroidetes	Flavobacteriia	Flavobacteriales	Flavobacteriaceae	Subsaxibacter	Unclassified_Subsaxibacter
37	OTU_244	10.5921	0	10.5921	-10.5921	Bacteria	Bacteroidetes	Flavobacteriia	Flavobacteriales	Flavobacteriaceae	Aequorivita	Unclassified_Aequorivita
38	OTU_14	10.6599	0	10.6599	-10.6599	Bacteria	Firmicutes	Bacilli	Lactobacillales	Streptococcaceae	Lactococcus	Unclassified_Lactococcus_14
38	OTU_13	10.6114	0	10.6114	-10.6114	Bacteria	Firmicutes	Bacilli	Lactobacillales	Lactobacillaceae	Lactobacillus	Unclassified_Lactobacillus_13
39	OTU_19	10.8057	0	10.8057	-10.8057	Bacteria	Firmicutes	Bacilli	Lactobacillales	Carnobacteriaceae	Carnobacterium	Unclassified_Carnobacterium_19
39	OTU_24	10.422	0	10.422	-10.422	Bacteria	Firmicutes	Bacilli	Lactobacillales	Streptococcaceae	Streptococcus	Unclassified_Streptococcus_24
40	OTU_21	10.3894	0	10.3894	-10.3894	Bacteria	Firmicutes	Clostridia	Clostridiales	Lachnospiraceae	Robinsoniella	Unclassified_Robinsoniella
40	OTU_27	10.3336	0	10.3336	-10.3336	Bacteria	Firmicutes	Bacilli	Lactobacillales	Carnobacteriaceae	Granulicatella	Unclassified_Granulicatella_27
41	OTU_18	10.8963	0	10.8963	-10.8963	Bacteria	Actinobacteria	Actinobacteria	Coriobacteriales	Coriobacteriaceae	Atopobium	Unclassified_Atopobium_18
41	OTU_236	10.041	0	10.041	-10.041	Bacteria	Firmicutes	Bacilli	Bacillales	Staphylococcaceae	Macrococcus	Unclassified_Macrococcus
42	OTU_17	10.881	0	10.881	-10.881	Bacteria	Firmicutes	Bacilli	Lactobacillales	Leuconostocaceae	Weissella	Unclassified_Weissella_17
42	OTU_16	10.4413	0	10.4413	-10.4413	Bacteria	Firmicutes	Bacilli	Lactobacillales	Lactobacillaceae	Lactobacillus	Unclassified_Lactobacillus_16
43	OTU_77	10.0931	0	10.0931	-10.0931	Bacteria	Firmicutes	Bacilli	Bacillales	Bacillaceae	Lysinibacillus	Unclassified_Lysinibacillus_77
43	OTU_131	9.83371	0	9.83371	-9.83371	Bacteria	Firmicutes	Bacilli	Bacillales	Planococcaceae	Sporosarcina	Unclassified_Sporosarcina_131
44	OTU_22	10.964	0	10.964	-10.964	Bacteria	Firmicutes	Clostridia	Clostridiales	Clostridiaceae	Clostridium	Unclassified_Clostridium_22
44	OTU_45	10.0604	0	10.0604	-10.0604	Bacteria	Firmicutes	Clostridia	Clostridiales	Ruminococcaceae	Faecalibacterium	Unclassified_Faecalibacterium_45
45	OTU_8	10.4703	0	10.4703	-10.4703	Bacteria	Actinobacteria	Actinobacteria	Actinomycetales	Corynebacteriaceae	Corynebacterium	Unclassified_Corynebacterium_8
45	OTU_256	10.1084	0	10.1084	-10.1084	Bacteria	Actinobacteria	Actinobacteria	Actinomycetales	Micrococcaceae	Arthrobacter	Unclassified_Arthrobacter_256
46	OTU_498	9.8641	0	9.8641	-9.8641	Bacteria	Bacteroidetes	Sphingobacteriia	Sphingobacteriales	Sphingobacteriaceae	Sphingobacterium	Unclassified_Sphingobacterium_498
46	OTU_243	9.83358	0	9.83358	-9.83358	Bacteria	Proteobacteria	Alphaproteobacteria	Rhodobacterales	Rhodobacteraceae	Tropicibacter	Unclassified_Tropicibacter_243
47	OTU_85	9.91948	0	9.91948	-9.91948	Bacteria	Firmicutes	Bacilli	Lactobacillales	Leuconostocaceae	Weissella	Unclassified_Weissella_85
47	OTU_66	9.75693	0	9.75693	-9.75693	Bacteria	Firmicutes	Bacilli	Bacillales	Listeriaceae	Brochothrix	Unclassified_Brochothrix
48	OTU_814	9.89072	0	9.89072	-9.89072	Bacteria	Proteobacteria	Gammaproteobacteria	Enterobacteriales	Enterobacteriaceae	Yersinia	Unclassified_Yersinia
48	OTU_556	9.87768	0	9.87768	-9.87768	Bacteria	Proteobacteria	Gammaproteobacteria	Enterobacteriales	Enterobacteriaceae	Hafnia	Unclassified_Hafnia
49	OTU_163	10.0588	0	10.0588	-10.0588	Bacteria	Firmicutes	Clostridia	Clostridiales	Lachnospiraceae	Shuttleworthia	Unclassified_Shuttleworthia
49	OTU_177	9.90497	0	9.90497	-9.90497	Bacteria	Firmicutes	Bacilli	Bacillales	Bacillaceae	Cerasibacillus	Unclassified_Cerasibacillus_177
50	OTU_193	9.95946	0	9.95946	-9.95946	Bacteria	Proteobacteria	Gammaproteobacteria	Pseudomonadales	Moraxellaceae	Acinetobacter	Unclassified_Acinetobacter_193
50	OTU_65	9.84251	0	9.84251	-9.84251	Bacteria	Firmicutes	Clostridia	Clostridiales	Clostridiaceae	Clostridium	Unclassified_Clostridium_65
51	OTU_674	9.75834	0	9.75834	-9.75834	Bacteria	Firmicutes	Clostridia	Clostridiales	Unclassified_Clostridiales_674	Anaerovorax	Unclassified_Anaerovorax_674
51	OTU_40	9.74463	0	9.74463	-9.74463	Bacteria	Firmicutes	Clostridia	Clostridiales	Peptostreptococcaceae	Peptostreptococcus	Unclassified_Peptostreptococcus_40
52	OTU_1688	9.88482	0	9.88482	-9.88482	Bacteria	Proteobacteria	Gammaproteobacteria	Alteromonadales	Moritellaceae	Moritella	Unclassified_Moritella_1688
52	OTU_1449	9.76481	0	9.76481	-9.76481	Bacteria	Proteobacteria	Alphaproteobacteria	Rhizobiales	Methylobacteriaceae	Methylobacterium	Unclassified_Methylobacterium_1449
53	OTU_1425	10.5463	0	10.5463	-10.5463	Bacteria	Proteobacteria	Alphaproteobacteria	Rhodobacterales	Rhodobacteraceae	Tateyamaria	Unclassified_Tateyamaria
53	OTU_249	10.138	0	10.138	-10.138	Bacteria	Proteobacteria	Alphaproteobacteria	Rhodobacterales	Rhodobacteraceae	Sulfitobacter	Unclassified_Sulfitobacter
54	OTU_111	9.96007	0	9.96007	-9.96007	Bacteria	Proteobacteria	Gammaproteobacteria	Vibrionales	Vibrionaceae	Vibrio	Unclassified_Vibrio_111
54	OTU_12	9.85294	0	9.85294	-9.85294	Bacteria	Proteobacteria	Alphaproteobacteria	Rhizobiales	Bradyrhizobiaceae	Bradyrhizobium	Unclassified_Bradyrhizobium_12
55	OTU_270	9.67642	0	9.67642	-9.67642	Bacteria	Actinobacteria	Actinobacteria	Actinomycetales	Corynebacteriaceae	Corynebacterium	Unclassified_Corynebacterium_270
55	OTU_188	9.64681	0	9.64681	-9.64681	Bacteria	Firmicutes	Bacilli	Bacillales	Unclassified_Bacillales_188	Exiguobacterium	Unclassified_Exiguobacterium
56	OTU_187	9.91028	0	9.91028	-9.91028	Bacteria	Actinobacteria	Actinobacteria	Actinomycetales	Micrococcaceae	Kocuria	Unclassified_Kocuria
56	OTU_865	9.68351	0	9.68351	-9.68351	Bacteria	Firmicutes	Erysipelotrichia	Erysipelotrichales	Erysipelotrichaceae	Erysipelothrix	Unclassified_Erysipelothrix_865
57	OTU_315	9.70773	0	9.70773	-9.70773	Bacteria	Firmicutes	Bacilli	Bacillales	Bacillaceae	Oceanobacillus	Unclassified_Oceanobacillus_315
57	OTU_405	9.63443	0	9.63443	-9.63443	Bacteria	Firmicutes	Bacilli	Bacillales	Bacillaceae	Bacillus	Unclassified_Bacillus_405
58	OTU_23	9.69432	0	9.69432	-9.69432	Bacteria	Cyanobacteria	Oscillatoriophycideae	Chroococcales	Xenococcaceae	Chroococcidiopsis	Unclassified_Chroococcidiopsis_23
58	OTU_257	9.65746	0	9.65746	-9.65746	Bacteria	Firmicutes	Clostridia	Clostridiales	Clostridiaceae	Tepidimicrobium	Unclassified_Tepidimicrobium_257
59	OTU_279	9.68585	0	9.68585	-9.68585	Bacteria	Proteobacteria	Betaproteobacteria	Burkholderiales	Burkholderiaceae	Burkholderia	Unclassified_Burkholderia_279
59	OTU_411	9.51826	0	9.51826	-9.51826	Bacteria	Actinobacteria	Actinobacteria	Bifidobacteriales	Bifidobacteriaceae	Bifidobacterium	Unclassified_Bifidobacterium_411
60	OTU_190	9.60274	0	9.60274	-9.60274	Bacteria	Firmicutes	Bacilli	Bacillales	Bacillaceae	Oceanobacillus	Unclassified_Oceanobacillus_190
60	OTU_250	9.53627	0	9.53627	-9.53627	Bacteria	Firmicutes	Bacilli	Bacillales	Thermoactinomycetaceae	Melghirimyces	Unclassified_Melghirimyces_250
61	OTU_105	9.82383	0	9.82383	-9.82383	Bacteria	Firmicutes	Bacilli	Bacillales	Bacillaceae	Oceanobacillus	Unclassified_Oceanobacillus_105
61	OTU_491	9.79287	0	9.79287	-9.79287	Bacteria	Firmicutes	Bacilli	Bacillales	Bacillaceae	Lysinibacillus	Unclassified_Lysinibacillus_491
62	OTU_80	9.61533	0	9.61533	-9.61533	Bacteria	Proteobacteria	Gammaproteobacteria	Xanthomonadales	Xanthomonadaceae	Stenotrophomonas	Unclassified_Stenotrophomonas_80
62	OTU_205	9.50675	0	9.50675	-9.50675	Bacteria	Firmicutes	Bacilli	Bacillales	Bacillaceae	Bacillus	Unclassified_Bacillus_205
63	OTU_141	9.69348	0	9.69348	-9.69348	Bacteria	Fusobacteria	Fusobacteriia	Fusobacteriales	Fusobacteriaceae	Fusobacterium	Unclassified_Fusobacterium_141
63	OTU_296	9.62209	0	9.62209	-9.62209	Bacteria	Firmicutes	Clostridia	Clostridiales	Unclassified_Clostridiales_296	Peptoniphilus	Unclassified_Peptoniphilus_296
64	OTU_175	9.83137	0	9.83137	-9.83137	Bacteria	Firmicutes	Clostridia	Clostridiales	Clostridiaceae	Clostridium	Unclassified_Clostridium_175
64	OTU_566	9.6922	0	9.6922	-9.6922	Bacteria	Firmicutes	Bacilli	Lactobacillales	Lactobacillaceae	Lactobacillus	Unclassified_Lactobacillus_566
65	OTU_441	9.80243	0	9.80243	-9.80243	Bacteria	Firmicutes	Bacilli	Bacillales	Bacillaceae	Geobacillus	Unclassified_Geobacillus_441
65	OTU_83	9.74844	0	9.74844	-9.74844	Bacteria	Firmicutes	Bacilli	Bacillales	Planococcaceae	Ureibacillus	Unclassified_Ureibacillus
66	OTU_234	9.71782	0	9.71782	-9.71782	Bacteria	Firmicutes	Clostridia	Clostridiales	Caldicoprobacteraceae	Caldicoprobacter	Unclassified_Caldicoprobacter_234
66	OTU_346	9.62099	0	9.62099	-9.62099	Bacteria	Actinobacteria	Actinobacteria	Actinomycetales	Micrococcaceae	Arthrobacter	Unclassified_Arthrobacter_346
67	OTU_316	9.68911	0	9.68911	-9.68911	Bacteria	Tenericutes	Mollicutes	Anaeroplasmatales	Anaeroplasmataceae	Anaeroplasma	Unclassified_Anaeroplasma_316
67	OTU_169	9.62992	0	9.62992	-9.62992	Bacteria	Bacteroidetes	Bacteroidia	Bacteroidales	Bacteroidaceae	Bacteroides	Unclassified_Bacteroides_169
68	OTU_136	10.0313	0	10.0313	-10.0313	Bacteria	Firmicutes	Clostridia	Clostridiales	Lachnospiraceae	Oribacterium	Unclassified_Oribacterium
68	OTU_88	9.63717	0	9.63717	-9.63717	Bacteria	Firmicutes	Clostridia	Clostridiales	Clostridiaceae	Clostridium	Unclassified_Clostridium_88
69	OTU_171	9.77744	0	9.77744	-9.77744	Bacteria	Firmicutes	Bacilli	Bacillales	Paenibacillaceae	Aneurinibacillus	Unclassified_Aneurinibacillus
69	OTU_333	9.72614	0	9.72614	-9.72614	Bacteria	Actinobacteria	Actinobacteria	Actinomycetales	Dietziaceae	Dietzia	Unclassified_Dietzia
70	OTU_184	9.70343	0	9.70343	-9.70343	Bacteria	Firmicutes	Bacilli	Lactobacillales	Carnobacteriaceae	Allofustis	Unclassified_Allofustis
70	OTU_147	9.60585	0	9.60585	-9.60585	Bacteria	Actinobacteria	Actinobacteria	Actinomycetales	Brevibacteriaceae	Brevibacterium	Unclassified_Brevibacterium_147
71	OTU_233	9.85743	0	9.85743	-9.85743	Bacteria	Actinobacteria	Actinobacteria	Actinomycetales	Corynebacteriaceae	Corynebacterium	Unclassified_Corynebacterium_233
71	OTU_52	9.55247	0	9.55247	-9.55247	Bacteria	Proteobacteria	Alphaproteobacteria	Rhizobiales	Methylobacteriaceae	Methylobacterium	Unclassified_Methylobacterium_52
72	OTU_151	9.76292	0	9.76292	-9.76292	Bacteria	Firmicutes	Clostridia	Clostridiales	Peptostreptococcaceae	Tepidibacter	Unclassified_Tepidibacter_151
72	OTU_254	9.68377	0	9.68377	-9.68377	Bacteria	Firmicutes	Clostridia	Clostridiales	Clostridiaceae	Proteiniclasticum	Unclassified_Proteiniclasticum_254
73	OTU_158	9.82778	0	9.82778	-9.82778	Bacteria	Proteobacteria	Betaproteobacteria	Burkholderiales	Unclassified_Burkholderiales_158	Aquabacterium	Unclassified_Aquabacterium
73	OTU_344	9.82174	0	9.82174	-9.82174	Bacteria	Bacteroidetes	Bacteroidia	Bacteroidales	Bacteroidaceae	Bacteroides	Unclassified_Bacteroides_344
74	OTU_113	9.64643	0	9.64643	-9.64643	Bacteria	Proteobacteria	Alphaproteobacteria	Rhizobiales	Phyllobacteriaceae	Phyllobacterium	Unclassified_Phyllobacterium
74	OTU_68	9.64215	0	9.64215	-9.64215	Bacteria	Firmicutes	Clostridia	Clostridiales	Clostridiaceae	Clostridium	Unclassified_Clostridium_68
75	OTU_1371	9.67618	0	9.67618	-9.67618	Bacteria	Proteobacteria	Alphaproteobacteria	Sphingomonadales	Sphingomonadaceae	Sphingomonas	Unclassified_Sphingomonas_1371
75	OTU_418	9.66878	0	9.66878	-9.66878	Bacteria	Proteobacteria	Gammaproteobacteria	Pseudomonadales	Pseudomonadaceae	Pseudomonas	Unclassified_Pseudomonas_418
76	OTU_1495	9.8123	0	9.8123	-9.8123	Bacteria	Firmicutes	Clostridia	Clostridiales	Unclassified_Clostridiales_1495	Sporanaerobacter	Unclassified_Sporanaerobacter_1495
76	OTU_161	9.72141	0	9.72141	-9.72141	Bacteria	Actinobacteria	Actinobacteria	Actinomycetales	Pseudonocardiaceae	Saccharopolyspora	Unclassified_Saccharopolyspora_161
77	OTU_72	9.70953	0	9.70953	-9.70953	Bacteria	Firmicutes	Clostridia	Clostridiales	Clostridiaceae	Clostridium	Unclassified_Clostridium_72
77	OTU_57	9.70904	0	9.70904	-9.70904	Bacteria	Firmicutes	Clostridia	Clostridiales	Unclassified_Clostridiales_57	Sporanaerobacter	Unclassified_Sporanaerobacter_57
78	OTU_142	9.75103	0	9.75103	-9.75103	Bacteria	Firmicutes	Bacilli	Bacillales	Bacillaceae	Bacillus	Unclassified_Bacillus_142
78	OTU_143	9.67274	0	9.67274	-9.67274	Bacteria	Firmicutes	Clostridia	Clostridiales	Unclassified_Clostridiales_143	Anaerococcus	Unclassified_Anaerococcus_143
79	OTU_44	9.84431	0	9.84431	-9.84431	Bacteria	Firmicutes	Clostridia	Clostridiales	Clostridiaceae	Clostridium	Unclassified_Clostridium_44
79	OTU_135	9.7919	0	9.7919	-9.7919	Bacteria	Proteobacteria	Betaproteobacteria	Burkholderiales	Burkholderiaceae	Burkholderia	Unclassified_Burkholderia_135
80	OTU_63	9.70487	0	9.70487	-9.70487	Bacteria	Firmicutes	Bacilli	Lactobacillales	Leuconostocaceae	Weissella	Unclassified_Weissella_63
80	OTU_91	9.61671	0	9.61671	-9.61671	Bacteria	Firmicutes	Bacilli	Bacillales	Planococcaceae	Kurthia	Unclassified_Kurthia
81	OTU_100	9.65783	0	9.65783	-9.65783	Bacteria	Firmicutes	Clostridia	Clostridiales	Unclassified_Clostridiales_100	Anaerovorax	Unclassified_Anaerovorax_100
81	OTU_231	9.62205	0	9.62205	-9.62205	Bacteria	Firmicutes	Erysipelotrichia	Erysipelotrichales	Erysipelotrichaceae	Erysipelothrix	Unclassified_Erysipelothrix_231
82	OTU_103	9.86738	0	9.86738	-9.86738	Bacteria	Firmicutes	Clostridia	Clostridiales	Unclassified_Clostridiales_103	Sporanaerobacter	Unclassified_Sporanaerobacter_103
82	OTU_602	9.6015	0	9.6015	-9.6015	Bacteria	Firmicutes	Bacilli	Bacillales	Bacillaceae	Bacillus	Unclassified_Bacillus_602
83	OTU_94	10.0508	0	10.0508	-10.0508	Bacteria	Fusobacteria	Fusobacteriia	Fusobacteriales	Fusobacteriaceae	Fusobacterium	Unclassified_Fusobacterium_94
83	OTU_342	9.6836	0	9.6836	-9.6836	Bacteria	Actinobacteria	Actinobacteria	Actinomycetales	Corynebacteriaceae	Corynebacterium	Unclassified_Corynebacterium_342
84	OTU_134	9.68395	0	9.68395	-9.68395	Bacteria	Firmicutes	Clostridia	Clostridiales	Unclassified_Clostridiales_134	Sporanaerobacter	Unclassified_Sporanaerobacter_134
84	OTU_59	9.53108	0	9.53108	-9.53108	Bacteria	Proteobacteria	Alphaproteobacteria	Sphingomonadales	Sphingomonadaceae	Sphingomonas	Unclassified_Sphingomonas_59
85	OTU_192	9.77082	0	9.77082	-9.77082	Bacteria	Proteobacteria	Alphaproteobacteria	Rhizobiales	Methylobacteriaceae	Methylobacterium	Unclassified_Methylobacterium_192
85	OTU_432	9.72668	0	9.72668	-9.72668	Bacteria	Firmicutes	Negativicutes	Selenomonadales	Veillonellaceae	Megasphaera	Unclassified_Megasphaera
86	OTU_90	9.6238	0	9.6238	-9.6238	Bacteria	Proteobacteria	Gammaproteobacteria	Oceanospirillales	Halomonadaceae	Halomonas	Unclassified_Halomonas_90
86	OTU_95	9.60295	0	9.60295	-9.60295	Bacteria	Firmicutes	Bacilli	Bacillales	Bacillaceae	Bacillus	Unclassified_Bacillus_95
87	OTU_267	9.63111	0	9.63111	-9.63111	Bacteria	Proteobacteria	Betaproteobacteria	Burkholderiales	Oxalobacteraceae	Janthinobacterium	Unclassified_Janthinobacterium
87	OTU_167	9.5571	0	9.5571	-9.5571	Bacteria	Firmicutes	Clostridia	Clostridiales	Caldicoprobacteraceae	Caldicoprobacter	Unclassified_Caldicoprobacter_167
88	OTU_241	9.69068	0	9.69068	-9.69068	Bacteria	Firmicutes	Bacilli	Bacillales	Bacillaceae	Calditerricola	Unclassified_Calditerricola
88	OTU_208	9.55625	0	9.55625	-9.55625	Bacteria	Firmicutes	Bacilli	Lactobacillales	Lactobacillaceae	Lactobacillus	Unclassified_Lactobacillus_208
89	OTU_79	9.77042	0	9.77042	-9.77042	Bacteria	Proteobacteria	Epsilonproteobacteria	Campylobacterales	Campylobacteraceae	Arcobacter	Unclassified_Arcobacter_79
89	OTU_127	9.76206	0	9.76206	-9.76206	Bacteria	Firmicutes	Clostridia	Clostridiales	Unclassified_Clostridiales_127	Sporanaerobacter	Unclassified_Sporanaerobacter_127
