# Supplementary material for: Transkingdom network analysis provides insight into host-microbiome interactions in Atlantic salmon
Source: Comput Struct Biotechnol J. 2021 Jan 29;19:1028–34. doi: 10.1016/j.csbj.2021.01.038 (PMC7876536; doi:10.1016/j.csbj.2021.01.038)
Supplement: Supplementary table 6 [file mmc7.xlsx]

## Sheet: Sheet1
Module	GO.ID	Term	Observed	Expected	p-value	Median corr.	Max corr.
1	GO:0002181	cytoplasmic translation	25	0.52	1e-30	0.855	0.919
1	GO:0000022	mitotic spindle elongation	28	0.41	1e-30	0.83	0.891
1	GO:0006614	SRP-dependent cotranslational protein ta...	74	0.67	1e-30	0.837	0.919
1	GO:0000184	nuclear-transcribed mRNA catabolic proce...	74	0.82	1e-30	0.837	0.919
1	GO:0006415	translational termination	74	0.9	1e-30	0.837	0.919
1	GO:0006414	translational elongation	74	1.11	1e-30	0.837	0.919
1	GO:0019083	viral transcription	74	1.25	1e-30	0.837	0.919
1	GO:0006413	translational initiation	75	1.62	1e-30	0.837	0.919
1	GO:0006364	rRNA processing	29	0.88	4.4e-26	0.852	0.919
1	GO:0000028	ribosomal small subunit assembly	13	0.13	2.1e-23	0.833	0.884
1	GO:0002119	nematode larval development	27	2.88	1.6e-19	0.832	0.919
1	GO:0051298	centrosome duplication	15	0.55	8e-18	0.832	0.893
1	GO:0000003	reproduction	32	16.29	6.2e-17	0.831	0.919
1	GO:0009792	embryo development ending in birth or eg...	30	10.78	5.9e-14	0.828	0.919
1	GO:0000462	maturation of SSU-rRNA from tricistronic...	10	0.25	7.7e-14	0.863	0.885
1	GO:0042273	ribosomal large subunit biogenesis	15	0.29	1.2e-12	0.845	0.919
1	GO:0000027	ribosomal large subunit assembly	7	0.11	2.1e-11	0.845	0.882
1	GO:0018996	molting cycle, collagen and cuticulin-ba...	8	0.38	4.6e-09	0.832	0.892
1	GO:0001510	RNA methylation	7	0.29	1.5e-08	0.831	0.891
1	GO:0006915	apoptotic process	23	16.7	3.1e-06	0.833	0.892
1	GO:0042274	ribosomal small subunit biogenesis	22	0.41	5e-06	0.843	0.892
1	GO:0006417	regulation of translation	11	2.53	1.4e-05	0.837	0.893
1	GO:0051726	regulation of cell cycle	15	9.56	1.4e-05	0.828	0.855
1	GO:0006412	translation	77	4	4.7e-05	0.837	0.919
1	GO:0022008	neurogenesis	13	18.74	7.4e-05	0.827	0.884
1	GO:0002309	T cell proliferation involved in immune ...	2	0.01	7.7e-05	0.82	0.831
1	GO:0034101	erythrocyte homeostasis	9	1.63	0.00011	0.852	0.885
1	GO:1904688	regulation of cytoplasmic translational ...	2	0.02	0.00021	0.862	0.887
1	GO:0019082	viral protein processing	3	0.11	0.00021	0.854	0.855
1	GO:0019080	viral gene expression	75	1.35	0.00022	0.837	0.919
1	GO:0042276	error-prone translesion synthesis	3	0.12	0.00024	0.854	0.855
1	GO:0070987	error-free translesion synthesis	3	0.13	0.00029	0.854	0.855
1	GO:0002227	innate immune response in mucosa	2	0.03	0.00034	0.813	0.816
1	GO:0006610	ribosomal protein import into nucleus	2	0.03	0.00034	0.818	0.828
1	GO:0075733	intracellular transport of virus	3	0.16	0.00058	0.854	0.855
1	GO:0022605	mammalian oogenesis stage	2	0.04	0.00059	0.82	0.831
1	GO:0005978	glycogen biosynthetic process	4	0.44	0.00076	0.831	0.855
1	GO:0006407	rRNA export from nucleus	2	0.04	0.00079	0.881	0.892
1	GO:2000766	negative regulation of cytoplasmic trans...	2	0.04	0.00091	0.862	0.887
1	GO:0000080	mitotic G1 phase	3	0.19	0.00097	0.854	0.855
1	GO:0042769	DNA damage response, detection of DNA da...	3	0.2	0.001	0.854	0.855
1	GO:0008340	determination of adult lifespan	6	1.16	0.0011	0.827	0.839
1	GO:0040035	hermaphrodite genitalia development	6	1.21	0.0013	0.828	0.837
1	GO:0042254	ribosome biogenesis	40	1.61	0.0015	0.836	0.919
1	GO:0007220	Notch receptor processing	3	0.23	0.0016	0.854	0.855
1	GO:0061418	regulation of transcription from RNA pol...	3	0.28	0.0027	0.854	0.855
1	GO:0000056	ribosomal small subunit export from nucl...	2	0.08	0.0028	0.824	0.828
1	GO:0030243	cellulose metabolic process	2	0.08	0.0028	0.832	0.855
1	GO:0009664	plant-type cell wall organization	2	0.09	0.0034	0.832	0.855
1	GO:0070266	necroptotic process	3	0.31	0.0036	0.854	0.855
2	GO:0006695	cholesterol biosynthetic process	21	0.09	1e-30	0.905	0.959
2	GO:0016129	phytosteroid biosynthetic process	11	0.02	9.3e-16	0.905	0.946
2	GO:0006696	ergosterol biosynthetic process	6	0.02	3.9e-15	0.925	0.946
2	GO:0045540	regulation of cholesterol biosynthetic p...	8	0.05	2.6e-13	0.91	0.959
2	GO:0045338	farnesyl diphosphate metabolic process	4	0	3.7e-12	0.913	0.932
2	GO:0055114	oxidation-reduction process	13	2.15	3.2e-10	0.904	0.959
2	GO:0019287	isopentenyl diphosphate biosynthetic pro...	3	0.01	1.7e-08	0.857	0.937
2	GO:0016114	terpenoid biosynthetic process	4	0.05	1.3e-07	0.926	0.932
2	GO:0008299	isoprenoid biosynthetic process	10	0.09	2e-06	0.913	0.955
2	GO:0006489	dolichyl diphosphate biosynthetic proces...	2	0.01	1.9e-05	0.897	0.937
2	GO:0071398	cellular response to fatty acid	4	0.23	7.3e-05	0.927	0.955
2	GO:0061051	positive regulation of cell growth invol...	2	0.02	0.00011	0.927	0.932
2	GO:0009753	response to jasmonic acid	2	0.02	0.00016	0.938	0.946
2	GO:0033574	response to testosterone	4	0.15	0.00019	0.927	0.955
2	GO:0045542	positive regulation of cholesterol biosy...	2	0.02	0.00025	0.927	0.932
2	GO:0015936	coenzyme A metabolic process	2	0.03	0.00032	0.863	0.871
2	GO:0070723	response to cholesterol	4	0.09	0.0007	0.927	0.955
2	GO:0044182	filamentous growth of a population of un...	2	0.04	0.00086	0.938	0.946
2	GO:0046490	isopentenyl diphosphate metabolic proces...	4	0.01	0.00087	0.878	0.937
2	GO:0071397	cellular response to cholesterol	2	0.04	0.0009	0.901	0.955
2	GO:0008654	phospholipid biosynthetic process	7	0.53	0.001	0.899	0.937
2	GO:0042446	hormone biosynthetic process	3	0.25	0.0019	0.845	0.868
2	GO:0042594	response to starvation	4	0.54	0.002	0.938	0.955
2	GO:0009414	response to water deprivation	2	0.08	0.0027	0.938	0.946
2	GO:0070988	demethylation	2	0.13	0.0074	0.954	0.959
2	GO:0008584	male gonad development	3	0.42	0.0081	0.932	0.955
2	GO:0060612	adipose tissue development	2	0.15	0.0092	0.901	0.955
2	GO:0065007	biological regulation	20	22.42	0.013	0.872	0.959
2	GO:0045471	response to ethanol	3	0.51	0.014	0.871	0.955
2	GO:0043434	response to peptide hormone	3	1.94	0.017	0.932	0.955
2	GO:0001889	liver development	3	0.57	0.019	0.873	0.955
2	GO:0006805	xenobiotic metabolic process	2	0.27	0.03	0.954	0.959
2	GO:0018279	protein N-linked glycosylation via aspar...	2	0.27	0.03	0.897	0.937
2	GO:0034284	response to monosaccharide	3	0.87	0.031	0.871	0.955
3	GO:0022008	neurogenesis	3	0.73	0.0006	0.829	0.843
3	GO:0007051	spindle organization	3	0.07	0.0018	0.829	0.843
3	GO:0032886	regulation of microtubule-based process	2	0.06	0.0051	0.82	0.829
4	GO:0043687	post-translational protein modification	3	0.09	5.2e-05	0.829	0.863
4	GO:0009312	oligosaccharide biosynthetic process	2	0.01	6.3e-05	0.84	0.863
4	GO:0016266	O-glycan processing	2	0.01	7.5e-05	0.823	0.829
4	GO:0006493	protein O-linked glycosylation	3	0.03	0.0076	0.829	0.863
6	GO:0055003	cardiac myofibril assembly	3	0.02	4.4e-07	0.879	0.897
6	GO:0030049	muscle filament sliding	3	0.02	9.2e-07	0.836	0.871
6	GO:1903919	negative regulation of actin filament se...	2	0	3.7e-06	0.888	0.897
6	GO:0032796	uropod organization	2	0	6.7e-06	0.888	0.897
6	GO:1903923	positive regulation of protein processin...	2	0.01	1.3e-05	0.888	0.897
6	GO:0021678	third ventricle development	2	0.01	1.4e-05	0.888	0.897
6	GO:0001778	plasma membrane repair	2	0.01	1.9e-05	0.888	0.897
6	GO:0021592	fourth ventricle development	2	0.01	2.1e-05	0.888	0.897
6	GO:0030241	skeletal muscle myosin thick filament as...	2	0.01	2.6e-05	0.888	0.897
6	GO:0051295	establishment of meiotic spindle localiz...	2	0.01	2.9e-05	0.888	0.897
6	GO:0048739	cardiac muscle fiber development	2	0.01	3.1e-05	0.888	0.897
6	GO:0048251	elastic fiber assembly	2	0.01	4.1e-05	0.888	0.897
6	GO:0038032	termination of G protein-coupled recepto...	2	0.01	4.5e-05	0.888	0.897
6	GO:0021670	lateral ventricle development	2	0.01	5.2e-05	0.888	0.897
6	GO:0006930	substrate-dependent cell migration, cell...	2	0.01	6.5e-05	0.888	0.897
6	GO:0000212	meiotic spindle organization	2	0.01	7e-05	0.888	0.897
6	GO:0001768	establishment of T cell polarity	2	0.01	8.2e-05	0.888	0.897
6	GO:0055015	ventricular cardiac muscle cell developm...	2	0.01	8.2e-05	0.888	0.897
6	GO:0030048	actin filament-based movement	5	0.13	9.9e-05	0.871	0.897
6	GO:0007512	adult heart development	2	0.02	0.00014	0.888	0.897
6	GO:0030220	platelet formation	2	0.02	0.00018	0.888	0.897
6	GO:0006939	smooth muscle contraction	4	0.1	0.00022	0.853	0.897
6	GO:0030224	monocyte differentiation	2	0.02	0.00025	0.888	0.897
6	GO:0007010	cytoskeleton organization	7	1.03	0.00036	0.836	0.897
6	GO:0051693	actin filament capping	2	0.03	0.00037	0.888	0.897
6	GO:0021680	cerebellar Purkinje cell layer developme...	2	0.03	0.00042	0.888	0.897
6	GO:0045103	intermediate filament-based process	2	0.03	0.00042	0.854	0.871
6	GO:0006509	membrane protein ectodomain proteolysis	2	0.03	0.00044	0.888	0.897
6	GO:0007520	myoblast fusion	2	0.04	0.00078	0.888	0.897
6	GO:0007097	nuclear migration	2	0.04	0.00083	0.888	0.897
6	GO:0070527	platelet aggregation	2	0.05	0.0013	0.888	0.897
6	GO:0006911	phagocytosis, engulfment	2	0.06	0.0013	0.888	0.897
6	GO:0000281	mitotic cytokinesis	2	0.06	0.0015	0.888	0.897
6	GO:0050885	neuromuscular process controlling balanc...	2	0.06	0.0016	0.888	0.897
6	GO:0048708	astrocyte differentiation	2	0.06	0.0017	0.854	0.871
6	GO:0007229	integrin-mediated signaling pathway	2	0.08	0.0024	0.888	0.897
6	GO:0043534	blood vessel endothelial cell migration	2	0.08	0.0024	0.888	0.897
6	GO:0048013	ephrin receptor signaling pathway	2	0.09	0.0037	0.888	0.897
6	GO:0098779	positive regulation of mitophagy in resp...	2	0.1	0.004	0.888	0.897
6	GO:0031532	actin cytoskeleton reorganization	2	0.11	0.0046	0.888	0.897
6	GO:0007517	muscle organ development	3	0.4	0.0049	0.836	0.871
6	GO:0035725	sodium ion transmembrane transport	2	0.11	0.0052	0.888	0.897
6	GO:0006936	muscle contraction	7	0.28	0.0058	0.836	0.897
6	GO:0008360	regulation of cell shape	2	0.15	0.0088	0.888	0.897
6	GO:0032780	negative regulation of ATPase activity	2	0.01	0.0094	0.823	0.827
6	GO:0060041	retina development in camera-type eye	2	0.16	0.011	0.888	0.897
7	GO:0006874	cellular calcium ion homeostasis	2	0.08	0.01	0.897	0.928
7	GO:0070588	calcium ion transmembrane transport	2	0.05	0.011	0.897	0.928
7	GO:0008016	regulation of heart contraction	2	0.06	0.017	0.897	0.928
7	GO:0001666	response to hypoxia	2	0.08	0.024	0.897	0.928
8	GO:2000359	regulation of binding of sperm to zona p...	2	0	7.9e-08	0.836	0.843
9	GO:0006488	dolichol-linked oligosaccharide biosynth...	2	0.03	0.00049	0.875	0.914
9	GO:0006687	glycosphingolipid metabolic process	2	0.05	0.00089	0.875	0.914
9	GO:0019886	antigen processing and presentation of e...	2	0.07	0.002	0.879	0.894
9	GO:0018279	protein N-linked glycosylation via aspar...	2	0.08	0.0027	0.875	0.914
9	GO:0046365	monosaccharide catabolic process	2	0.04	0.0038	0.877	0.914
9	GO:0043687	post-translational protein modification	2	0.19	0.014	0.875	0.914
9	GO:0006027	glycosaminoglycan catabolic process	2	0.03	0.021	0.916	0.919
10	GO:0048699	generation of neurons	2	0.45	0.011	0.824	0.843
13	GO:0070236	negative regulation of activation-induce...	2	0	6.2e-07	0.908	0.912
13	GO:0048642	negative regulation of skeletal muscle t...	2	0	7.8e-06	0.908	0.912
13	GO:0007589	body fluid secretion	2	0.04	0.00051	0.908	0.912
13	GO:0000122	negative regulation of transcription by ...	3	0.28	0.00079	0.904	0.912
13	GO:0006970	response to osmotic stress	2	0.05	0.00098	0.908	0.912
13	GO:0043065	positive regulation of apoptotic process	2	0.24	0.018	0.908	0.912
13	GO:0008284	positive regulation of cell proliferatio...	2	0.28	0.025	0.908	0.912
13	GO:0034220	ion transmembrane transport	2	0.28	0.025	0.908	0.912
14	GO:0019433	triglyceride catabolic process	3	0.02	1.4e-06	0.836	0.882
14	GO:0034371	chylomicron remodeling	2	0	4.3e-06	0.859	0.882
14	GO:0010890	positive regulation of sequestering of t...	2	0.01	1.6e-05	0.859	0.882
14	GO:0034372	very-low-density lipoprotein particle re...	2	0.01	2.4e-05	0.859	0.882
14	GO:2001238	positive regulation of extrinsic apoptot...	3	0.06	2.8e-05	0.881	0.896
14	GO:0010886	positive regulation of cholesterol stora...	2	0.01	5.3e-05	0.859	0.882
14	GO:0044255	cellular lipid metabolic process	7	0.83	5.6e-05	0.881	0.896
14	GO:0007603	phototransduction, visible light	3	0.09	7.5e-05	0.882	0.882
14	GO:0010744	positive regulation of macrophage derive...	2	0.01	8.1e-05	0.859	0.882
14	GO:0001523	retinoid metabolic process	3	0.06	0.00024	0.882	0.882
14	GO:0044281	small molecule metabolic process	7	1.73	0.00027	0.881	0.896
14	GO:0070328	triglyceride homeostasis	2	0.03	0.00047	0.859	0.882
14	GO:0019432	triglyceride biosynthetic process	2	0.06	0.0015	0.859	0.882
14	GO:0009409	response to cold	2	0.07	0.0022	0.859	0.882
14	GO:0042157	lipoprotein metabolic process	2	0.1	0.0038	0.859	0.882
14	GO:0006633	fatty acid biosynthetic process	2	0.1	0.0045	0.859	0.882
14	GO:0009058	biosynthetic process	5	4.24	0.0086	0.86	0.882
14	GO:0009749	response to glucose	2	0.27	0.027	0.859	0.882
14	GO:0006644	phospholipid metabolic process	2	0.31	0.037	0.859	0.882
15	GO:0036498	IRE1-mediated unfolded protein response	4	0.04	2.5e-08	0.829	0.848
15	GO:0052033	pathogen-associated molecular pattern de...	2	0	5.9e-07	0.831	0.848
15	GO:0006457	protein folding	5	0.1	4.2e-06	0.817	0.882
15	GO:0036500	ATF6-mediated unfolded protein response	2	0	6.8e-06	0.847	0.882
15	GO:0016556	mRNA modification	2	0.01	3.7e-05	0.831	0.848
15	GO:0034975	protein folding in endoplasmic reticulum	2	0.01	3.7e-05	0.847	0.882
15	GO:0006898	receptor-mediated endocytosis	3	0.22	0.00085	0.842	0.882
15	GO:0051208	sequestering of calcium ion	2	0.09	0.0031	0.847	0.882
17	GO:0015671	oxygen transport	8	0.01	5.3e-25	0.889	0.96
17	GO:0001666	response to hypoxia	7	0.34	1.7e-09	0.881	0.96
20	GO:0030574	collagen catabolic process	8	0.04	3.9e-19	0.893	0.931
20	GO:0043589	skin morphogenesis	6	0.01	2.2e-17	0.91	0.931
20	GO:0022617	extracellular matrix disassembly	8	0.08	1e-16	0.893	0.931
20	GO:0070208	protein heterotrimerization	6	0.01	5e-16	0.91	0.931
20	GO:0030199	collagen fibril organization	7	0.04	7.8e-16	0.9	0.931
20	GO:1902617	response to fluoride	4	0	1e-13	0.903	0.925
20	GO:0071306	cellular response to vitamin E	4	0	3.7e-13	0.903	0.925
20	GO:0071230	cellular response to amino acid stimulus	6	0.05	8.7e-13	0.91	0.931
20	GO:0071300	cellular response to retinoic acid	6	0.07	8.8e-12	0.91	0.931
20	GO:0001957	intramembranous ossification	4	0.01	1.1e-11	0.903	0.925
20	GO:0071873	response to norepinephrine	4	0.01	2.6e-11	0.923	0.931
20	GO:0044691	tooth eruption	4	0.01	4.4e-11	0.903	0.925
20	GO:0060346	bone trabecula formation	4	0.01	2.4e-10	0.903	0.925
20	GO:0032964	collagen biosynthetic process	5	0.05	4.4e-10	0.885	0.925
20	GO:0097067	cellular response to thyroid hormone sti...	4	0.02	1.4e-09	0.923	0.931
20	GO:0034505	tooth mineralization	4	0.02	1.5e-09	0.903	0.925
20	GO:0030168	platelet activation	6	0.21	9.6e-09	0.91	0.931
20	GO:0071560	cellular response to transforming growth...	6	0.24	9.7e-09	0.91	0.931
20	GO:0001958	endochondral ossification	4	0.03	1.5e-08	0.903	0.925
20	GO:0055093	response to hyperoxia	4	0.03	1.6e-08	0.903	0.925
20	GO:0060351	cartilage development involved in endoch...	4	0.03	2.4e-08	0.903	0.925
20	GO:0050900	leukocyte migration	6	0.26	3.4e-08	0.91	0.931
20	GO:0071364	cellular response to epidermal growth fa...	4	0.04	3.6e-08	0.903	0.925
20	GO:0010718	positive regulation of epithelial to mes...	4	0.04	4.7e-08	0.903	0.925
20	GO:0006898	receptor-mediated endocytosis	6	0.29	5.6e-08	0.91	0.931
20	GO:0060325	face morphogenesis	4	0.05	8.6e-08	0.903	0.925
20	GO:0007601	visual perception	5	0.14	8.9e-08	0.885	0.925
20	GO:0001568	blood vessel development	7	0.65	1.7e-07	0.9	0.931
20	GO:0010812	negative regulation of cell-substrate ad...	4	0.07	3.5e-07	0.903	0.925
20	GO:0071260	cellular response to mechanical stimulus	4	0.08	6.5e-07	0.903	0.925
20	GO:0007605	sensory perception of sound	5	0.14	2.2e-06	0.885	0.925
20	GO:0090263	positive regulation of canonical Wnt sig...	4	0.11	2.3e-06	0.903	0.925
20	GO:0001502	cartilage condensation	3	0.03	3e-06	0.84	0.885
20	GO:0051591	response to cAMP	4	0.12	3.6e-06	0.903	0.925
20	GO:0042542	response to hydrogen peroxide	4	0.15	7.4e-06	0.903	0.925
20	GO:0071356	cellular response to tumor necrosis fact...	4	0.17	1.3e-05	0.903	0.925
20	GO:0032355	response to estradiol	4	0.17	1.4e-05	0.903	0.925
20	GO:0031960	response to corticosteroid	4	0.18	1.6e-05	0.903	0.925
20	GO:0034504	protein localization to nucleus	4	0.21	3e-05	0.903	0.925
20	GO:0006029	proteoglycan metabolic process	3	0.08	5.3e-05	0.84	0.885
20	GO:0060272	embryonic skeletal joint morphogenesis	2	0.01	9e-05	0.863	0.885
20	GO:0044344	cellular response to fibroblast growth f...	4	0.28	9e-05	0.903	0.925
20	GO:0048706	embryonic skeletal system development	5	0.15	0.0001	0.885	0.925
20	GO:2001240	negative regulation of extrinsic apoptot...	2	0.02	0.00026	0.863	0.885
20	GO:0042472	inner ear morphogenesis	3	0.14	0.00027	0.84	0.885
20	GO:0001501	skeletal system development	7	0.51	0.00033	0.9	0.931
20	GO:0030335	positive regulation of cell migration	4	0.41	0.00042	0.903	0.925
20	GO:0001894	tissue homeostasis	3	0.2	0.00085	0.84	0.885
20	GO:0001649	osteoblast differentiation	3	0.23	0.0011	0.885	0.925
20	GO:0042476	odontogenesis	6	0.13	0.0011	0.91	0.931
21	GO:0034116	positive regulation of heterotypic cell-...	2	0	6.4e-06	0.853	0.864
21	GO:0072378	blood coagulation, fibrin clot formation	2	0.01	1.1e-05	0.853	0.864
21	GO:0031639	plasminogen activation	2	0.01	1.7e-05	0.853	0.864
21	GO:0042730	fibrinolysis	2	0.01	2e-05	0.853	0.864
21	GO:2000352	negative regulation of endothelial cell ...	2	0.01	2.8e-05	0.853	0.864
21	GO:1902042	negative regulation of extrinsic apoptot...	2	0.01	8.3e-05	0.853	0.864
21	GO:0045907	positive regulation of vasoconstriction	2	0.02	0.00013	0.853	0.864
21	GO:1900026	positive regulation of substrate adhesio...	2	0.02	0.00016	0.853	0.864
21	GO:0002576	platelet degranulation	2	0.03	0.00033	0.853	0.864
21	GO:0070527	platelet aggregation	2	0.03	0.00036	0.853	0.864
21	GO:0045921	positive regulation of exocytosis	2	0.05	0.00079	0.853	0.864
21	GO:0090277	positive regulation of peptide hormone s...	2	0.05	0.00096	0.853	0.864
21	GO:0051592	response to calcium ion	2	0.07	0.0018	0.853	0.864
21	GO:0070374	positive regulation of ERK1 and ERK2 cas...	2	0.07	0.002	0.853	0.864
21	GO:0050714	positive regulation of protein secretion	2	0.1	0.0036	0.853	0.864
21	GO:0007160	cell-matrix adhesion	2	0.11	0.004	0.853	0.864
21	GO:0051258	protein polymerization	2	0.12	0.0055	0.853	0.864
21	GO:0030198	extracellular matrix organization	2	0.16	0.0088	0.853	0.864
27	GO:0006032	chitin catabolic process	3	0	2.7e-09	0.925	0.93
27	GO:0006037	cell wall chitin metabolic process	3	0	7.3e-09	0.925	0.93
27	GO:0007586	digestion	5	0.1	1.8e-08	0.925	0.931
27	GO:0090197	positive regulation of chemokine secreti...	3	0.01	3.7e-08	0.925	0.93
27	GO:0002532	production of molecular mediator involve...	3	0.03	4.5e-06	0.925	0.93
27	GO:0009620	response to fungus	3	0.05	1.5e-05	0.925	0.93
27	GO:0030163	protein catabolic process	5	0.59	0.0001	0.907	0.931
27	GO:0070741	response to interleukin-6	2	0.03	0.00044	0.924	0.925
27	GO:0006508	proteolysis	5	0.97	0.0011	0.907	0.931
27	GO:0051897	positive regulation of protein kinase B ...	2	0.08	0.0029	0.924	0.925
27	GO:0070555	response to interleukin-1	2	0.1	0.0039	0.924	0.925
27	GO:0045766	positive regulation of angiogenesis	2	0.11	0.0048	0.924	0.925
27	GO:0009617	response to bacterium	3	0.45	0.008	0.925	0.93
27	GO:0070374	positive regulation of ERK1 and ERK2 cas...	2	0.15	0.0088	0.924	0.925
27	GO:0034612	response to tumor necrosis factor	2	0.2	0.015	0.924	0.925
27	GO:0030324	lung development	2	0.24	0.022	0.924	0.925
27	GO:0009612	response to mechanical stimulus	2	0.25	0.024	0.924	0.925
29	GO:0033955	mitochondrial DNA inheritance	5	0	1.4e-15	0.966	0.972
29	GO:0002729	positive regulation of natural killer ce...	3	0	8.2e-09	0.94	0.971
29	GO:0032831	positive regulation of CD4-positive, CD2...	3	0.01	1.1e-08	0.94	0.971
29	GO:0002925	positive regulation of humoral immune re...	3	0.01	1.6e-08	0.94	0.971
29	GO:0045588	positive regulation of gamma-delta T cel...	3	0.01	7.2e-08	0.94	0.971
29	GO:0045954	positive regulation of natural killer ce...	3	0.02	4e-07	0.94	0.971
29	GO:0045838	positive regulation of membrane potentia...	3	0.02	5e-07	0.94	0.971
29	GO:0045019	negative regulation of nitric oxide bios...	3	0.02	5.3e-07	0.94	0.971
29	GO:0032689	negative regulation of interferon-gamma ...	3	0.02	5.7e-07	0.94	0.971
29	GO:0043011	myeloid dendritic cell differentiation	3	0.02	5.7e-07	0.94	0.971
29	GO:0050995	negative regulation of lipid catabolic p...	3	0.02	7.9e-07	0.94	0.971
29	GO:0001659	temperature homeostasis	3	0.03	2.9e-06	0.94	0.971
29	GO:0043029	T cell homeostasis	3	0.04	4.6e-06	0.94	0.971
29	GO:0010524	positive regulation of calcium ion trans...	3	0.04	8.1e-06	0.94	0.971
29	GO:0046902	regulation of mitochondrial membrane per...	3	0.07	2.7e-05	0.94	0.971
29	GO:0050868	negative regulation of T cell activation	3	0.09	7.1e-05	0.94	0.971
29	GO:0070232	regulation of T cell apoptotic process	2	0.02	0.00025	0.962	0.966
29	GO:0002684	positive regulation of immune system pro...	6	0.7	0.00032	0.967	0.972
29	GO:0002717	positive regulation of natural killer ce...	4	0.02	0.0019	0.953	0.971
29	GO:0048519	negative regulation of biological proces...	6	3.47	0.0027	0.967	0.972
29	GO:0051239	regulation of multicellular organismal p...	6	2.3	0.0066	0.967	0.972
29	GO:0045582	positive regulation of T cell differenti...	4	0.05	0.007	0.953	0.971
29	GO:0042592	homeostatic process	4	1.19	0.031	0.953	0.971
29	GO:0001817	regulation of cytokine production	4	0.45	0.031	0.953	0.971
29	GO:0043066	negative regulation of apoptotic process	3	0.76	0.032	0.94	0.971
29	GO:0007005	mitochondrion organization	7	0.46	0.048	0.966	0.972
33	GO:0016567	protein ubiquitination	2	0.12	0.0037	0.815	0.827
33	GO:1903900	regulation of viral life cycle	2	0.03	0.0051	0.815	0.827
33	GO:0009967	positive regulation of signal transducti...	2	0.32	0.026	0.815	0.827
33	GO:0033554	cellular response to stress	2	0.41	0.043	0.815	0.827
36	GO:0000413	protein peptidyl-prolyl isomerization	2	0.01	6.2e-06	0.835	0.862
36	GO:0061077	chaperone-mediated protein folding	2	0.01	3.1e-05	0.835	0.862
36	GO:1900034	regulation of cellular response to heat	2	0.01	3.6e-05	0.835	0.862
36	GO:0010977	negative regulation of neuron projection...	2	0.04	0.00047	0.835	0.862
36	GO:0031111	negative regulation of microtubule polym...	2	0.01	0.004	0.835	0.862
37	GO:0006421	asparaginyl-tRNA aminoacylation	2	0	2.6e-08	0.84	0.841
37	GO:0006422	aspartyl-tRNA aminoacylation	2	0	2.6e-08	0.84	0.841
37	GO:0002119	nematode larval development	2	0.07	0.0014	0.84	0.841
37	GO:0009792	embryo development ending in birth or eg...	2	0.28	0.02	0.84	0.841
37	GO:0000003	reproduction	2	0.42	0.045	0.84	0.841
37	GO:0006915	apoptotic process	2	0.43	0.047	0.84	0.841
39	GO:0030326	embryonic limb morphogenesis	3	0.07	6.3e-05	0.825	0.843
39	GO:0001502	cartilage condensation	2	0.02	8.6e-05	0.819	0.825
39	GO:0010718	positive regulation of epithelial to mes...	2	0.02	0.00016	0.819	0.825
39	GO:0042363	fat-soluble vitamin catabolic process	2	0	0.00055	0.828	0.843
39	GO:0014031	mesenchymal cell development	3	0.05	0.00059	0.825	0.843
39	GO:0014032	neural crest cell development	2	0.05	0.0094	0.834	0.843
39	GO:0048704	embryonic skeletal system morphogenesis	2	0.06	0.018	0.819	0.825
39	GO:0031016	pancreas development	2	0.06	0.022	0.829	0.843
39	GO:0007389	pattern specification process	3	0.31	0.027	0.825	0.843
41	GO:1901797	negative regulation of signal transducti...	2	0.01	1.1e-05	0.924	0.948
41	GO:0045061	thymic T cell selection	2	0.01	1.5e-05	0.924	0.948
41	GO:2001021	negative regulation of response to DNA d...	2	0.01	2.8e-05	0.924	0.948
41	GO:0045580	regulation of T cell differentiation	2	0.03	0.00025	0.924	0.948
41	GO:0006457	protein folding	2	0.03	0.0003	0.924	0.948
41	GO:0002250	adaptive immune response	2	0.05	0.00051	0.924	0.948
41	GO:0019882	antigen processing and presentation	2	0.05	0.00053	0.924	0.948
41	GO:0051251	positive regulation of lymphocyte activa...	2	0.05	0.00064	0.924	0.948
41	GO:0019221	cytokine-mediated signaling pathway	2	0.08	0.0014	0.924	0.948
41	GO:0001819	positive regulation of cytokine producti...	2	0.08	0.0015	0.924	0.948
41	GO:0002683	negative regulation of immune system pro...	2	0.09	0.0022	0.924	0.948
41	GO:0043410	positive regulation of MAPK cascade	2	0.13	0.0043	0.924	0.948
41	GO:0050778	positive regulation of immune response	2	0.13	0.0046	0.924	0.948
41	GO:0008284	positive regulation of cell proliferatio...	2	0.19	0.0089	0.924	0.948
41	GO:0043066	negative regulation of apoptotic process	2	0.22	0.012	0.924	0.948
45	GO:0055010	ventricular cardiac muscle tissue morpho...	2	0.02	9.7e-05	0.81	0.817
45	GO:0060048	cardiac muscle contraction	2	0.05	0.00098	0.81	0.817
45	GO:0006941	striated muscle contraction	3	0.06	0.0011	0.817	0.849
50	GO:0033591	response to L-ascorbic acid	2	0	2.8e-06	0.857	0.872
50	GO:0010288	response to lead ion	2	0.01	3.2e-05	0.857	0.872
50	GO:0009629	response to gravity	2	0.01	4.7e-05	0.857	0.872
50	GO:0001937	negative regulation of endothelial cell ...	2	0.01	5.6e-05	0.857	0.872
50	GO:0002576	platelet degranulation	2	0.02	0.00017	0.857	0.872
50	GO:0016525	negative regulation of angiogenesis	2	0.02	0.0002	0.857	0.872
50	GO:0046686	response to cadmium ion	2	0.03	0.00026	0.857	0.872
50	GO:0010595	positive regulation of endothelial cell ...	2	0.03	0.00028	0.857	0.872
50	GO:0051591	response to cAMP	2	0.05	0.00069	0.857	0.872
50	GO:0051592	response to calcium ion	2	0.05	0.00093	0.857	0.872
50	GO:0045471	response to ethanol	2	0.06	0.001	0.857	0.872
50	GO:0051384	response to glucocorticoid	2	0.06	0.0012	0.857	0.872
50	GO:0060348	bone development	2	0.08	0.0019	0.857	0.872
50	GO:0030168	platelet activation	2	0.08	0.0021	0.857	0.872
50	GO:0048839	inner ear development	2	0.09	0.0025	0.857	0.872
50	GO:0030324	lung development	2	0.09	0.0026	0.857	0.872
50	GO:0032496	response to lipopolysaccharide	2	0.1	0.0032	0.857	0.872
50	GO:0006898	receptor-mediated endocytosis	2	0.11	0.0038	0.857	0.872
50	GO:0030198	extracellular matrix organization	2	0.12	0.0045	0.857	0.872
50	GO:0001503	ossification	2	0.15	0.0072	0.857	0.872
50	GO:0071363	cellular response to growth factor stimu...	3	0.32	0.0079	0.841	0.872
50	GO:0043434	response to peptide hormone	2	0.22	0.015	0.857	0.872
50	GO:0022604	regulation of cell morphogenesis	2	0.22	0.015	0.857	0.872
50	GO:0034097	response to cytokine	2	0.23	0.016	0.857	0.872
50	GO:0007507	heart development	2	0.24	0.019	0.857	0.872
52	GO:0043010	camera-type eye development	4	0.19	4.6e-06	0.922	0.932
52	GO:0009653	anatomical structure morphogenesis	4	1.41	0.015	0.922	0.932
56	GO:0016525	negative regulation of angiogenesis	3	0.02	5.4e-07	0.886	0.912
56	GO:0032836	glomerular basement membrane development	2	0.01	8.2e-06	0.881	0.912
56	GO:0030574	collagen catabolic process	2	0.02	7.8e-05	0.868	0.886
56	GO:0071230	cellular response to amino acid stimulus	2	0.02	9.7e-05	0.881	0.912
56	GO:0022617	extracellular matrix disassembly	2	0.03	0.00031	0.868	0.886
56	GO:0007528	neuromuscular junction development	2	0.04	0.00049	0.881	0.912
56	GO:0007411	axon guidance	2	0.22	0.016	0.868	0.886
56	GO:0002009	morphogenesis of an epithelium	3	0.29	0.025	0.886	0.912
56	GO:0009790	embryo development	3	0.61	0.03	0.886	0.912
56	GO:0007399	nervous system development	3	0.93	0.041	0.886	0.912
59	GO:1903615	positive regulation of protein tyrosine ...	2	0	4e-08	0.892	0.938
59	GO:0071578	zinc ion import across plasma membrane	2	0	1.5e-07	0.892	0.938
59	GO:0050861	positive regulation of B cell receptor s...	2	0	1.1e-06	0.892	0.938
59	GO:0006882	cellular zinc ion homeostasis	2	0	2.5e-06	0.892	0.938
59	GO:0002903	negative regulation of B cell apoptotic ...	2	0	2.9e-06	0.892	0.938
59	GO:0030890	positive regulation of B cell proliferat...	2	0.01	1.4e-05	0.892	0.938
59	GO:0031113	regulation of microtubule polymerization	2	0.01	2.3e-05	0.892	0.938
59	GO:0009267	cellular response to starvation	2	0.03	0.0002	0.892	0.938
59	GO:0010975	regulation of neuron projection developm...	2	0.14	0.005	0.892	0.938
63	GO:0010033	response to organic substance	2	0.64	0.044	0.955	0.958
64	GO:0030198	extracellular matrix organization	2	0.08	0.0015	0.911	0.924
64	GO:0001501	skeletal system development	2	0.13	0.013	0.911	0.924
66	GO:0051409	response to nitrosative stress	2	0	2.8e-07	0.861	0.862
66	GO:1901687	glutathione derivative biosynthetic proc...	2	0	1.3e-06	0.861	0.862
66	GO:0006750	glutathione biosynthetic process	2	0	1.8e-06	0.861	0.862
66	GO:0051900	regulation of mitochondrial depolarizati...	2	0	2.2e-06	0.861	0.862
66	GO:0006534	cysteine metabolic process	2	0	3.2e-06	0.861	0.862
66	GO:0006536	glutamate metabolic process	2	0.01	1.3e-05	0.861	0.862
66	GO:0006805	xenobiotic metabolic process	2	0.02	0.0001	0.861	0.862
66	GO:2001237	negative regulation of extrinsic apoptot...	2	0.03	0.00017	0.861	0.862
66	GO:0050880	regulation of blood vessel size	2	0.03	0.0002	0.861	0.862
66	GO:0008637	apoptotic mitochondrial changes	2	0.03	0.00021	0.861	0.862
66	GO:0043524	negative regulation of neuron apoptotic ...	2	0.04	0.00043	0.861	0.862
66	GO:0006979	response to oxidative stress	2	0.11	0.024	0.861	0.862
72	GO:0008284	positive regulation of cell proliferatio...	2	0.19	0.0089	0.912	0.913
75	GO:0016121	carotene catabolic process	2	0	5.6e-08	0.935	0.941
75	GO:0016122	xanthophyll metabolic process	2	0	7.4e-08	0.935	0.941
75	GO:0007468	regulation of rhodopsin gene expression	2	0	6.1e-07	0.935	0.941
75	GO:0006776	vitamin A metabolic process	2	0	1.1e-06	0.935	0.941
75	GO:0016102	diterpenoid biosynthetic process	2	0	1.6e-06	0.935	0.941
75	GO:0071257	cellular response to electrical stimulus	2	0	2.6e-06	0.935	0.941
75	GO:0042362	fat-soluble vitamin biosynthetic process	2	0	3.9e-06	0.935	0.941
75	GO:0042574	retinal metabolic process	2	0	3.9e-06	0.935	0.941
75	GO:0051881	regulation of mitochondrial membrane pot...	2	0.01	4.6e-05	0.935	0.941
75	GO:0007603	phototransduction, visible light	2	0.02	9.6e-05	0.935	0.941
75	GO:0060042	retina morphogenesis in camera-type eye	2	0.02	0.0001	0.935	0.941
75	GO:0034754	cellular hormone metabolic process	2	0.02	0.00011	0.935	0.941
75	GO:0007601	visual perception	2	0.04	0.00031	0.935	0.941
75	GO:2000377	regulation of reactive oxygen species me...	2	0.04	0.00043	0.935	0.941
75	GO:0008286	insulin receptor signaling pathway	2	0.07	0.0011	0.935	0.941
75	GO:0055114	oxidation-reduction process	2	0.16	0.0064	0.935	0.941
77	GO:0070859	positive regulation of bile acid biosynt...	2	0	2.1e-07	0.919	0.923
77	GO:0006707	cholesterol catabolic process	2	0	5e-07	0.919	0.923
77	GO:0071397	cellular response to cholesterol	2	0	2.6e-06	0.919	0.923
77	GO:0042632	cholesterol homeostasis	2	0.01	4.3e-05	0.919	0.923
77	GO:0006805	xenobiotic metabolic process	2	0.02	0.0001	0.919	0.923
77	GO:0071333	cellular response to glucose stimulus	2	0.04	0.00031	0.919	0.923
77	GO:0055114	oxidation-reduction process	2	0.16	0.0064	0.919	0.923
77	GO:0044255	cellular lipid metabolic process	2	0.18	0.0084	0.919	0.923
79	GO:0003051	angiotensin-mediated drinking behavior	2	0	4e-08	0.882	0.954
79	GO:1903598	positive regulation of gap junction asse...	2	0	1.5e-07	0.882	0.954
79	GO:0046813	receptor-mediated virion attachment to h...	2	0	2.4e-07	0.882	0.954
79	GO:0002003	angiotensin maturation	2	0	7.3e-07	0.882	0.954
79	GO:0060452	positive regulation of cardiac muscle co...	2	0	2.5e-06	0.882	0.954
79	GO:0048662	negative regulation of smooth muscle cel...	2	0.01	1.3e-05	0.882	0.954
79	GO:0032800	receptor biosynthetic process	2	0.01	1.7e-05	0.882	0.954
79	GO:1903779	regulation of cardiac conduction	2	0.01	1.7e-05	0.882	0.954
79	GO:0019229	regulation of vasoconstriction	2	0.02	6e-05	0.882	0.954
79	GO:0060135	maternal process involved in female preg...	2	0.02	6.3e-05	0.882	0.954
79	GO:0070373	negative regulation of ERK1 and ERK2 cas...	2	0.02	6.7e-05	0.882	0.954
79	GO:0046718	viral entry into host cell	2	0.02	8.6e-05	0.882	0.954
79	GO:2000379	positive regulation of reactive oxygen s...	2	0.02	0.00011	0.882	0.954
79	GO:0001817	regulation of cytokine production	2	0.13	0.0041	0.882	0.954
79	GO:0050727	regulation of inflammatory response	2	0.05	0.021	0.882	0.954
81	GO:0071407	cellular response to organic cyclic comp...	2	0.12	0.034	0.881	0.913
83	GO:0072004	kidney field specification	2	0	7.4e-08	0.856	0.859
83	GO:0042750	hibernation	2	0	4e-07	0.856	0.859
83	GO:0060212	negative regulation of nuclear-transcrib...	2	0	8.6e-07	0.856	0.859
83	GO:0034063	stress granule assembly	2	0	2.6e-06	0.856	0.859
83	GO:0035196	production of miRNAs involved in gene si...	2	0.01	7.9e-06	0.856	0.859
83	GO:0006376	mRNA splice site selection	2	0.01	1.5e-05	0.856	0.859
83	GO:0006509	membrane protein ectodomain proteolysis	2	0.01	2.1e-05	0.856	0.859
83	GO:0048255	mRNA stabilization	2	0.01	3.2e-05	0.856	0.859
83	GO:0048793	pronephros development	2	0.01	3.9e-05	0.856	0.859
83	GO:0000381	regulation of alternative mRNA splicing,...	2	0.01	4.3e-05	0.856	0.859
83	GO:0009409	response to cold	2	0.02	6.3e-05	0.856	0.859
83	GO:0071347	cellular response to interleukin-1	2	0.02	6.8e-05	0.856	0.859
83	GO:0045727	positive regulation of translation	2	0.02	0.00014	0.856	0.859
83	GO:0017148	negative regulation of translation	2	0.03	0.00016	0.856	0.859
83	GO:0009411	response to UV	2	0.03	0.00022	0.856	0.859
83	GO:0001649	osteoblast differentiation	2	0.06	0.0008	0.856	0.859
83	GO:0007369	gastrulation	2	0.07	0.0013	0.856	0.859
83	GO:0045944	positive regulation of transcription by ...	2	0.22	0.012	0.856	0.859
83	GO:0016477	cell migration	2	0.31	0.025	0.856	0.859
86	GO:0002729	positive regulation of natural killer ce...	2	0	4e-07	0.951	0.955
86	GO:0032831	positive regulation of CD4-positive, CD2...	2	0	5e-07	0.951	0.955
86	GO:0002925	positive regulation of humoral immune re...	2	0	6.1e-07	0.951	0.955
86	GO:0045588	positive regulation of gamma-delta T cel...	2	0	1.7e-06	0.951	0.955
86	GO:0045954	positive regulation of natural killer ce...	2	0	5.2e-06	0.951	0.955
86	GO:0045838	positive regulation of membrane potentia...	2	0	6e-06	0.951	0.955
86	GO:0045019	negative regulation of nitric oxide bios...	2	0.01	6.2e-06	0.951	0.955
86	GO:0032689	negative regulation of interferon-gamma ...	2	0.01	6.6e-06	0.951	0.955
86	GO:0043011	myeloid dendritic cell differentiation	2	0.01	6.6e-06	0.951	0.955
86	GO:0050995	negative regulation of lipid catabolic p...	2	0.01	8.1e-06	0.951	0.955
86	GO:0001659	temperature homeostasis	2	0.01	2e-05	0.951	0.955
86	GO:0043029	T cell homeostasis	2	0.01	2.6e-05	0.951	0.955
86	GO:0010524	positive regulation of calcium ion trans...	2	0.01	3.8e-05	0.951	0.955
86	GO:0046902	regulation of mitochondrial membrane per...	2	0.02	8.7e-05	0.951	0.955
86	GO:0050868	negative regulation of T cell activation	2	0.03	0.00017	0.951	0.955
86	GO:0043066	negative regulation of apoptotic process	2	0.22	0.012	0.951	0.955
88	GO:0002729	positive regulation of natural killer ce...	2	0	1.2e-06	0.94	0.96
88	GO:0032831	positive regulation of CD4-positive, CD2...	2	0	1.5e-06	0.94	0.96
88	GO:0002925	positive regulation of humoral immune re...	2	0	1.8e-06	0.94	0.96
88	GO:0045588	positive regulation of gamma-delta T cel...	2	0	5e-06	0.94	0.96
88	GO:0045954	positive regulation of natural killer ce...	2	0.01	1.5e-05	0.94	0.96
88	GO:0045838	positive regulation of membrane potentia...	2	0.01	1.8e-05	0.94	0.96
88	GO:0045019	negative regulation of nitric oxide bios...	2	0.01	1.9e-05	0.94	0.96
88	GO:0032689	negative regulation of interferon-gamma ...	2	0.01	2e-05	0.94	0.96
88	GO:0043011	myeloid dendritic cell differentiation	2	0.01	2e-05	0.94	0.96
88	GO:0050995	negative regulation of lipid catabolic p...	2	0.01	2.4e-05	0.94	0.96
88	GO:0001659	temperature homeostasis	2	0.01	5.8e-05	0.94	0.96
88	GO:0043029	T cell homeostasis	2	0.02	7.9e-05	0.94	0.96
88	GO:0010524	positive regulation of calcium ion trans...	2	0.02	0.00011	0.94	0.96
88	GO:0046902	regulation of mitochondrial membrane per...	2	0.03	0.00026	0.94	0.96
88	GO:0050868	negative regulation of T cell activation	2	0.04	0.00049	0.94	0.96
88	GO:0002250	adaptive immune response	3	0.07	0.0035	0.926	0.96
88	GO:0043066	negative regulation of apoptotic process	2	0.33	0.033	0.94	0.96
89	GO:0032812	positive regulation of epinephrine secre...	2	0	5.6e-08	0.889	0.894
89	GO:0060050	positive regulation of protein glycosyla...	2	0	5e-07	0.889	0.894
89	GO:0070459	prolactin secretion	2	0	6.7e-07	0.889	0.894
89	GO:0042756	drinking behavior	2	0	7.3e-07	0.889	0.894
89	GO:0060406	positive regulation of penile erection	2	0	1.5e-06	0.889	0.894
89	GO:0021984	adenohypophysis development	2	0	3.6e-06	0.889	0.894
89	GO:0002118	aggressive behavior	2	0.01	6.8e-06	0.889	0.894
89	GO:0051930	regulation of sensory perception of pain	2	0.01	1.1e-05	0.889	0.894
89	GO:0048662	negative regulation of smooth muscle cel...	2	0.01	1.3e-05	0.889	0.894
89	GO:0043267	negative regulation of potassium ion tra...	2	0.01	2.2e-05	0.889	0.894
89	GO:0035176	social behavior	2	0.01	2.7e-05	0.889	0.894
89	GO:0009648	photoperiodism	2	0.01	2.9e-05	0.889	0.894
89	GO:0048255	mRNA stabilization	2	0.01	3.2e-05	0.889	0.894
89	GO:0010524	positive regulation of calcium ion trans...	2	0.01	3.8e-05	0.889	0.894
89	GO:0001938	positive regulation of endothelial cell ...	2	0.02	7.1e-05	0.889	0.894
89	GO:0090277	positive regulation of peptide hormone s...	2	0.03	0.00016	0.889	0.894
89	GO:0007589	body fluid secretion	2	0.03	0.00017	0.889	0.894
89	GO:0045732	positive regulation of protein catabolic...	2	0.04	0.00041	0.889	0.894
89	GO:0007611	learning or memory	2	0.08	0.0014	0.889	0.894
89	GO:0032880	regulation of protein localization	2	0.21	0.011	0.889	0.894
89	GO:0043066	negative regulation of apoptotic process	2	0.22	0.012	0.889	0.894
92	GO:0015705	iodide transport	3	0	3.3e-10	0.857	0.885
92	GO:0051454	intracellular pH elevation	3	0	3.3e-10	0.857	0.885
92	GO:0015755	fructose transmembrane transport	3	0	4.4e-10	0.857	0.885
92	GO:1902358	sulfate transmembrane transport	3	0	4.4e-10	0.857	0.885
92	GO:0009751	response to salicylic acid	3	0	1.3e-09	0.857	0.885
92	GO:0048240	sperm capacitation	3	0	1.9e-09	0.857	0.885
92	GO:0015701	bicarbonate transport	3	0.01	5e-09	0.857	0.885
92	GO:0060081	membrane hyperpolarization	3	0.01	9.4e-09	0.857	0.885
92	GO:0035864	response to potassium ion	3	0.01	1.4e-08	0.857	0.885
92	GO:0045793	positive regulation of cell size	3	0.01	2.7e-08	0.857	0.885
92	GO:1902074	response to salt	3	0.01	3.6e-08	0.857	0.885
92	GO:0010996	response to auditory stimulus	3	0.01	6.2e-08	0.857	0.885
92	GO:0097066	response to thyroid hormone	3	0.01	6.2e-08	0.857	0.885
92	GO:0002931	response to ischemia	3	0.01	1.1e-07	0.857	0.885
92	GO:1902476	chloride transmembrane transport	3	0.02	2e-07	0.857	0.885
92	GO:0090102	cochlea development	3	0.02	2.9e-07	0.857	0.885
92	GO:0071320	cellular response to cAMP	3	0.02	4.1e-07	0.857	0.885
92	GO:0007588	excretion	3	0.02	4.6e-07	0.857	0.885
92	GO:0034766	negative regulation of ion transmembrane...	3	0.03	1.1e-06	0.857	0.885
92	GO:0051262	protein tetramerization	3	0.04	1.6e-06	0.857	0.885
92	GO:0007605	sensory perception of sound	3	0.05	5.5e-06	0.857	0.885
92	GO:2000147	positive regulation of cell motility	3	0.16	0.00015	0.857	0.885
92	GO:0032880	regulation of protein localization	3	0.31	0.0011	0.857	0.885
92	GO:0009887	animal organ morphogenesis	3	0.46	0.0035	0.857	0.885
92	GO:0006355	regulation of transcription, DNA-templat...	3	0.84	0.022	0.857	0.885
101	GO:0006972	hyperosmotic response	2	0.02	9.2e-05	0.95	0.964
101	GO:0003333	amino acid transmembrane transport	2	0.02	0.00013	0.95	0.964
101	GO:0007584	response to nutrient	2	0.1	0.0029	0.95	0.964
101	GO:0015804	neutral amino acid transport	2	0.01	0.0047	0.95	0.964
102	GO:0032099	negative regulation of appetite	2	0	1.4e-06	0.913	0.919
102	GO:0010737	protein kinase A signaling	2	0.01	7.3e-06	0.913	0.919
102	GO:0071377	cellular response to glucagon stimulus	2	0.01	1.1e-05	0.913	0.919
102	GO:0035774	positive regulation of insulin secretion...	2	0.01	1.1e-05	0.913	0.919
102	GO:0007188	adenylate cyclase-modulating G protein-c...	2	0.03	0.00017	0.913	0.919
102	GO:0007631	feeding behavior	2	0.03	0.00019	0.913	0.919
102	GO:0006112	energy reserve metabolic process	2	0.04	0.00036	0.913	0.919
102	GO:0045722	positive regulation of gluconeogenesis	2	0.01	0.0021	0.913	0.919
102	GO:0001934	positive regulation of protein phosphory...	2	0.21	0.018	0.913	0.919
102	GO:0008283	cell proliferation	2	0.43	0.047	0.913	0.919
104	GO:0043281	regulation of cysteine-type endopeptidas...	2	0.05	0.012	0.91	0.928
104	GO:0044093	positive regulation of molecular functio...	2	0.37	0.045	0.91	0.928
111	GO:0021503	neural fold bending	2	0	1.2e-07	0.892	0.909
111	GO:0003281	ventricular septum development	2	0.02	5.7e-05	0.892	0.909
111	GO:0060840	artery development	2	0.02	0.00015	0.892	0.909
114	GO:0070541	response to platinum ion	2	0	1.7e-07	0.866	0.899
114	GO:0006782	protoporphyrinogen IX biosynthetic proce...	2	0	6.2e-07	0.866	0.899
114	GO:0010045	response to nickel cation	2	0	1.8e-06	0.866	0.899
114	GO:0009635	response to herbicide	2	0	3.2e-06	0.866	0.899
114	GO:0032025	response to cobalt ion	2	0	6.5e-06	0.866	0.899
114	GO:0042541	hemoglobin biosynthetic process	2	0.01	1.1e-05	0.866	0.899
114	GO:0001666	response to hypoxia	3	0.13	7.4e-05	0.846	0.899
114	GO:0034698	response to gonadotropin	2	0.02	7.9e-05	0.866	0.899
114	GO:0051591	response to cAMP	2	0.05	0.00069	0.866	0.899
114	GO:0031667	response to nutrient levels	3	0.17	0.00072	0.846	0.899
114	GO:0045471	response to ethanol	2	0.06	0.001	0.866	0.899
114	GO:0030218	erythrocyte differentiation	2	0.06	0.0012	0.866	0.899
114	GO:0032869	cellular response to insulin stimulus	2	0.13	0.0058	0.866	0.899
114	GO:0071407	cellular response to organic cyclic comp...	2	0.18	0.01	0.866	0.899
114	GO:0007005	mitochondrion organization	2	0.2	0.012	0.866	0.899
114	GO:0044255	cellular lipid metabolic process	2	0.28	0.024	0.866	0.899
120	GO:0050715	positive regulation of cytokine secretio...	2	0.02	7.6e-05	0.828	0.851
120	GO:0002292	T cell differentiation involved in immun...	2	0.02	8.2e-05	0.828	0.851
120	GO:0038094	Fc-gamma receptor signaling pathway	2	0.02	9.9e-05	0.828	0.851
120	GO:0002223	stimulatory C-type lectin receptor signa...	2	0.02	0.00012	0.828	0.851
120	GO:0042742	defense response to bacterium	2	0.04	0.00043	0.828	0.851
120	GO:0019058	viral life cycle	2	0.05	0.018	0.828	0.851
121	GO:1902340	negative regulation of chromosome conden...	2	0	2.9e-07	0.86	0.904
121	GO:0090230	regulation of centromere complex assembl...	2	0	1.1e-06	0.86	0.904
121	GO:0032776	DNA methylation on cytosine	2	0.01	9.3e-06	0.86	0.904
121	GO:0000183	chromatin silencing at rDNA	2	0.01	1.3e-05	0.86	0.904
121	GO:0006336	DNA replication-independent nucleosome a...	2	0.01	1.5e-05	0.86	0.904
121	GO:0007140	male meiotic nuclear division	2	0.02	9.7e-05	0.86	0.904
121	GO:0006997	nucleus organization	2	0.04	0.00064	0.86	0.904
121	GO:0007264	small GTPase mediated signal transductio...	3	0.26	0.00065	0.822	0.904
121	GO:0008340	determination of adult lifespan	2	0.05	0.00067	0.86	0.904
121	GO:0040035	hermaphrodite genitalia development	2	0.05	0.00073	0.86	0.904
121	GO:0010171	body morphogenesis	2	0.06	0.0012	0.86	0.904
121	GO:0030307	positive regulation of cell growth	2	0.07	0.0015	0.86	0.904
121	GO:0001649	osteoblast differentiation	2	0.09	0.0024	0.86	0.904
121	GO:0002119	nematode larval development	2	0.11	0.0041	0.86	0.904
121	GO:0042692	muscle cell differentiation	2	0.16	0.0082	0.86	0.904
121	GO:0007596	blood coagulation	2	0.16	0.0086	0.86	0.904
121	GO:0007420	brain development	2	0.32	0.032	0.86	0.904
